# Supplementary material for: The antimicrobial potential of Streptomyces from insect microbiomes
Source: Nat Commun. 2019 Jan 31;10:516. doi: 10.1038/s41467-019-08438-0 (PMC6355912; doi:10.1038/s41467-019-08438-0)
Supplement: Supplementary file 3 — Supplementary Data 1 [file 41467_2019_8438_MOESM3_ESM.xlsx]

## Sheet: Sheet1
Strain ID	Host ID	GPS Coordinates	Host Category
SID1	HID482	43.148343,-76.021957	Hymenoptera
SID2	HID488	43.07702,-89.41317	Plant
SID3	HID487	43.07702,-89.41317	Plant
SID4	HID488	43.07702,-89.41317	Plant
SID5	HID489	3.030812,13.07373	Hymenoptera
SID6	HID491	2.613839,-53.624268	Hymenoptera
SID7	HID489	3.030812,13.07373	Hymenoptera
SID8	HID489	3.030812,13.07373	Hymenoptera
SID9	HID487	43.07702,-89.41317	Plant
SID10	HID488	43.07702,-89.41317	Plant
SID11	HID487	43.07702,-89.41317	Plant
SID12	HID490	3.030812,13.07373	Hymenoptera
SID13	HID485	43.07702,-89.41317	Plant
SID14	HID491	2.613839,-53.624268	Hymenoptera
SID15	HID490	3.030812,13.07373	Hymenoptera
SID16	HID491	2.613839,-53.624268	Hymenoptera
SID17	HID483	43.07702,-89.41317	Plant
SID18	HID489	3.030812,13.07373	Hymenoptera
SID20	HID491	2.613839,-53.624268	Hymenoptera
SID21	HID490	3.030812,13.07373	Hymenoptera
SID22	HID488	43.07702,-89.41317	Plant
SID23	HID488	43.07702,-89.41317	Plant
SID24	HID484	43.07702,-89.41317	Plant
SID25	HID491	2.613839,-53.624268	Hymenoptera
SID26	HID489	3.030812,13.07373	Hymenoptera
SID28	HID489	3.030812,13.07373	Hymenoptera
SID29	HID489	3.030812,13.07373	Hymenoptera
SID30	HID488	43.07702,-89.41317	Plant
SID31	HID488	43.07702,-89.41317	Plant
SID32	HID489	3.030812,13.07373	Hymenoptera
SID33	HID484	43.07702,-89.41317	Plant
SID34	HID488	43.07702,-89.41317	Plant
SID35	HID489	3.030812,13.07373	Hymenoptera
SID36	HID485	43.07702,-89.41317	Plant
SID37	HID488	43.07702,-89.41317	Plant
SID38	HID489	3.030812,13.07373	Hymenoptera
SID39	HID487	43.07702,-89.41317	Plant
SID40	HID489	3.030812,13.07373	Hymenoptera
SID41	HID491	2.613839,-53.624268	Hymenoptera
SID42	HID482	43.148343,-76.021957	Hymenoptera
SID43	HID489	3.030812,13.07373	Hymenoptera
SID44	HID491	2.613839,-53.624268	Hymenoptera
SID45	HID483	43.07702,-89.41317	Plant
SID46	HID488	43.07702,-89.41317	Plant
SID47	HID491	2.613839,-53.624268	Hymenoptera
SID48	HID490	3.030812,13.07373	Hymenoptera
SID50	HID484	43.07702,-89.41317	Plant
SID52	HID488	43.07702,-89.41317	Plant
SID53	HID490	3.030812,13.07373	Hymenoptera
SID54	HID488	43.07702,-89.41317	Plant
SID55	HID487	43.07702,-89.41317	Plant
SID56	HID489	3.030812,13.07373	Hymenoptera
SID58	HID491	2.613839,-53.624268	Hymenoptera
SID59	HID489	3.030812,13.07373	Hymenoptera
SID60	HID491	2.613839,-53.624268	Hymenoptera
SID61	HID490	3.030812,13.07373	Hymenoptera
SID62	HID491	2.613839,-53.624268	Hymenoptera
SID63	HID489	3.030812,13.07373	Hymenoptera
SID64	HID491	2.613839,-53.624268	Hymenoptera
SID65	HID489	3.030812,13.07373	Hymenoptera
SID66	HID483	43.07702,-89.41317	Plant
SID67	HID490	3.030812,13.07373	Hymenoptera
SID68	HID491	2.613839,-53.624268	Hymenoptera
SID69	HID487	43.07702,-89.41317	Plant
SID70	HID488	43.07702,-89.41317	Plant
SID71	HID491	2.613839,-53.624268	Hymenoptera
SID72	HID489	3.030812,13.07373	Hymenoptera
SID73	HID491	2.613839,-53.624268	Hymenoptera
SID74	HID490	3.030812,13.07373	Hymenoptera
SID75	HID489	3.030812,13.07373	Hymenoptera
SID76	HID489	3.030812,13.07373	Hymenoptera
SID77	HID489	3.030812,13.07373	Hymenoptera
SID78	HID489	3.030812,13.07373	Hymenoptera
SID79	HID485	43.07702,-89.41317	Plant
SID80	HID491	2.613839,-53.624268	Hymenoptera
SID81	HID487	43.07702,-89.41317	Plant
SID82	HID483	43.07702,-89.41317	Plant
SID83	HID485	43.07702,-89.41317	Plant
SID84	HID489	3.030812,13.07373	Hymenoptera
SID85	HID485	43.07702,-89.41317	Plant
SID86	HID483	43.07702,-89.41317	Plant
SID87	HID487	43.07702,-89.41317	Plant
SID88	HID491	2.613839,-53.624268	Hymenoptera
SID89	HID483	43.07702,-89.41317	Plant
SID90	HID483	43.07702,-89.41317	Plant
SID91	HID490	3.030812,13.07373	Hymenoptera
SID92	HID489	3.030812,13.07373	Hymenoptera
SID93	HID489	3.030812,13.07373	Hymenoptera
SID94	HID489	3.030812,13.07373	Hymenoptera
SID96	HID488	43.07702,-89.41317	Plant
SID97	HID490	3.030812,13.07373	Hymenoptera
SID98	HID491	2.613839,-53.624268	Hymenoptera
SID99	HID487	43.07702,-89.41317	Plant
SID100	HID490	3.030812,13.07373	Hymenoptera
SID101	HID488	43.07702,-89.41317	Plant
SID102	HID484	43.07702,-89.41317	Plant
SID103	HID490	3.030812,13.07373	Hymenoptera
SID104	HID490	3.030812,13.07373	Hymenoptera
SID105	HID487	43.07702,-89.41317	Plant
SID106	HID491	2.613839,-53.624268	Hymenoptera
SID107	HID491	2.613839,-53.624268	Hymenoptera
SID108	HID489	3.030812,13.07373	Hymenoptera
SID109	HID488	43.07702,-89.41317	Plant
SID110	HID484	43.07702,-89.41317	Plant
SID111	HID489	3.030812,13.07373	Hymenoptera
SID112	HID15	28.4604848,-81.7473266	Hymenoptera
SID113	HID1	28.4604290,-81.7478045	Orthoptera
SID114	HID1	28.4604290,-81.7478045	Orthoptera
SID115	HID1	28.4604290,-81.7478045	Orthoptera
SID116	HID2	28.4605157,-81.7473973	Hymenoptera
SID117	HID2	28.4605157,-81.7473973	Hymenoptera
SID118	HID2	28.4605157,-81.7473973	Hymenoptera
SID119	HID2	28.4605157,-81.7473973	Hymenoptera
SID120	HID2	28.4605157,-81.7473973	Hymenoptera
SID121	HID5	28.4605157,-81.7473973	Hymenoptera
SID122	HID5	28.4605157,-81.7473973	Hymenoptera
SID123	HID5	28.4605157,-81.7473973	Hymenoptera
SID124	HID5	28.4605157,-81.7473973	Hymenoptera
SID125	HID5	28.4605157,-81.7473973	Hymenoptera
SID126	HID5	28.4605157,-81.7473973	Hymenoptera
SID127	HID6	28.4601010,-81.7474559	Coleoptera
SID128	HID6	28.4601010,-81.7474559	Coleoptera
SID129	HID6	28.4601010,-81.7474559	Coleoptera
SID130	HID7	28.4601010,-81.7474559	Lepidoptera
SID131	HID7	28.4601010,-81.7474559	Lepidoptera
SID132	HID7	28.4601010,-81.7474559	Lepidoptera
SID133	HID7	28.4601010,-81.7474559	Lepidoptera
SID134	HID7	28.4601010,-81.7474559	Lepidoptera
SID135	HID7	28.4601010,-81.7474559	Lepidoptera
SID136	HID8	28.4605508,-81.7473921	Arachnida
SID137	HID8	28.4605508,-81.7473921	Arachnida
SID138	HID8	28.4605508,-81.7473921	Arachnida
SID139	HID8	28.4605508,-81.7473921	Arachnida
SID140	HID8	28.4605508,-81.7473921	Arachnida
SID141	HID8	28.4605508,-81.7473921	Arachnida
SID142	HID8	28.4605508,-81.7473921	Arachnida
SID143	HID8	28.4605508,-81.7473921	Arachnida
SID144	HID8	28.4605508,-81.7473921	Arachnida
SID145	HID8	28.4605508,-81.7473921	Arachnida
SID146	HID8	28.4605508,-81.7473921	Arachnida
SID147	HID8	28.4605508,-81.7473921	Arachnida
SID148	HID8	28.4605508,-81.7473921	Arachnida
SID149	HID9	28.4605462,-81.7474460	Unknown
SID150	HID9	28.4605462,-81.7474460	Unknown
SID151	HID9	28.4605462,-81.7474460	Unknown
SID152	HID9	28.4605462,-81.7474460	Unknown
SID153	HID9	28.4605462,-81.7474460	Unknown
SID154	HID9	28.4605462,-81.7474460	Unknown
SID155	HID10	28.4605462,-81.7474460	Orthoptera
SID156	HID10	28.4605462,-81.7474460	Orthoptera
SID157	HID10	28.4605462,-81.7474460	Orthoptera
SID158	HID10	28.4605462,-81.7474460	Orthoptera
SID159	HID10	28.4605462,-81.7474460	Orthoptera
SID160	HID10	28.4605462,-81.7474460	Orthoptera
SID161	HID10	28.4605462,-81.7474460	Orthoptera
SID162	HID10	28.4605462,-81.7474460	Orthoptera
SID163	HID10	28.4605462,-81.7474460	Orthoptera
SID164	HID10	28.4605462,-81.7474460	Orthoptera
SID165	HID10	28.4605462,-81.7474460	Orthoptera
SID166	HID10	28.4605462,-81.7474460	Orthoptera
SID167	HID10	28.4605462,-81.7474460	Orthoptera
SID168	HID10	28.4605462,-81.7474460	Orthoptera
SID169	HID10	28.4605462,-81.7474460	Orthoptera
SID170	HID10	28.4605462,-81.7474460	Orthoptera
SID171	HID10	28.4605462,-81.7474460	Orthoptera
SID172	HID10	28.4605462,-81.7474460	Orthoptera
SID173	HID10	28.4605462,-81.7474460	Orthoptera
SID174	HID10	28.4605462,-81.7474460	Orthoptera
SID175	HID11	28.4605688,-81.7473626	Lepidoptera
SID176	HID11	28.4605688,-81.7473626	Lepidoptera
SID177	HID11	28.4605688,-81.7473626	Lepidoptera
SID178	HID11	28.4605688,-81.7473626	Lepidoptera
SID179	HID11	28.4605688,-81.7473626	Lepidoptera
SID180	HID11	28.4605688,-81.7473626	Lepidoptera
SID181	HID11	28.4605688,-81.7473626	Lepidoptera
SID182	HID11	28.4605688,-81.7473626	Lepidoptera
SID183	HID11	28.4605688,-81.7473626	Lepidoptera
SID184	HID11	28.4605688,-81.7473626	Lepidoptera
SID185	HID11	28.4605688,-81.7473626	Lepidoptera
SID186	HID11	28.4605688,-81.7473626	Lepidoptera
SID187	HID11	28.4605688,-81.7473626	Lepidoptera
SID188	HID11	28.4605688,-81.7473626	Lepidoptera
SID189	HID11	28.4605688,-81.7473626	Lepidoptera
SID190	HID11	28.4605688,-81.7473626	Lepidoptera
SID191	HID13	28.4605496,-81.7473970	Coleoptera
SID192	HID13	28.4605496,-81.7473970	Coleoptera
SID193	HID13	28.4605496,-81.7473970	Coleoptera
SID194	HID13	28.4605496,-81.7473970	Coleoptera
SID195	HID13	28.4605496,-81.7473970	Coleoptera
SID196	HID13	28.4605496,-81.7473970	Coleoptera
SID197	HID13	28.4605496,-81.7473970	Coleoptera
SID198	HID13	28.4605496,-81.7473970	Coleoptera
SID199	HID13	28.4605496,-81.7473970	Coleoptera
SID200	HID15	28.4604848,-81.7473266	Hymenoptera
SID201	HID15	28.4604848,-81.7473266	Hymenoptera
SID202	HID15	28.4604848,-81.7473266	Hymenoptera
SID203	HID15	28.4604848,-81.7473266	Hymenoptera
SID204	HID15	28.4604848,-81.7473266	Hymenoptera
SID205	HID15	28.4604848,-81.7473266	Hymenoptera
SID206	HID15	28.4604848,-81.7473266	Hymenoptera
SID207	HID16	28.4604848,-81.7473266	Blattodea
SID208	HID16	28.4604848,-81.7473266	Blattodea
SID209	HID16	28.4604848,-81.7473266	Blattodea
SID210	HID16	28.4604848,-81.7473266	Blattodea
SID211	HID17	28.4604848,-81.7473266	Orthoptera
SID212	HID17	28.4604848,-81.7473266	Orthoptera
SID213	HID17	28.4604848,-81.7473266	Orthoptera
SID214	HID17	28.4604848,-81.7473266	Orthoptera
SID215	HID19	28.4602402,-81.7474177	Hymenoptera
SID216	HID19	28.4602402,-81.7474177	Hymenoptera
SID217	HID19	28.4602402,-81.7474177	Hymenoptera
SID218	HID19	28.4602402,-81.7474177	Hymenoptera
SID219	HID19	28.4602402,-81.7474177	Hymenoptera
SID220	HID20	28.4602402,-81.7474177	Hymenoptera
SID221	HID20	28.4602402,-81.7474177	Hymenoptera
SID222	HID20	28.4602402,-81.7474177	Hymenoptera
SID223	HID20	28.4602402,-81.7474177	Hymenoptera
SID224	HID20	28.4602402,-81.7474177	Hymenoptera
SID225	HID22	28.4603690,-81.7472901	Myriapoda
SID226	HID22	28.4603690,-81.7472901	Myriapoda
SID227	HID22	28.4603690,-81.7472901	Myriapoda
SID228	HID22	28.4603690,-81.7472901	Myriapoda
SID229	HID22	28.4603690,-81.7472901	Myriapoda
SID230	HID22	28.4603690,-81.7472901	Myriapoda
SID231	HID22	28.4603690,-81.7472901	Myriapoda
SID232	HID22	28.4603690,-81.7472901	Myriapoda
SID233	HID22	28.4603690,-81.7472901	Myriapoda
SID234	HID22	28.4603690,-81.7472901	Myriapoda
SID235	HID23	28.4602006,-81.7472228	Diptera
SID236	HID23	28.4602006,-81.7472228	Diptera
SID237	HID23	28.4602006,-81.7472228	Diptera
SID238	HID23	28.4602006,-81.7472228	Diptera
SID239	HID23	28.4602006,-81.7472228	Diptera
SID240	HID23	28.4602006,-81.7472228	Diptera
SID241	HID25	28.4602092,-81.7472424	Hymenoptera
SID242	HID25	28.4602092,-81.7472424	Hymenoptera
SID243	HID27	28.4600585,-81.7464567	Coleoptera
SID244	HID27	28.4600585,-81.7464567	Coleoptera
SID245	HID27	28.4600585,-81.7464567	Coleoptera
SID246	HID29	28.4599790,-81.7462878	Unknown
SID247	HID29	28.4599790,-81.7462878	Unknown
SID248	HID29	28.4599790,-81.7462878	Unknown
SID249	HID29	28.4599790,-81.7462878	Unknown
SID250	HID29	28.4599790,-81.7462878	Unknown
SID251	HID29	28.4599790,-81.7462878	Unknown
SID252	HID34	28.4600585,-81.7464567	Hymenoptera
SID253	HID34	28.4600585,-81.7464567	Hymenoptera
SID254	HID34	28.4600585,-81.7464567	Hymenoptera
SID255	HID34	28.4600585,-81.7464567	Hymenoptera
SID256	HID34	28.4600585,-81.7464567	Hymenoptera
SID257	HID34	28.4600585,-81.7464567	Hymenoptera
SID258	HID34	28.4600585,-81.7464567	Hymenoptera
SID259	HID34	28.4600585,-81.7464567	Hymenoptera
SID260	HID34	28.4600585,-81.7464567	Hymenoptera
SID261	HID34	28.4600585,-81.7464567	Hymenoptera
SID262	HID34	28.4600585,-81.7464567	Hymenoptera
SID263	HID35	28.4600697,-81.7453298	Arachnida
SID264	HID35	28.4600697,-81.7453298	Arachnida
SID265	HID35	28.4600697,-81.7453298	Arachnida
SID266	HID35	28.4600697,-81.7453298	Arachnida
SID267	HID35	28.4600697,-81.7453298	Arachnida
SID268	HID35	28.4600697,-81.7453298	Arachnida
SID269	HID35	28.4600697,-81.7453298	Arachnida
SID270	HID35	28.4600697,-81.7453298	Arachnida
SID271	HID35	28.4600697,-81.7453298	Arachnida
SID272	HID35	28.4600697,-81.7453298	Arachnida
SID273	HID35	28.4600697,-81.7453298	Arachnida
SID274	HID35	28.4600697,-81.7453298	Arachnida
SID275	HID35	28.4600697,-81.7453298	Arachnida
SID276	HID35	28.4600697,-81.7453298	Arachnida
SID277	HID35	28.4600697,-81.7453298	Arachnida
SID278	HID35	28.4600697,-81.7453298	Arachnida
SID279	HID37	28.4600697,-81.7453298	Orthoptera
SID280	HID37	28.4600697,-81.7453298	Orthoptera
SID281	HID37	28.4600697,-81.7453298	Orthoptera
SID282	HID39	28.4600697,-81.7453298	Orthoptera
SID283	HID39	28.4600697,-81.7453298	Orthoptera
SID284	HID39	28.4600697,-81.7453298	Orthoptera
SID285	HID39	28.4600697,-81.7453298	Orthoptera
SID286	HID41	28.4599403,-81.7461206	Arachnida
SID287	HID41	28.4599403,-81.7461206	Arachnida
SID288	HID41	28.4599403,-81.7461206	Arachnida
SID289	HID41	28.4599403,-81.7461206	Arachnida
SID290	HID41	28.4599403,-81.7461206	Arachnida
SID291	HID41	28.4599403,-81.7461206	Arachnida
SID292	HID41	28.4599403,-81.7461206	Arachnida
SID293	HID41	28.4599403,-81.7461206	Arachnida
SID294	HID41	28.4599403,-81.7461206	Arachnida
SID295	HID41	28.4599403,-81.7461206	Arachnida
SID296	HID42	28.4599403,-81.7461206	Diptera
SID297	HID42	28.4599403,-81.7461206	Diptera
SID298	HID42	28.4599403,-81.7461206	Diptera
SID299	HID42	28.4599403,-81.7461206	Diptera
SID300	HID42	28.4599403,-81.7461206	Diptera
SID301	HID42	28.4599403,-81.7461206	Diptera
SID302	HID45	28.4599403,-81.7461206	Hymenoptera
SID303	HID45	28.4599403,-81.7461206	Hymenoptera
SID304	HID45	28.4599403,-81.7461206	Hymenoptera
SID305	HID45	28.4599403,-81.7461206	Hymenoptera
SID306	HID45	28.4599403,-81.7461206	Hymenoptera
SID307	HID45	28.4599403,-81.7461206	Hymenoptera
SID308	HID45	28.4599403,-81.7461206	Hymenoptera
SID309	HID45	28.4599403,-81.7461206	Hymenoptera
SID310	HID45	28.4599403,-81.7461206	Hymenoptera
SID311	HID45	28.4599403,-81.7461206	Hymenoptera
SID312	HID45	28.4599403,-81.7461206	Hymenoptera
SID313	HID45	28.4599403,-81.7461206	Hymenoptera
SID314	HID45	28.4599403,-81.7461206	Hymenoptera
SID315	HID45	28.4599403,-81.7461206	Hymenoptera
SID316	HID45	28.4599403,-81.7461206	Hymenoptera
SID317	HID45	28.4599403,-81.7461206	Hymenoptera
SID318	HID47	28.4599403,-81.7461206	Arachnida
SID319	HID47	28.4599403,-81.7461206	Arachnida
SID320	HID47	28.4599403,-81.7461206	Arachnida
SID321	HID47	28.4599403,-81.7461206	Arachnida
SID322	HID47	28.4599403,-81.7461206	Arachnida
SID323	HID47	28.4599403,-81.7461206	Arachnida
SID324	HID47	28.4599403,-81.7461206	Arachnida
SID325	HID47	28.4599403,-81.7461206	Arachnida
SID326	HID48	28.4594590,-81.7455969	Unknown
SID327	HID48	28.4594590,-81.7455969	Unknown
SID328	HID48	28.4594590,-81.7455969	Unknown
SID329	HID48	28.4594590,-81.7455969	Unknown
SID330	HID48	28.4594590,-81.7455969	Unknown
SID331	HID48	28.4594590,-81.7455969	Unknown
SID332	HID48	28.4594590,-81.7455969	Unknown
SID333	HID48	28.4594590,-81.7455969	Unknown
SID334	HID48	28.4594590,-81.7455969	Unknown
SID335	HID54	28.4556122,-81.7499707	Orthoptera
SID336	HID54	28.4556122,-81.7499707	Orthoptera
SID337	HID54	28.4556122,-81.7499707	Orthoptera
SID338	HID54	28.4556122,-81.7499707	Orthoptera
SID339	HID54	28.4556122,-81.7499707	Orthoptera
SID340	HID54	28.4556122,-81.7499707	Orthoptera
SID341	HID54	28.4556122,-81.7499707	Orthoptera
SID342	HID54	28.4556122,-81.7499707	Orthoptera
SID343	HID57	28.4556122,-81.7499707	Blattodea
SID344	HID57	28.4556122,-81.7499707	Blattodea
SID345	HID57	28.4556122,-81.7499707	Blattodea
SID346	HID57	28.4556122,-81.7499707	Blattodea
SID347	HID61	28.4591513,-81.7443841	Hymenoptera
SID348	HID61	28.4591513,-81.7443841	Hymenoptera
SID349	HID61	28.4591513,-81.7443841	Hymenoptera
SID350	HID61	28.4591513,-81.7443841	Hymenoptera
SID351	HID61	28.4591513,-81.7443841	Hymenoptera
SID352	HID61	28.4591513,-81.7443841	Hymenoptera
SID353	HID61	28.4591513,-81.7443841	Hymenoptera
SID354	HID61	28.4591513,-81.7443841	Hymenoptera
SID355	HID61	28.4591513,-81.7443841	Hymenoptera
SID356	HID61	28.4591513,-81.7443841	Hymenoptera
SID357	HID61	28.4591513,-81.7443841	Hymenoptera
SID358	HID61	28.4591513,-81.7443841	Hymenoptera
SID359	HID61	28.4591513,-81.7443841	Hymenoptera
SID360	HID61	28.4591513,-81.7443841	Hymenoptera
SID361	HID61	28.4591513,-81.7443841	Hymenoptera
SID362	HID61	28.4591513,-81.7443841	Hymenoptera
SID363	HID61	28.4591513,-81.7443841	Hymenoptera
SID364	HID68	28.4591513,-81.7443841	Unknown
SID365	HID68	28.4591513,-81.7443841	Unknown
SID366	HID68	28.4591513,-81.7443841	Unknown
SID367	HID68	28.4591513,-81.7443841	Unknown
SID368	HID68	28.4591513,-81.7443841	Unknown
SID369	HID68	28.4591513,-81.7443841	Unknown
SID370	HID68	28.4591513,-81.7443841	Unknown
SID371	HID70	28.4591513,-81.7443841	Hymenoptera
SID372	HID70	28.4591513,-81.7443841	Hymenoptera
SID373	HID70	28.4591513,-81.7443841	Hymenoptera
SID374	HID70	28.4591513,-81.7443841	Hymenoptera
SID375	HID70	28.4591513,-81.7443841	Hymenoptera
SID376	HID70	28.4591513,-81.7443841	Hymenoptera
SID377	HID70	28.4591513,-81.7443841	Hymenoptera
SID378	HID71	28.4591513,-81.7443841	Hymenoptera
SID379	HID71	28.4591513,-81.7443841	Hymenoptera
SID380	HID71	28.4591513,-81.7443841	Hymenoptera
SID381	HID75	28.4591513,-81.7443841	Unknown
SID382	HID75	28.4591513,-81.7443841	Unknown
SID383	HID75	28.4591513,-81.7443841	Unknown
SID384	HID75	28.4591513,-81.7443841	Unknown
SID385	HID75	28.4591513,-81.7443841	Unknown
SID386	HID75	28.4591513,-81.7443841	Unknown
SID387	HID77	28.4591513,-81.7443841	Hemiptera
SID388	HID77	28.4591513,-81.7443841	Hemiptera
SID389	HID77	28.4591513,-81.7443841	Hemiptera
SID390	HID77	28.4591513,-81.7443841	Hemiptera
SID391	HID77	28.4591513,-81.7443841	Hemiptera
SID392	HID77	28.4591513,-81.7443841	Hemiptera
SID393	HID77	28.4591513,-81.7443841	Hemiptera
SID394	HID78	28.4617361,-81.7478251	Hemiptera
SID395	HID78	28.4617361,-81.7478251	Hemiptera
SID396	HID78	28.4617361,-81.7478251	Hemiptera
SID397	HID78	28.4617361,-81.7478251	Hemiptera
SID398	HID78	28.4617361,-81.7478251	Hemiptera
SID399	HID79	28.4617361,-81.7478251	Hymenoptera
SID400	HID79	28.4617361,-81.7478251	Hymenoptera
SID401	HID79	28.4617361,-81.7478251	Hymenoptera
SID402	HID79	28.4617361,-81.7478251	Hymenoptera
SID403	HID79	28.4617361,-81.7478251	Hymenoptera
SID404	HID79	28.4617361,-81.7478251	Hymenoptera
SID405	HID79	28.4617361,-81.7478251	Hymenoptera
SID406	HID79	28.4617361,-81.7478251	Hymenoptera
SID407	HID80	28.4617361,-81.7478251	Hymenoptera
SID408	HID80	28.4617361,-81.7478251	Hymenoptera
SID409	HID80	28.4617361,-81.7478251	Hymenoptera
SID410	HID80	28.4617361,-81.7478251	Hymenoptera
SID411	HID80	28.4617361,-81.7478251	Hymenoptera
SID412	HID80	28.4617361,-81.7478251	Hymenoptera
SID413	HID80	28.4617361,-81.7478251	Hymenoptera
SID414	HID80	28.4617361,-81.7478251	Hymenoptera
SID415	HID80	28.4617361,-81.7478251	Hymenoptera
SID416	HID80	28.4617361,-81.7478251	Hymenoptera
SID417	HID80	28.4617361,-81.7478251	Hymenoptera
SID418	HID81	28.4617361,-81.7478251	Hymenoptera
SID419	HID81	28.4617361,-81.7478251	Hymenoptera
SID420	HID81	28.4617361,-81.7478251	Hymenoptera
SID421	HID81	28.4617361,-81.7478251	Hymenoptera
SID422	HID81	28.4617361,-81.7478251	Hymenoptera
SID423	HID81	28.4617361,-81.7478251	Hymenoptera
SID424	HID81	28.4617361,-81.7478251	Hymenoptera
SID425	HID81	28.4617361,-81.7478251	Hymenoptera
SID426	HID82	28.4617361,-81.7478251	Hymenoptera
SID427	HID82	28.4617361,-81.7478251	Hymenoptera
SID428	HID82	28.4617361,-81.7478251	Hymenoptera
SID429	HID82	28.4617361,-81.7478251	Hymenoptera
SID430	HID82	28.4617361,-81.7478251	Hymenoptera
SID431	HID82	28.4617361,-81.7478251	Hymenoptera
SID432	HID82	28.4617361,-81.7478251	Hymenoptera
SID433	HID82	28.4617361,-81.7478251	Hymenoptera
SID434	HID82	28.4617361,-81.7478251	Hymenoptera
SID435	HID82	28.4617361,-81.7478251	Hymenoptera
SID436	HID82	28.4617361,-81.7478251	Hymenoptera
SID437	HID82	28.4617361,-81.7478251	Hymenoptera
SID438	HID83	28.4617361,-81.7478251	Diptera
SID439	HID83	28.4617361,-81.7478251	Diptera
SID440	HID83	28.4617361,-81.7478251	Diptera
SID441	HID83	28.4617361,-81.7478251	Diptera
SID442	HID83	28.4617361,-81.7478251	Diptera
SID443	HID83	28.4617361,-81.7478251	Diptera
SID444	HID83	28.4617361,-81.7478251	Diptera
SID445	HID83	28.4617361,-81.7478251	Diptera
SID446	HID83	28.4617361,-81.7478251	Diptera
SID447	HID83	28.4617361,-81.7478251	Diptera
SID448	HID86	28.4617361,-81.7478251	Plant
SID449	HID86	28.4617361,-81.7478251	Plant
SID450	HID86	28.4617361,-81.7478251	Plant
SID451	HID86	28.4617361,-81.7478251	Plant
SID452	HID86	28.4617361,-81.7478251	Plant
SID453	HID86	28.4617361,-81.7478251	Plant
SID454	HID86	28.4617361,-81.7478251	Plant
SID455	HID88	28.4617361,-81.7478251	Hymenoptera
SID456	HID88	28.4617361,-81.7478251	Hymenoptera
SID457	HID88	28.4617361,-81.7478251	Hymenoptera
SID458	HID88	28.4617361,-81.7478251	Hymenoptera
SID459	HID89	28.4617361,-81.7478251	Hymenoptera
SID460	HID89	28.4617361,-81.7478251	Hymenoptera
SID461	HID89	28.4617361,-81.7478251	Hymenoptera
SID462	HID89	28.4617361,-81.7478251	Hymenoptera
SID463	HID89	28.4617361,-81.7478251	Hymenoptera
SID464	HID89	28.4617361,-81.7478251	Hymenoptera
SID465	HID89	28.4617361,-81.7478251	Hymenoptera
SID466	HID89	28.4617361,-81.7478251	Hymenoptera
SID467	HID89	28.4617361,-81.7478251	Hymenoptera
SID468	HID89	28.4617361,-81.7478251	Hymenoptera
SID469	HID89	28.4617361,-81.7478251	Hymenoptera
SID470	HID89	28.4617361,-81.7478251	Hymenoptera
SID471	HID89	28.4617361,-81.7478251	Hymenoptera
SID472	HID89	28.4617361,-81.7478251	Hymenoptera
SID473	HID89	28.4617361,-81.7478251	Hymenoptera
SID474	HID90	28.4617361,-81.7478251	Hymenoptera
SID475	HID90	28.4617361,-81.7478251	Hymenoptera
SID476	HID90	28.4617361,-81.7478251	Hymenoptera
SID477	HID90	28.4617361,-81.7478251	Hymenoptera
SID478	HID90	28.4617361,-81.7478251	Hymenoptera
SID479	HID90	28.4617361,-81.7478251	Hymenoptera
SID480	HID90	28.4617361,-81.7478251	Hymenoptera
SID481	HID90	28.4617361,-81.7478251	Hymenoptera
SID482	HID90	28.4617361,-81.7478251	Hymenoptera
SID483	HID93	28.4617361,-81.7478251	Hymenoptera
SID484	HID93	28.4617361,-81.7478251	Hymenoptera
SID485	HID93	28.4617361,-81.7478251	Hymenoptera
SID486	HID93	28.4617361,-81.7478251	Hymenoptera
SID487	HID93	28.4617361,-81.7478251	Hymenoptera
SID488	HID94	28.4617361,-81.7478251	Diptera
SID489	HID94	28.4617361,-81.7478251	Diptera
SID490	HID94	28.4617361,-81.7478251	Diptera
SID491	HID95	28.4617361,-81.7478251	Hymenoptera
SID492	HID95	28.4617361,-81.7478251	Hymenoptera
SID493	HID95	28.4617361,-81.7478251	Hymenoptera
SID494	HID95	28.4617361,-81.7478251	Hymenoptera
SID495	HID95	28.4617361,-81.7478251	Hymenoptera
SID496	HID95	28.4617361,-81.7478251	Hymenoptera
SID497	HID95	28.4617361,-81.7478251	Hymenoptera
SID498	HID96	28.4617361,-81.7478251	Hymenoptera
SID499	HID96	28.4617361,-81.7478251	Hymenoptera
SID500	HID96	28.4617361,-81.7478251	Hymenoptera
SID501	HID96	28.4617361,-81.7478251	Hymenoptera
SID502	HID98	28.4617361,-81.7478251	Blattodea
SID503	HID98	28.4617361,-81.7478251	Blattodea
SID504	HID98	28.4617361,-81.7478251	Blattodea
SID505	HID98	28.4617361,-81.7478251	Blattodea
SID506	HID98	28.4617361,-81.7478251	Blattodea
SID507	HID98	28.4617361,-81.7478251	Blattodea
SID508	HID98	28.4617361,-81.7478251	Blattodea
SID509	HID98	28.4617361,-81.7478251	Blattodea
SID510	HID98	28.4617361,-81.7478251	Blattodea
SID511	HID98	28.4617361,-81.7478251	Blattodea
SID512	HID101	28.7096354,-81.4748293	Blattodea
SID513	HID101	28.7096354,-81.4748293	Blattodea
SID514	HID101	28.7096354,-81.4748293	Blattodea
SID515	HID101	28.7096354,-81.4748293	Blattodea
SID516	HID102	28.7096354,-81.4748293	Blattodea
SID517	HID102	28.7096354,-81.4748293	Blattodea
SID518	HID102	28.7096354,-81.4748293	Blattodea
SID519	HID114	28.7096354,-81.4748293	Orthoptera
SID520	HID114	28.7096354,-81.4748293	Orthoptera
SID521	HID114	28.7096354,-81.4748293	Orthoptera
SID522	HID114	28.7096354,-81.4748293	Orthoptera
SID523	HID114	28.7096354,-81.4748293	Orthoptera
SID524	HID120	28.7096354,-81.4748293	Arachnida
SID525	HID120	28.7096354,-81.4748293	Arachnida
SID526	HID120	28.7096354,-81.4748293	Arachnida
SID527	HID120	28.7096354,-81.4748293	Arachnida
SID528	HID120	28.7096354,-81.4748293	Arachnida
SID529	HID120	28.7096354,-81.4748293	Arachnida
SID530	HID120	28.7096354,-81.4748293	Arachnida
SID531	HID120	28.7096354,-81.4748293	Arachnida
SID532	HID120	28.7096354,-81.4748293	Arachnida
SID533	HID120	28.7096354,-81.4748293	Arachnida
SID534	HID120	28.7096354,-81.4748293	Arachnida
SID535	HID120	28.7096354,-81.4748293	Arachnida
SID536	HID120	28.7096354,-81.4748293	Arachnida
SID537	HID120	28.7096354,-81.4748293	Arachnida
SID538	HID120	28.7096354,-81.4748293	Arachnida
SID539	HID120	28.7096354,-81.4748293	Arachnida
SID540	HID120	28.7096354,-81.4748293	Arachnida
SID541	HID120	28.7096354,-81.4748293	Arachnida
SID542	HID120	28.7096354,-81.4748293	Arachnida
SID543	HID120	28.7096354,-81.4748293	Arachnida
SID544	HID120	28.7096354,-81.4748293	Arachnida
SID545	HID120	28.7096354,-81.4748293	Arachnida
SID546	HID123	28.7096354,-81.4748293	Hymenoptera
SID547	HID123	28.7096354,-81.4748293	Hymenoptera
SID548	HID123	28.7096354,-81.4748293	Hymenoptera
SID549	HID123	28.7096354,-81.4748293	Hymenoptera
SID550	HID123	28.7096354,-81.4748293	Hymenoptera
SID551	HID123	28.7096354,-81.4748293	Hymenoptera
SID552	HID123	28.7096354,-81.4748293	Hymenoptera
SID553	HID127	28.7096354,-81.4748293	Hymenoptera
SID554	HID127	28.7096354,-81.4748293	Hymenoptera
SID555	HID127	28.7096354,-81.4748293	Hymenoptera
SID556	HID127	28.7096354,-81.4748293	Hymenoptera
SID557	HID127	28.7096354,-81.4748293	Hymenoptera
SID558	HID127	28.7096354,-81.4748293	Hymenoptera
SID559	HID127	28.7096354,-81.4748293	Hymenoptera
SID560	HID127	28.7096354,-81.4748293	Hymenoptera
SID561	HID127	28.7096354,-81.4748293	Hymenoptera
SID562	HID127	28.7096354,-81.4748293	Hymenoptera
SID563	HID127	28.7096354,-81.4748293	Hymenoptera
SID564	HID127	28.7096354,-81.4748293	Hymenoptera
SID565	HID127	28.7096354,-81.4748293	Hymenoptera
SID566	HID128	28.7096354,-81.4748293	Orthoptera
SID567	HID128	28.7096354,-81.4748293	Orthoptera
SID568	HID128	28.7096354,-81.4748293	Orthoptera
SID569	HID128	28.7096354,-81.4748293	Orthoptera
SID570	HID128	28.7096354,-81.4748293	Orthoptera
SID571	HID128	28.7096354,-81.4748293	Orthoptera
SID572	HID132	28.7096354,-81.4748293	Coleoptera
SID573	HID132	28.7096354,-81.4748293	Coleoptera
SID574	HID132	28.7096354,-81.4748293	Coleoptera
SID575	HID132	28.7096354,-81.4748293	Coleoptera
SID576	HID132	28.7096354,-81.4748293	Coleoptera
SID577	HID132	28.7096354,-81.4748293	Coleoptera
SID578	HID132	28.7096354,-81.4748293	Coleoptera
SID579	HID132	28.7096354,-81.4748293	Coleoptera
SID580	HID132	28.7096354,-81.4748293	Coleoptera
SID581	HID142	28.7131473,-81.4804378	Coleoptera
SID582	HID142	28.7131473,-81.4804378	Coleoptera
SID583	HID142	28.7131473,-81.4804378	Coleoptera
SID584	HID142	28.7131473,-81.4804378	Coleoptera
SID585	HID142	28.7131473,-81.4804378	Coleoptera
SID586	HID142	28.7131473,-81.4804378	Coleoptera
SID587	HID142	28.7131473,-81.4804378	Coleoptera
SID588	HID142	28.7131473,-81.4804378	Coleoptera
SID589	HID142	28.7131473,-81.4804378	Coleoptera
SID590	HID142	28.7131473,-81.4804378	Coleoptera
SID591	HID142	28.7131473,-81.4804378	Coleoptera
SID592	HID142	28.7131473,-81.4804378	Coleoptera
SID593	HID142	28.7131473,-81.4804378	Coleoptera
SID594	HID144	28.7131473,-81.4804378	Coleoptera
SID595	HID144	28.7131473,-81.4804378	Coleoptera
SID596	HID147	28.7131473,-81.4804378	Plant
SID597	HID147	28.7131473,-81.4804378	Plant
SID598	HID147	28.7131473,-81.4804378	Plant
SID599	HID147	28.7131473,-81.4804378	Plant
SID600	HID153	28.7131473,-81.4804378	Coleoptera
SID601	HID153	28.7131473,-81.4804378	Coleoptera
SID602	HID153	28.7131473,-81.4804378	Coleoptera
SID603	HID153	28.7131473,-81.4804378	Coleoptera
SID604	HID153	28.7131473,-81.4804378	Coleoptera
SID605	HID165	28.7131473,-81.4804378	Unknown
SID606	HID165	28.7131473,-81.4804378	Unknown
SID607	HID165	28.7131473,-81.4804378	Unknown
SID608	HID165	28.7131473,-81.4804378	Unknown
SID609	HID165	28.7131473,-81.4804378	Unknown
SID610	HID165	28.7131473,-81.4804378	Unknown
SID611	HID165	28.7131473,-81.4804378	Unknown
SID612	HID165	28.7131473,-81.4804378	Unknown
SID613	HID165	28.7131473,-81.4804378	Unknown
SID614	HID165	28.7131473,-81.4804378	Unknown
SID615	HID165	28.7131473,-81.4804378	Unknown
SID616	HID165	28.7131473,-81.4804378	Unknown
SID617	HID165	28.7131473,-81.4804378	Unknown
SID618	HID165	28.7131473,-81.4804378	Unknown
SID619	HID165	28.7131473,-81.4804378	Unknown
SID620	HID165	28.7131473,-81.4804378	Unknown
SID621	HID165	28.7131473,-81.4804378	Unknown
SID622	HID169	28.7131473,-81.4804378	Myriapoda
SID623	HID169	28.7131473,-81.4804378	Myriapoda
SID624	HID169	28.7131473,-81.4804378	Myriapoda
SID625	HID171	28.7131473,-81.4804378	Plant
SID626	HID171	28.7131473,-81.4804378	Plant
SID627	HID171	28.7131473,-81.4804378	Plant
SID628	HID171	28.7131473,-81.4804378	Plant
SID629	HID171	28.7131473,-81.4804378	Plant
SID630	HID183	30.234525,-84.300327	Hymenoptera
SID631	HID183	30.234525,-84.300327	Hymenoptera
SID632	HID183	30.234525,-84.300327	Hymenoptera
SID633	HID188	30.234525,-84.300327	Diptera
SID634	HID188	30.234525,-84.300327	Diptera
SID635	HID188	30.234525,-84.300327	Diptera
SID636	HID188	30.234525,-84.300327	Diptera
SID637	HID188	30.234525,-84.300327	Diptera
SID638	HID188	30.234525,-84.300327	Diptera
SID639	HID188	30.234525,-84.300327	Diptera
SID640	HID188	30.234525,-84.300327	Diptera
SID641	HID188	30.234525,-84.300327	Diptera
SID642	HID190	30.234525,-84.300327	Hymenoptera
SID643	HID190	30.234525,-84.300327	Hymenoptera
SID644	HID190	30.234525,-84.300327	Hymenoptera
SID645	HID190	30.234525,-84.300327	Hymenoptera
SID646	HID190	30.234525,-84.300327	Hymenoptera
SID647	HID190	30.234525,-84.300327	Hymenoptera
SID648	HID190	30.234525,-84.300327	Hymenoptera
SID649	HID190	30.234525,-84.300327	Hymenoptera
SID650	HID193	27.82490,-80.60711	Lepidoptera
SID651	HID193	27.82490,-80.60711	Lepidoptera
SID652	HID193	27.82490,-80.60711	Lepidoptera
SID653	HID193	27.82490,-80.60711	Lepidoptera
SID654	HID193	27.82490,-80.60711	Lepidoptera
SID655	HID193	27.82490,-80.60711	Lepidoptera
SID656	HID193	27.82490,-80.60711	Lepidoptera
SID657	HID194	27.82490,-80.60711	Hymenoptera
SID658	HID194	27.82490,-80.60711	Hymenoptera
SID659	HID194	27.82490,-80.60711	Hymenoptera
SID660	HID194	27.82490,-80.60711	Hymenoptera
SID661	HID205	27.82490,-80.60711	Hymenoptera
SID662	HID205	27.82490,-80.60711	Hymenoptera
SID663	HID205	27.82490,-80.60711	Hymenoptera
SID664	HID226	27.768422,-80.565094	Hemiptera
SID665	HID226	27.768422,-80.565094	Hemiptera
SID666	HID226	27.768422,-80.565094	Hemiptera
SID667	HID226	27.768422,-80.565094	Hemiptera
SID668	HID226	27.768422,-80.565094	Hemiptera
SID669	HID226	27.768422,-80.565094	Hemiptera
SID670	HID226	27.768422,-80.565094	Hemiptera
SID671	HID226	27.768422,-80.565094	Hemiptera
SID672	HID226	27.768422,-80.565094	Hemiptera
SID673	HID226	27.768422,-80.565094	Hemiptera
SID674	HID226	27.768422,-80.565094	Hemiptera
SID675	HID226	27.768422,-80.565094	Hemiptera
SID676	HID226	27.768422,-80.565094	Hemiptera
SID677	HID226	27.768422,-80.565094	Hemiptera
SID678	HID238	27.78495,-80.52733	Fungi
SID679	HID238	27.78495,-80.52733	Fungi
SID680	HID238	27.78495,-80.52733	Fungi
SID681	HID238	27.78495,-80.52733	Fungi
SID682	HID238	27.78495,-80.52733	Fungi
SID683	HID240	27.78495,-80.52733	Fungi
SID684	HID240	27.78495,-80.52733	Fungi
SID685	HID240	27.78495,-80.52733	Fungi
SID686	HID240	27.78495,-80.52733	Fungi
SID687	HID240	27.78495,-80.52733	Fungi
SID688	HID240	27.78495,-80.52733	Fungi
SID689	HID240	27.78495,-80.52733	Fungi
SID690	HID240	27.78495,-80.52733	Fungi
SID691	HID240	27.78495,-80.52733	Fungi
SID692	HID240	27.78495,-80.52733	Fungi
SID693	HID240	27.78495,-80.52733	Fungi
SID694	HID240	27.78495,-80.52733	Fungi
SID695	HID240	27.78495,-80.52733	Fungi
SID696	HID240	27.78495,-80.52733	Fungi
SID697	HID240	27.78495,-80.52733	Fungi
SID698	HID240	27.78495,-80.52733	Fungi
SID699	HID240	27.78495,-80.52733	Fungi
SID700	HID259	27.78495,-80.52733	Blattodea
SID701	HID259	27.78495,-80.52733	Blattodea
SID702	HID259	27.78495,-80.52733	Blattodea
SID703	HID259	27.78495,-80.52733	Blattodea
SID704	HID259	27.78495,-80.52733	Blattodea
SID705	HID259	27.78495,-80.52733	Blattodea
SID706	HID259	27.78495,-80.52733	Blattodea
SID707	HID259	27.78495,-80.52733	Blattodea
SID708	HID259	27.78495,-80.52733	Blattodea
SID709	HID259	27.78495,-80.52733	Blattodea
SID710	HID259	27.78495,-80.52733	Blattodea
SID711	HID259	27.78495,-80.52733	Blattodea
SID712	HID259	27.78495,-80.52733	Blattodea
SID713	HID259	27.78495,-80.52733	Blattodea
SID714	HID259	27.78495,-80.52733	Blattodea
SID715	HID259	27.78495,-80.52733	Blattodea
SID716	HID259	27.78495,-80.52733	Blattodea
SID717	HID259	27.78495,-80.52733	Blattodea
SID718	HID259	27.78495,-80.52733	Blattodea
SID719	HID259	27.78495,-80.52733	Blattodea
SID720	HID260	27.78495,-80.52733	Blattodea
SID721	HID260	27.78495,-80.52733	Blattodea
SID722	HID260	27.78495,-80.52733	Blattodea
SID723	HID260	27.78495,-80.52733	Blattodea
SID724	HID260	27.78495,-80.52733	Blattodea
SID725	HID260	27.78495,-80.52733	Blattodea
SID726	HID260	27.78495,-80.52733	Blattodea
SID727	HID265	27.78495,-80.52733	Orthoptera
SID728	HID265	27.78495,-80.52733	Orthoptera
SID729	HID265	27.78495,-80.52733	Orthoptera
SID730	HID265	27.78495,-80.52733	Orthoptera
SID731	HID280	27.78495,-80.52733	Orthoptera
SID732	HID280	27.78495,-80.52733	Orthoptera
SID733	HID280	27.78495,-80.52733	Orthoptera
SID734	HID294	27.851803,-80.44356	Hymenoptera
SID735	HID294	27.851803,-80.44356	Hymenoptera
SID736	HID294	27.851803,-80.44356	Hymenoptera
SID737	HID296	27.851803,-80.44356	Hymenoptera
SID738	HID13	28.4605496,-81.7473970	Coleoptera
SID739	HID22	28.4603690,-81.7472901	Myriapoda
SID740	HID41	28.4599403,-81.7461206	Arachnida
SID741	HID54	28.4556122,-81.7499707	Orthoptera
SID742	HID77	28.4591513,-81.7443841	Hemiptera
SID743	HID165	28.7131473,-81.4804378	Unknown
SID744	HID171	28.7131473,-81.4804378	Plant
SID745	HID226	27.768422,-80.565094	Hemiptera
SID746	HID8	28.4605508,-81.7473921	Arachnida
SID747	HID45	28.4599403,-81.7461206	Hymenoptera
SID748	HID45	28.4599403,-81.7461206	Hymenoptera
SID749	HID45	28.4599403,-81.7461206	Hymenoptera
SID750	HID61	28.4591513,-81.7443841	Hymenoptera
SID751	HID61	28.4591513,-81.7443841	Hymenoptera
SID752	HID61	28.4591513,-81.7443841	Hymenoptera
SID753	HID71	28.4591513,-81.7443841	Hymenoptera
SID754	HID71	28.4591513,-81.7443841	Hymenoptera
SID755	HID71	28.4591513,-81.7443841	Hymenoptera
SID756	HID75	28.4591513,-81.7443841	Unknown
SID757	HID75	28.4591513,-81.7443841	Unknown
SID758	HID75	28.4591513,-81.7443841	Unknown
SID759	HID91	28.4617361,-81.7478251	Coleoptera
SID760	HID91	28.4617361,-81.7478251	Coleoptera
SID761	HID91	28.4617361,-81.7478251	Coleoptera
SID762	HID91	28.4617361,-81.7478251	Coleoptera
SID763	HID91	28.4617361,-81.7478251	Coleoptera
SID764	HID92	28.4617361,-81.7478251	Diptera
SID765	HID92	28.4617361,-81.7478251	Diptera
SID766	HID92	28.4617361,-81.7478251	Diptera
SID767	HID121	28.7096354,-81.4748293	Hymenoptera
SID768	HID121	28.7096354,-81.4748293	Hymenoptera
SID769	HID121	28.7096354,-81.4748293	Hymenoptera
SID770	HID121	28.7096354,-81.4748293	Hymenoptera
SID771	HID121	28.7096354,-81.4748293	Hymenoptera
SID772	HID121	28.7096354,-81.4748293	Hymenoptera
SID773	HID121	28.7096354,-81.4748293	Hymenoptera
SID774	HID213	27.82490,-80.60711	Orthoptera
SID775	HID213	27.82490,-80.60711	Orthoptera
SID776	HID213	27.82490,-80.60711	Orthoptera
SID777	HID3	28.4605157,-81.7473973	Hymenoptera
SID778	HID3	28.4605157,-81.7473973	Hymenoptera
SID779	HID3	28.4605157,-81.7473973	Hymenoptera
SID780	HID3	28.4605157,-81.7473973	Hymenoptera
SID781	HID3	28.4605157,-81.7473973	Hymenoptera
SID782	HID13	28.4605496,-81.7473970	Coleoptera
SID783	HID13	28.4605496,-81.7473970	Coleoptera
SID784	HID13	28.4605496,-81.7473970	Coleoptera
SID785	HID17	28.4604848,-81.7473266	Orthoptera
SID786	HID17	28.4604848,-81.7473266	Orthoptera
SID787	HID17	28.4604848,-81.7473266	Orthoptera
SID788	HID17	28.4604848,-81.7473266	Orthoptera
SID789	HID17	28.4604848,-81.7473266	Orthoptera
SID790	HID17	28.4604848,-81.7473266	Orthoptera
SID791	HID17	28.4604848,-81.7473266	Orthoptera
SID792	HID21	28.4603690,-81.7472901	Unknown
SID793	HID21	28.4603690,-81.7472901	Unknown
SID794	HID21	28.4603690,-81.7472901	Unknown
SID795	HID32	28.4599181,-81.7464515	Arachnida
SID796	HID32	28.4599181,-81.7464515	Arachnida
SID797	HID75	28.4591513,-81.7443841	Unknown
SID798	HID75	28.4591513,-81.7443841	Unknown
SID799	HID77	28.4591513,-81.7443841	Hemiptera
SID800	HID77	28.4591513,-81.7443841	Hemiptera
SID801	HID77	28.4591513,-81.7443841	Hemiptera
SID802	HID77	28.4591513,-81.7443841	Hemiptera
SID803	HID77	28.4591513,-81.7443841	Hemiptera
SID804	HID77	28.4591513,-81.7443841	Hemiptera
SID805	HID125	28.7096354,-81.4748293	Fungi
SID806	HID125	28.7096354,-81.4748293	Fungi
SID807	HID125	28.7096354,-81.4748293	Fungi
SID808	HID293	27.851803,-80.44356	Hymenoptera
SID809	HID293	27.851803,-80.44356	Hymenoptera
SID810	HID293	27.851803,-80.44356	Hymenoptera
SID811	HID293	27.851803,-80.44356	Hymenoptera
SID812	HID293	27.851803,-80.44356	Hymenoptera
SID813	HID293	27.851803,-80.44356	Hymenoptera
SID814	HID293	27.851803,-80.44356	Hymenoptera
SID815	HID293	27.851803,-80.44356	Hymenoptera
SID816	HID34	28.4600585,-81.7464567	Hymenoptera
SID817	HID34	28.4600585,-81.7464567	Hymenoptera
SID818	HID34	28.4600585,-81.7464567	Hymenoptera
SID819	HID34	28.4600585,-81.7464567	Hymenoptera
SID820	HID34	28.4600585,-81.7464567	Hymenoptera
SID821	HID34	28.4600585,-81.7464567	Hymenoptera
SID822	HID34	28.4600585,-81.7464567	Hymenoptera
SID823	HID34	28.4600585,-81.7464567	Hymenoptera
SID824	HID34	28.4600585,-81.7464567	Hymenoptera
SID825	HID34	28.4600585,-81.7464567	Hymenoptera
SID826	HID34	28.4600585,-81.7464567	Hymenoptera
SID827	HID34	28.4600585,-81.7464567	Hymenoptera
SID828	HID5	28.4605157,-81.7473973	Hymenoptera
SID829	HID8	28.4605508,-81.7473921	Arachnida
SID830	HID8	28.4605508,-81.7473921	Arachnida
SID831	HID10	28.4605462,-81.7474460	Orthoptera
SID832	HID10	28.4605462,-81.7474460	Orthoptera
SID833	HID11	28.4605688,-81.7473626	Lepidoptera
SID834	HID11	28.4605688,-81.7473626	Lepidoptera
SID835	HID11	28.4605688,-81.7473626	Lepidoptera
SID836	HID13	28.4605496,-81.7473970	Coleoptera
SID837	HID15	28.4604848,-81.7473266	Hymenoptera
SID838	HID15	28.4604848,-81.7473266	Hymenoptera
SID839	HID15	28.4604848,-81.7473266	Hymenoptera
SID840	HID16	28.4604848,-81.7473266	Blattodea
SID841	HID20	28.4602402,-81.7474177	Hymenoptera
SID842	HID25	28.4602092,-81.7472424	Hymenoptera
SID843	HID41	28.4599403,-81.7461206	Arachnida
SID844	HID41	28.4599403,-81.7461206	Arachnida
SID845	HID41	28.4599403,-81.7461206	Arachnida
SID846	HID45	28.4599403,-81.7461206	Hymenoptera
SID847	HID45	28.4599403,-81.7461206	Hymenoptera
SID848	HID45	28.4599403,-81.7461206	Hymenoptera
SID849	HID45	28.4599403,-81.7461206	Hymenoptera
SID850	HID45	28.4599403,-81.7461206	Hymenoptera
SID851	HID45	28.4599403,-81.7461206	Hymenoptera
SID852	HID45	28.4599403,-81.7461206	Hymenoptera
SID853	HID45	28.4599403,-81.7461206	Hymenoptera
SID854	HID47	28.4599403,-81.7461206	Arachnida
SID855	HID48	28.4594590,-81.7455969	Unknown
SID856	HID54	28.4556122,-81.7499707	Orthoptera
SID857	HID61	28.4591513,-81.7443841	Hymenoptera
SID858	HID68	28.4591513,-81.7443841	Unknown
SID859	HID68	28.4591513,-81.7443841	Unknown
SID860	HID77	28.4591513,-81.7443841	Hemiptera
SID861	HID79	28.4617361,-81.7478251	Hymenoptera
SID862	HID79	28.4617361,-81.7478251	Hymenoptera
SID863	HID79	28.4617361,-81.7478251	Hymenoptera
SID864	HID81	28.4617361,-81.7478251	Hymenoptera
SID865	HID81	28.4617361,-81.7478251	Hymenoptera
SID866	HID81	28.4617361,-81.7478251	Hymenoptera
SID867	HID82	28.4617361,-81.7478251	Hymenoptera
SID868	HID82	28.4617361,-81.7478251	Hymenoptera
SID869	HID89	28.4617361,-81.7478251	Hymenoptera
SID870	HID89	28.4617361,-81.7478251	Hymenoptera
SID871	HID93	28.4617361,-81.7478251	Hymenoptera
SID872	HID101	28.7096354,-81.4748293	Blattodea
SID873	HID101	28.7096354,-81.4748293	Blattodea
SID874	HID120	28.7096354,-81.4748293	Arachnida
SID875	HID120	28.7096354,-81.4748293	Arachnida
SID876	HID120	28.7096354,-81.4748293	Arachnida
SID877	HID132	28.7096354,-81.4748293	Coleoptera
SID878	HID142	28.7131473,-81.4804378	Coleoptera
SID879	HID142	28.7131473,-81.4804378	Coleoptera
SID880	HID142	28.7131473,-81.4804378	Coleoptera
SID881	HID144	28.7131473,-81.4804378	Coleoptera
SID882	HID153	28.7131473,-81.4804378	Coleoptera
SID883	HID153	28.7131473,-81.4804378	Coleoptera
SID884	HID188	30.234525,-84.300327	Diptera
SID885	HID226	27.768422,-80.565094	Hemiptera
SID886	HID240	27.78495,-80.52733	Fungi
SID887	HID240	27.78495,-80.52733	Fungi
SID888	HID259	27.78495,-80.52733	Blattodea
SID889	HID259	27.78495,-80.52733	Blattodea
SID890	HID259	27.78495,-80.52733	Blattodea
SID891	HID265	27.78495,-80.52733	Orthoptera
SID892	HID296	27.851803,-80.44356	Hymenoptera
SID893	HID296	27.851803,-80.44356	Hymenoptera
SID894	HID546	43.42655, -89.68192	Plant
SID895	HID546	43.42655, -89.68192	Plant
SID896	HID546	43.42655, -89.68192	Plant
SID897	HID546	43.42655, -89.68192	Plant
SID898	HID546	43.42655, -89.68192	Plant
SID899	HID546	43.42655, -89.68192	Plant
SID900	HID548	43.42623, -89.68127	Diptera
SID901	HID548	43.42623, -89.68127	Diptera
SID902	HID548	43.42623, -89.68127	Diptera
SID903	HID565	43.40897, -89.71073	Unknown
SID904	HID565	43.40897, -89.71073	Unknown
SID905	HID565	43.40897, -89.71073	Unknown
SID906	HID566	43.40850, -89.71098	Gastropoda
SID907	HID566	43.40850, -89.71098	Gastropoda
SID908	HID566	43.40850, -89.71098	Gastropoda
SID909	HID566	43.40850, -89.71098	Gastropoda
SID910	HID569	43.40853, -89.71097	Unknown
SID911	HID569	43.40853, -89.71097	Unknown
SID912	HID569	43.40853, -89.71097	Unknown
SID913	HID569	43.40853, -89.71097	Unknown
SID914	HID576	43.40783, -89.71117	Lepidoptera
SID915	HID576	43.40783, -89.71117	Lepidoptera
SID916	HID576	43.40783, -89.71117	Lepidoptera
SID917	HID576	43.40783, -89.71117	Lepidoptera
SID918	HID576	43.40783, -89.71117	Lepidoptera
SID919	HID587	43.43017, -89.70647	Plant
SID920	HID587	43.43017, -89.70647	Plant
SID921	HID587	43.43017, -89.70647	Plant
SID922	HID587	43.43017, -89.70647	Plant
SID923	HID595	43.43011, -89.70856	Coleoptera
SID924	HID595	43.43011, -89.70856	Coleoptera
SID925	HID595	43.43011, -89.70856	Coleoptera
SID926	HID618	43.42158, -89.73561	Plant
SID927	HID618	43.42158, -89.73561	Plant
SID928	HID618	43.42158, -89.73561	Plant
SID929	HID618	43.42158, -89.73561	Plant
SID930	HID622	43.43050, -89.70542	Coleoptera
SID931	HID622	43.43050, -89.70542	Coleoptera
SID932	HID622	43.43050, -89.70542	Coleoptera
SID933	HID622	43.43050, -89.70542	Coleoptera
SID934	HID623	43.43050, -89.70542	Coleoptera
SID935	HID623	43.43050, -89.70542	Coleoptera
SID936	HID623	43.43050, -89.70542	Coleoptera
SID937	HID624	43.43050, -89.70508	Coleoptera
SID938	HID624	43.43050, -89.70508	Coleoptera
SID939	HID624	43.43050, -89.70508	Coleoptera
SID940	HID624	43.43050, -89.70508	Coleoptera
SID941	HID625	43.43056, -89.70378	Unknown
SID942	HID625	43.43056, -89.70378	Unknown
SID943	HID625	43.43056, -89.70378	Unknown
SID944	HID625	43.43056, -89.70378	Unknown
SID945	HID625	43.43056, -89.70378	Unknown
SID946	HID625	43.43056, -89.70378	Unknown
SID947	HID626	43.43056, -89.70378	Plant
SID948	HID626	43.43056, -89.70378	Plant
SID949	HID626	43.43056, -89.70378	Plant
SID950	HID626	43.43056, -89.70378	Plant
SID951	HID631	43.42992, -89.70253	Fungi
SID952	HID631	43.42992, -89.70253	Fungi
SID953	HID631	43.42992, -89.70253	Fungi
SID954	HID631	43.42992, -89.70253	Fungi
SID955	HID634	43.42761, -89.70272	Arachnida
SID956	HID634	43.42761, -89.70272	Arachnida
SID957	HID634	43.42761, -89.70272	Arachnida
SID958	HID546	43.42655, -89.68192	Plant
SID959	HID641	43.42728, -89.70364	Coleoptera
SID960	HID641	43.42728, -89.70364	Coleoptera
SID961	HID641	43.42728, -89.70364	Coleoptera
SID962	HID641	43.42728, -89.70364	Coleoptera
SID963	HID643	43.42742, -89.70300	Fungi
SID964	HID643	43.42742, -89.70300	Fungi
SID965	HID643	43.42742, -89.70300	Fungi
SID966	HID644	43.40853, -89.71058	Coleoptera
SID967	HID644	43.40853, -89.71058	Coleoptera
SID968	HID644	43.40853, -89.71058	Coleoptera
SID969	HID661	43.40783, -89.71042	Coleoptera
SID970	HID661	43.40783, -89.71042	Coleoptera
SID971	HID661	43.40783, -89.71042	Coleoptera
SID972	HID662	43.40783, -89.71042	Coleoptera
SID973	HID662	43.40783, -89.71042	Coleoptera
SID974	HID662	43.40783, -89.71042	Coleoptera
SID975	HID666	43.42806, -89.72944	Hymenoptera
SID976	HID666	43.42806, -89.72944	Hymenoptera
SID977	HID666	43.42806, -89.72944	Hymenoptera
SID978	HID672	43.4155667, -89.7485509	Orthoptera
SID979	HID672	43.4155667, -89.7485509	Orthoptera
SID980	HID672	43.4155667, -89.7485509	Orthoptera
SID981	HID672	43.4155667, -89.7485509	Orthoptera
SID982	HID678	43.4155667, -89.7485509	Plant
SID983	HID678	43.4155667, -89.7485509	Plant
SID984	HID678	43.4155667, -89.7485509	Plant
SID985	HID678	43.4155667, -89.7485509	Plant
SID986	HID683	43.4155667, -89.7485509	Hemiptera
SID987	HID683	43.4155667, -89.7485509	Hemiptera
SID988	HID683	43.4155667, -89.7485509	Hemiptera
SID989	HID683	43.4155667, -89.7485509	Hemiptera
SID990	HID743	43.42663, -89.68215	Hymenoptera
SID991	HID743	43.42663, -89.68215	Hymenoptera
SID992	HID743	43.42663, -89.68215	Hymenoptera
SID993	HID743	43.42663, -89.68215	Hymenoptera
SID994	HID743	43.42663, -89.68215	Hymenoptera
SID995	HID743	43.42663, -89.68215	Hymenoptera
SID996	HID746	43.40832, -89.71142	Hymenoptera
SID997	HID746	43.40832, -89.71142	Hymenoptera
SID998	HID746	43.40832, -89.71142	Hymenoptera
SID999	HID746	43.40832, -89.71142	Hymenoptera
SID1000	HID746	43.40832, -89.71142	Hymenoptera
SID1001	HID746	43.40832, -89.71142	Hymenoptera
SID1002	HID746	43.40832, -89.71142	Hymenoptera
SID1003	HID746	43.40832, -89.71142	Hymenoptera
SID1004	HID573	43.40783, -89.71117	Plant
SID1005	HID573	43.40783, -89.71117	Plant
SID1006	HID573	43.40783, -89.71117	Plant
SID1007	HID536	43.42683, -89.68440	Fungi
SID1008	HID536	43.42683, -89.68440	Fungi
SID1009	HID536	43.42683, -89.68440	Fungi
SID1010	HID547	43.42655, -89.68192	Lepidoptera
SID1011	HID547	43.42655, -89.68192	Lepidoptera
SID1012	HID547	43.42655, -89.68192	Lepidoptera
SID1013	HID547	43.42655, -89.68192	Lepidoptera
SID1014	HID578	43.40897, -89.71073	Fungi
SID1015	HID578	43.40897, -89.71073	Fungi
SID1016	HID578	43.40897, -89.71073	Fungi
SID1017	HID664	43.42806, -89.72944	Coleoptera
SID1018	HID664	43.42806, -89.72944	Coleoptera
SID1019	HID664	43.42806, -89.72944	Coleoptera
SID1020	HID574	43.40783, -89.71117	Fungi
SID1021	HID574	43.40783, -89.71117	Fungi
SID1022	HID574	43.40783, -89.71117	Fungi
SID1023	HID542	43.42710, -89.68282	Hymenoptera
SID1024	HID542	43.42710, -89.68282	Hymenoptera
SID1025	HID542	43.42710, -89.68282	Hymenoptera
SID1026	HID542	43.42710, -89.68282	Hymenoptera
SID1027	HID542	43.42710, -89.68282	Hymenoptera
SID1028	HID683	43.4155667, -89.7485509	Hemiptera
SID1029	HID683	43.4155667, -89.7485509	Hemiptera
SID1030	HID683	43.4155667, -89.7485509	Hemiptera
SID1031	HID683	43.4155667, -89.7485509	Hemiptera
SID1032	HID660	43.40783, -89.71042	Arachnida
SID1033	HID660	43.40783, -89.71042	Arachnida
SID1034	HID660	43.40783, -89.71042	Arachnida
SID1035	HID499	43.42013, -89.73568	Hymenoptera
SID1036	HID499	43.42013, -89.73568	Hymenoptera
SID1037	HID499	43.42013, -89.73568	Hymenoptera
SID1038	HID499	43.42013, -89.73568	Hymenoptera
SID1039	HID561	43.40878, -89.71098	Coleoptera
SID1040	HID561	43.40878, -89.71098	Coleoptera
SID1041	HID561	43.40878, -89.71098	Coleoptera
SID1042	HID561	43.40878, -89.71098	Coleoptera
SID1043	HID561	43.40878, -89.71098	Coleoptera
SID1044	HID561	43.40878, -89.71098	Coleoptera
SID1045	HID561	43.40878, -89.71098	Coleoptera
SID1046	HID561	43.40878, -89.71098	Coleoptera
SID1047	HID531	43.42640, -89.68585	Hymenoptera
SID1048	HID531	43.42640, -89.68585	Hymenoptera
SID1049	HID531	43.42640, -89.68585	Hymenoptera
SID1050	HID531	43.42640, -89.68585	Hymenoptera
SID1051	HID531	43.42640, -89.68585	Hymenoptera
SID1052	HID497	43.42162, -89.73597	Hymenoptera
SID1053	HID497	43.42162, -89.73597	Hymenoptera
SID1054	HID497	43.42162, -89.73597	Hymenoptera
SID1055	HID497	43.42162, -89.73597	Hymenoptera
SID1056	HID497	43.42162, -89.73597	Hymenoptera
SID1057	HID499	43.42013, -89.73568	Hymenoptera
SID1058	HID499	43.42013, -89.73568	Hymenoptera
SID1059	HID499	43.42013, -89.73568	Hymenoptera
SID1060	HID499	43.42013, -89.73568	Hymenoptera
SID1061	HID499	43.42013, -89.73568	Hymenoptera
SID1062	HID495	43.42203, -89.73595	Arachnida
SID1063	HID495	43.42203, -89.73595	Arachnida
SID1064	HID495	43.42203, -89.73595	Arachnida
SID1065	HID495	43.42203, -89.73595	Arachnida
SID1066	HID575	43.40783, -89.71117	Orthoptera
SID1067	HID575	43.40783, -89.71117	Orthoptera
SID1068	HID575	43.40783, -89.71117	Orthoptera
SID1069	HID575	43.40783, -89.71117	Orthoptera
SID1070	HID500	43.42013, -89.73568	Diptera
SID1071	HID500	43.42013, -89.73568	Diptera
SID1072	HID500	43.42013, -89.73568	Diptera
SID1073	HID500	43.42013, -89.73568	Diptera
SID1074	HID531	43.42640, -89.68585	Hymenoptera
SID1075	HID531	43.42640, -89.68585	Hymenoptera
SID1076	HID531	43.42640, -89.68585	Hymenoptera
SID1077	HID543	43.42710, -89.68282	Hymenoptera
SID1078	HID543	43.42710, -89.68282	Hymenoptera
SID1079	HID543	43.42710, -89.68282	Hymenoptera
SID1080	HID543	43.42710, -89.68282	Hymenoptera
SID1081	HID543	43.42710, -89.68282	Hymenoptera
SID1082	HID543	43.42710, -89.68282	Hymenoptera
SID1083	HID543	43.42710, -89.68282	Hymenoptera
SID1084	HID522	43.41937, -89.73588	Hymenoptera
SID1085	HID522	43.41937, -89.73588	Hymenoptera
SID1086	HID522	43.41937, -89.73588	Hymenoptera
SID1087	HID496	43.42203, -89.73595	Fungi
SID1088	HID496	43.42203, -89.73595	Fungi
SID1089	HID496	43.42203, -89.73595	Fungi
SID1090	HID496	43.42203, -89.73595	Fungi
SID1091	HID496	43.42203, -89.73595	Fungi
SID1092	HID496	43.42203, -89.73595	Fungi
SID1093	HID527	43.42473, -89.66915	Orthoptera
SID1094	HID527	43.42473, -89.66915	Orthoptera
SID1095	HID527	43.42473, -89.66915	Orthoptera
SID1096	HID527	43.42473, -89.66915	Orthoptera
SID1097	HID527	43.42473, -89.66915	Orthoptera
SID1098	HID537	43.42683, -89.68440	Hymenoptera
SID1099	HID537	43.42683, -89.68440	Hymenoptera
SID1100	HID537	43.42683, -89.68440	Hymenoptera
SID1101	HID537	43.42683, -89.68440	Hymenoptera
SID1102	HID542	43.42710, -89.68282	Hymenoptera
SID1103	HID542	43.42710, -89.68282	Hymenoptera
SID1104	HID542	43.42710, -89.68282	Hymenoptera
SID1105	HID538	43.42698, -89.68425	Fungi
SID1106	HID538	43.42698, -89.68425	Fungi
SID1107	HID538	43.42698, -89.68425	Fungi
SID1108	HID538	43.42698, -89.68425	Fungi
SID1109	HID660	43.40783, -89.71042	Arachnida
SID1110	HID660	43.40783, -89.71042	Arachnida
SID1111	HID660	43.40783, -89.71042	Arachnida
SID1112	HID665	43.42806, -89.72944	Hymenoptera
SID1113	HID665	43.42806, -89.72944	Hymenoptera
SID1114	HID665	43.42806, -89.72944	Hymenoptera
SID1115	HID665	43.42806, -89.72944	Hymenoptera
SID1116	HID539	43.42698, -89.68425	Fungi
SID1117	HID539	43.42698, -89.68425	Fungi
SID1118	HID539	43.42698, -89.68425	Fungi
SID1119	HID539	43.42698, -89.68425	Fungi
SID1120	HID743	43.42663, -89.68215	Hymenoptera
SID1121	HID743	43.42663, -89.68215	Hymenoptera
SID1122	HID743	43.42663, -89.68215	Hymenoptera
SID1123	HID743	43.42663, -89.68215	Hymenoptera
SID1124	HID743	43.42663, -89.68215	Hymenoptera
SID1125	HID743	43.42663, -89.68215	Hymenoptera
SID1126	HID558	43.40878, -89.71098	Gastropoda
SID1127	HID558	43.40878, -89.71098	Gastropoda
SID1128	HID558	43.40878, -89.71098	Gastropoda
SID1129	HID673	43.4155667, -89.7485509	Orthoptera
SID1130	HID673	43.4155667, -89.7485509	Orthoptera
SID1131	HID673	43.4155667, -89.7485509	Orthoptera
SID1132	HID563	43.40897, -89.71073	Fungi
SID1133	HID563	43.40897, -89.71073	Fungi
SID1134	HID563	43.40897, -89.71073	Fungi
SID1135	HID562	43.40897, -89.71073	Fungi
SID1136	HID562	43.40897, -89.71073	Fungi
SID1137	HID562	43.40897, -89.71073	Fungi
SID1138	HID573	43.40783, -89.71117	Plant
SID1139	HID573	43.40783, -89.71117	Plant
SID1140	HID573	43.40783, -89.71117	Plant
SID1141	HID496	43.42203, -89.73595	Fungi
SID1142	HID496	43.42203, -89.73595	Fungi
SID1143	HID496	43.42203, -89.73595	Fungi
SID1144	HID560	43.40878, -89.71098	Orthoptera
SID1145	HID560	43.40878, -89.71098	Orthoptera
SID1146	HID560	43.40878, -89.71098	Orthoptera
SID1147	HID536	43.42683, -89.68440	Fungi
SID1148	HID536	43.42683, -89.68440	Fungi
SID1149	HID536	43.42683, -89.68440	Fungi
SID1150	HID523	43.41937, -89.73588	Hymenoptera
SID1151	HID523	43.41937, -89.73588	Hymenoptera
SID1152	HID523	43.41937, -89.73588	Hymenoptera
SID1153	HID349	28.286677,-81.360983	Hymenoptera
SID1154	HID349	28.286677,-81.360983	Hymenoptera
SID1155	HID349	28.286677,-81.360983	Hymenoptera
SID1156	HID308	28.287329,-81.359116	Plant
SID1157	HID308	28.287329,-81.359116	Plant
SID1158	HID308	28.287329,-81.359116	Plant
SID1159	HID308	28.287329,-81.359116	Plant
SID1160	HID308	28.287329,-81.359116	Plant
SID1161	HID334	28.286677,-81.360983	Unknown
SID1162	HID334	28.286677,-81.360983	Unknown
SID1163	HID334	28.286677,-81.360983	Unknown
SID1164	HID334	28.286677,-81.360983	Unknown
SID1165	HID250	27.78495,-80.52733	Fungi
SID1166	HID250	27.78495,-80.52733	Fungi
SID1167	HID250	27.78495,-80.52733	Fungi
SID1168	HID250	27.78495,-80.52733	Fungi
SID1169	HID250	27.78495,-80.52733	Fungi
SID1170	HID250	27.78495,-80.52733	Fungi
SID1171	HID60	28.4556122,-81.7499707	Unknown
SID1172	HID60	28.4556122,-81.7499707	Unknown
SID1173	HID60	28.4556122,-81.7499707	Unknown
SID1174	HID60	28.4556122,-81.7499707	Unknown
SID1175	HID60	28.4556122,-81.7499707	Unknown
SID1176	HID306	28.287329,-81.359116	Plant
SID1177	HID306	28.287329,-81.359116	Plant
SID1178	HID306	28.287329,-81.359116	Plant
SID1179	HID86	28.4617361,-81.7478251	Plant
SID1180	HID86	28.4617361,-81.7478251	Plant
SID1181	HID86	28.4617361,-81.7478251	Plant
SID1182	HID86	28.4617361,-81.7478251	Plant
SID1183	HID86	28.4617361,-81.7478251	Plant
SID1184	HID122	28.7096354,-81.4748293	Plant
SID1185	HID122	28.7096354,-81.4748293	Plant
SID1186	HID122	28.7096354,-81.4748293	Plant
SID1187	HID66	28.4591513,-81.7443841	Fungi
SID1188	HID66	28.4591513,-81.7443841	Fungi
SID1189	HID66	28.4591513,-81.7443841	Fungi
SID1190	HID361	43.078938,-89.418008	Diptera
SID1191	HID361	43.078938,-89.418008	Diptera
SID1192	HID361	43.078938,-89.418008	Diptera
SID1193	HID361	43.078938,-89.418008	Diptera
SID1194	HID361	43.078938,-89.418008	Diptera
SID1195	HID116	28.7096354,-81.4748293	Plant
SID1196	HID116	28.7096354,-81.4748293	Plant
SID1197	HID116	28.7096354,-81.4748293	Plant
SID1198	HID274	27.78495,-80.52733	Lichen
SID1199	HID274	27.78495,-80.52733	Lichen
SID1200	HID274	27.78495,-80.52733	Lichen
SID1201	HID274	27.78495,-80.52733	Lichen
SID1202	HID119	28.7096354,-81.4748293	Plant
SID1203	HID119	28.7096354,-81.4748293	Plant
SID1204	HID119	28.7096354,-81.4748293	Plant
SID1205	HID135	28.7131473,-81.4804378	Fungi
SID1206	HID135	28.7131473,-81.4804378	Fungi
SID1207	HID135	28.7131473,-81.4804378	Fungi
SID1208	HID272	27.78495,-80.52733	Hymenoptera
SID1209	HID272	27.78495,-80.52733	Hymenoptera
SID1210	HID272	27.78495,-80.52733	Hymenoptera
SID1211	HID272	27.78495,-80.52733	Hymenoptera
SID1212	HID233	27.768422,-80.565094	Plant
SID1213	HID233	27.768422,-80.565094	Plant
SID1214	HID233	27.768422,-80.565094	Plant
SID1215	HID281	27.78495,-80.52733	Myriapoda
SID1216	HID281	27.78495,-80.52733	Myriapoda
SID1217	HID281	27.78495,-80.52733	Myriapoda
SID1218	HID31	28.4600153,-81.7462878	Lepidoptera
SID1219	HID31	28.4600153,-81.7462878	Lepidoptera
SID1220	HID31	28.4600153,-81.7462878	Lepidoptera
SID1221	HID606	43.0779, -89.409	Arachnida
SID1222	HID606	43.0779, -89.409	Arachnida
SID1223	HID606	43.0779, -89.409	Arachnida
SID1224	HID605	43.0779, -89.409	Myriapoda
SID1225	HID605	43.0779, -89.409	Myriapoda
SID1226	HID605	43.0779, -89.409	Myriapoda
SID1227	HID605	43.0779, -89.409	Myriapoda
SID1228	HID600	43.078665, -89.411340	Arachnida
SID1229	HID600	43.078665, -89.411340	Arachnida
SID1230	HID600	43.078665, -89.411340	Arachnida
SID1231	HID600	43.078665, -89.411340	Arachnida
SID1232	HID612	43.0774, -89.4081	Unknown
SID1233	HID612	43.0774, -89.4081	Unknown
SID1234	HID612	43.0774, -89.4081	Unknown
SID1235	HID610	43.0778, -89.4084	Arachnida
SID1236	HID610	43.0778, -89.4084	Arachnida
SID1237	HID610	43.0778, -89.4084	Arachnida
SID1238	HID610	43.0778, -89.4084	Arachnida
SID1239	HID610	43.0778, -89.4084	Arachnida
SID1240	HID610	43.0778, -89.4084	Arachnida
SID1241	HID610	43.0778, -89.4084	Arachnida
SID1242	HID69	28.4591513,-81.7443841	Diptera
SID1243	HID69	28.4591513,-81.7443841	Diptera
SID1244	HID69	28.4591513,-81.7443841	Diptera
SID1245	HID287	27.78495,-80.52733	Diptera
SID1246	HID287	27.78495,-80.52733	Diptera
SID1247	HID287	27.78495,-80.52733	Diptera
SID1248	HID287	27.78495,-80.52733	Diptera
SID1249	HID287	27.78495,-80.52733	Diptera
SID1250	HID287	27.78495,-80.52733	Diptera
SID1251	HID287	27.78495,-80.52733	Diptera
SID1252	HID69	28.4591513,-81.7443841	Diptera
SID1253	HID69	28.4591513,-81.7443841	Diptera
SID1254	HID69	28.4591513,-81.7443841	Diptera
SID1255	HID69	28.4591513,-81.7443841	Diptera
SID1256	HID69	28.4591513,-81.7443841	Diptera
SID1257	HID69	28.4591513,-81.7443841	Diptera
SID1258	HID69	28.4591513,-81.7443841	Diptera
SID1259	HID255	27.78495,-80.52733	Diptera
SID1260	HID255	27.78495,-80.52733	Diptera
SID1261	HID255	27.78495,-80.52733	Diptera
SID1262	HID110	28.7096354,-81.4748293	Coleoptera
SID1263	HID110	28.7096354,-81.4748293	Coleoptera
SID1264	HID110	28.7096354,-81.4748293	Coleoptera
SID1265	HID215	27.82490,-80.60711	Coleoptera
SID1266	HID215	27.82490,-80.60711	Coleoptera
SID1267	HID215	27.82490,-80.60711	Coleoptera
SID1268	HID349	28.286677,-81.360983	Hymenoptera
SID1269	HID349	28.286677,-81.360983	Hymenoptera
SID1270	HID349	28.286677,-81.360983	Hymenoptera
SID1271	HID349	28.286677,-81.360983	Hymenoptera
SID1272	HID214	27.82490,-80.60711	Coleoptera
SID1273	HID214	27.82490,-80.60711	Coleoptera
SID1274	HID214	27.82490,-80.60711	Coleoptera
SID1275	HID214	27.82490,-80.60711	Coleoptera
SID1276	HID317	28.287329,-81.359116	Plant
SID1277	HID317	28.287329,-81.359116	Plant
SID1278	HID317	28.287329,-81.359116	Plant
SID1279	HID256	27.78495,-80.52733	Plant
SID1280	HID256	27.78495,-80.52733	Plant
SID1281	HID256	27.78495,-80.52733	Plant
SID1282	HID345	28.286677,-81.360983	Plant
SID1283	HID345	28.286677,-81.360983	Plant
SID1284	HID345	28.286677,-81.360983	Plant
SID1285	HID310	28.287329,-81.359116	Plant
SID1286	HID310	28.287329,-81.359116	Plant
SID1287	HID310	28.287329,-81.359116	Plant
SID1288	HID310	28.287329,-81.359116	Plant
SID1289	HID256	27.78495,-80.52733	Plant
SID1290	HID256	27.78495,-80.52733	Plant
SID1291	HID256	27.78495,-80.52733	Plant
SID1292	HID214	27.82490,-80.60711	Coleoptera
SID1293	HID214	27.82490,-80.60711	Coleoptera
SID1294	HID214	27.82490,-80.60711	Coleoptera
SID1295	HID214	27.82490,-80.60711	Coleoptera
SID1296	HID108	28.7096354,-81.4748293	Coleoptera
SID1297	HID108	28.7096354,-81.4748293	Coleoptera
SID1298	HID108	28.7096354,-81.4748293	Coleoptera
SID1299	HID97	28.4617361,-81.7478251	Coleoptera
SID1300	HID97	28.4617361,-81.7478251	Coleoptera
SID1301	HID97	28.4617361,-81.7478251	Coleoptera
SID1302	HID175	28.7131473,-81.4804378	Plant
SID1303	HID175	28.7131473,-81.4804378	Plant
SID1304	HID175	28.7131473,-81.4804378	Plant
SID1305	HID175	28.7131473,-81.4804378	Plant
SID1306	HID175	28.7131473,-81.4804378	Plant
SID1307	HID175	28.7131473,-81.4804378	Plant
SID1308	HID441	43.301618,-89.347365	Diptera
SID1309	HID441	43.301618,-89.347365	Diptera
SID1310	HID441	43.301618,-89.347365	Diptera
SID1311	HID441	43.301618,-89.347365	Diptera
SID1312	HID441	43.301618,-89.347365	Diptera
SID1313	HID441	43.301618,-89.347365	Diptera
SID1314	HID441	43.301618,-89.347365	Diptera
SID1315	HID389	43.075713,-89.410295	Plant
SID1316	HID389	43.075713,-89.410295	Plant
SID1317	HID389	43.075713,-89.410295	Plant
SID1318	HID389	43.075713,-89.410295	Plant
SID1319	HID389	43.075713,-89.410295	Plant
SID1320	HID389	43.075713,-89.410295	Plant
SID1321	HID158	28.7131473,-81.4804378	Fungi
SID1322	HID158	28.7131473,-81.4804378	Fungi
SID1323	HID158	28.7131473,-81.4804378	Fungi
SID1324	HID158	28.7131473,-81.4804378	Fungi
SID1325	HID158	28.7131473,-81.4804378	Fungi
SID1326	HID158	28.7131473,-81.4804378	Fungi
SID1327	HID176	28.7131473,-81.4804378	Unknown
SID1328	HID176	28.7131473,-81.4804378	Unknown
SID1329	HID176	28.7131473,-81.4804378	Unknown
SID1330	HID176	28.7131473,-81.4804378	Unknown
SID1331	HID368	43.078677,-89.410751	Hymenoptera
SID1332	HID368	43.078677,-89.410751	Hymenoptera
SID1333	HID368	43.078677,-89.410751	Hymenoptera
SID1334	HID368	43.078677,-89.410751	Hymenoptera
SID1335	HID368	43.078677,-89.410751	Hymenoptera
SID1336	HID368	43.078677,-89.410751	Hymenoptera
SID1349	HID173	28.7131473,-81.4804378	Plant
SID1350	HID173	28.7131473,-81.4804378	Plant
SID1351	HID173	28.7131473,-81.4804378	Plant
SID1355	HID745	43.40832, -89.71142	Hymenoptera
SID1356	HID745	43.40832, -89.71142	Hymenoptera
SID1357	HID577	43.40783, -89.71117	Coleoptera
SID1358	HID577	43.40783, -89.71117	Coleoptera
SID1359	HID577	43.40783, -89.71117	Coleoptera
SID1360	HID299	27.851803,-80.44356	Plant
SID1361	HID299	27.851803,-80.44356	Plant
SID1362	HID299	27.851803,-80.44356	Plant
SID1363	HID149	28.7131473,-81.4804378	Soil
SID1364	HID149	28.7131473,-81.4804378	Soil
SID1365	HID149	28.7131473,-81.4804378	Soil
SID1366	HID173	28.7131473,-81.4804378	Plant
SID1367	HID173	28.7131473,-81.4804378	Plant
SID1368	HID173	28.7131473,-81.4804378	Plant
SID1369	HID299	27.851803,-80.44356	Plant
SID1370	HID299	27.851803,-80.44356	Plant
SID1371	HID299	27.851803,-80.44356	Plant
SID1372	HID288	27.78495,-80.52733	Soil
SID1373	HID288	27.78495,-80.52733	Soil
SID1374	HID288	27.78495,-80.52733	Soil
SID1375	HID173	28.7131473,-81.4804378	Plant
SID1376	HID173	28.7131473,-81.4804378	Plant
SID1377	HID173	28.7131473,-81.4804378	Plant
SID1378	HID430	43.074956,-89.400730	Unknown
SID1379	HID430	43.074956,-89.400730	Unknown
SID1380	HID430	43.074956,-89.400730	Unknown
SID1381	HID382	43.075713,-89.410295	Unknown
SID1382	HID382	43.075713,-89.410295	Unknown
SID1383	HID386	43.070627,-89.409851	Hymenoptera
SID1384	HID386	43.070627,-89.409851	Hymenoptera
SID1385	HID386	43.070627,-89.409851	Hymenoptera
SID1386	HID386	43.070627,-89.409851	Hymenoptera
SID1387	HID422	43.074956,-89.400730	Unknown
SID1388	HID422	43.074956,-89.400730	Unknown
SID1389	HID422	43.074956,-89.400730	Unknown
SID1390	HID422	43.074956,-89.400730	Unknown
SID1391	HID422	43.074956,-89.400730	Unknown
SID1392	HID422	43.074956,-89.400730	Unknown
SID1393	HID422	43.074956,-89.400730	Unknown
SID1394	HID430	43.074956,-89.400730	Unknown
SID1395	HID430	43.074956,-89.400730	Unknown
SID1396	HID430	43.074956,-89.400730	Unknown
SID1397	HID371	43.075757,-89.411717	Arachnida
SID1398	HID371	43.075757,-89.411717	Arachnida
SID1399	HID371	43.075757,-89.411717	Arachnida
SID1400	HID385	43.076070,-89.409178	Diptera
SID1401	HID385	43.076070,-89.409178	Diptera
SID1402	HID385	43.076070,-89.409178	Diptera
SID1403	HID385	43.076070,-89.409178	Diptera
SID1404	HID385	43.076070,-89.409178	Diptera
SID1405	HID423	43.078456,-89.414430	Arachnida
SID1406	HID423	43.078456,-89.414430	Arachnida
SID1407	HID423	43.078456,-89.414430	Arachnida
SID1408	HID385	43.076070,-89.409178	Diptera
SID1409	HID385	43.076070,-89.409178	Diptera
SID1410	HID385	43.076070,-89.409178	Diptera
SID1411	HID403	43.078356,-89.413984	Coleoptera
SID1412	HID403	43.078356,-89.413984	Coleoptera
SID1413	HID403	43.078356,-89.413984	Coleoptera
SID1414	HID401	43.074956,-89.400730	Hymenoptera
SID1415	HID401	43.074956,-89.400730	Hymenoptera
SID1416	HID401	43.074956,-89.400730	Hymenoptera
SID1417	HID401	43.074956,-89.400730	Hymenoptera
SID1418	HID409	43.078356,-89.413984	Unknown
SID1419	HID409	43.078356,-89.413984	Unknown
SID1420	HID409	43.078356,-89.413984	Unknown
SID1421	HID409	43.078356,-89.413984	Unknown
SID1422	HID409	43.078356,-89.413984	Unknown
SID1423	HID409	43.078356,-89.413984	Unknown
SID1424	HID345	28.286677,-81.360983	Plant
SID1425	HID362	43.078677,-89.410751	Coleoptera
SID1426	HID366	43.078677,-89.410751	Unknown
SID1427	HID370	43.078677,-89.410751	Arachnida
SID1428	HID370	43.078677,-89.410751	Arachnida
SID1429	HID420	43.078456,-89.414430	Hymenoptera
SID1430	HID420	43.078456,-89.414430	Hymenoptera
SID1431	HID395	43.074956,-89.400730	Unknown
SID1432	HID383	43.075423,-89.411018	Unknown
SID1433	HID405	43.078456,-89.414430	Arachnida
SID1434	HID405	43.078456,-89.414430	Arachnida
SID1436	HID418	43.078456,-89.414430	Unknown
SID1437	HID420	43.078456,-89.414430	Hymenoptera
SID1438	HID361	43.078938,-89.418008	Diptera
SID1439	HID368	43.078677,-89.410751	Hymenoptera
SID1440	HID368	43.078677,-89.410751	Hymenoptera
SID1441	HID368	43.078677,-89.410751	Hymenoptera
SID1442	HID368	43.078677,-89.410751	Hymenoptera
SID1443	HID368	43.078677,-89.410751	Hymenoptera
SID1444	HID358	43.078323,-89.416404	Diptera
SID1445	HID358	43.078323,-89.416404	Diptera
SID1446	HID358	43.078323,-89.416404	Diptera
SID1447	HID358	43.078323,-89.416404	Diptera
SID1448	HID358	43.078323,-89.416404	Diptera
SID1449	HID358	43.078323,-89.416404	Diptera
SID1450	HID369	43.078677,-89.410751	Arachnida
SID1451	HID387	43.070627,-89.409851	Hymenoptera
SID1452	HID362	43.078677,-89.410751	Coleoptera
SID1453	HID362	43.078677,-89.410751	Coleoptera
SID1454	HID372	43.078677,-89.410751	Arachnida
SID1455	HID372	43.078677,-89.410751	Arachnida
SID1456	HID420	43.078456,-89.414430	Hymenoptera
SID1457	HID389	43.075713,-89.410295	Plant
SID1458	HID389	43.075713,-89.410295	Plant
SID1459	HID373	43.078677,-89.410751	Arachnida
SID1460	HID373	43.078677,-89.410751	Arachnida
SID1461	HID421	43.078456,-89.414430	Coleoptera
SID1462	HID400	43.077389,-89.416858	Hymenoptera
SID1463	HID387	43.070627,-89.409851	Hymenoptera
SID1464	HID354	43.075701,-89.411784	Arachnida
SID1465	HID354	43.075701,-89.411784	Arachnida
SID1466	HID365	43.078677,-89.410751	Hemiptera
SID1467	HID365	43.078677,-89.410751	Hemiptera
SID1468	HID367	43.078677,-89.410751	Hemiptera
SID1469	HID367	43.078677,-89.410751	Hemiptera
SID1470	HID367	43.078677,-89.410751	Hemiptera
SID1471	HID354	43.075701,-89.411784	Arachnida
SID1472	HID354	43.075701,-89.411784	Arachnida
SID1473	HID354	43.075701,-89.411784	Arachnida
SID1474	HID354	43.075701,-89.411784	Arachnida
SID1475	HID354	43.075701,-89.411784	Arachnida
SID1476	HID394	43.075423,-89.411018	Unknown
SID1477	HID394	43.075423,-89.411018	Unknown
SID1478	HID394	43.075423,-89.411018	Unknown
SID1479	HID394	43.075423,-89.411018	Unknown
SID1480	HID394	43.075423,-89.411018	Unknown
SID1481	HID394	43.075423,-89.411018	Unknown
SID1482	HID394	43.075423,-89.411018	Unknown
SID1483	HID423	43.078456,-89.414430	Arachnida
SID1484	HID384	43.074504,-89.410333	Fungi
SID1485	HID384	43.074504,-89.410333	Fungi
SID1486	HID384	43.074504,-89.410333	Fungi
SID1487	HID358	43.078323,-89.416404	Diptera
SID1488	HID358	43.078323,-89.416404	Diptera
SID1489	HID358	43.078323,-89.416404	Diptera
SID1490	HID365	43.078677,-89.410751	Hemiptera
SID1491	HID365	43.078677,-89.410751	Hemiptera
SID1492	HID365	43.078677,-89.410751	Hemiptera
SID1493	HID398	43.074956,-89.400730	Arachnida
SID1494	HID410	43.078332,-89.414814	Diotera
SID1495	HID410	43.078332,-89.414814	Diotera
SID1496	HID410	43.078332,-89.414814	Diotera
SID1497	HID415	43.078356,-89.413984	Diptera
SID1498	HID415	43.078356,-89.413984	Diptera
SID1499	HID415	43.078356,-89.413984	Diptera
SID1500	HID566	43.40850, -89.71098	Gastropoda
SID1501	HID570	43.40832, -89.71142	Fungi
SID1502	HID570	43.40832, -89.71142	Fungi
SID1503	HID570	43.40832, -89.71142	Fungi
SID1504	HID571	43.40832, -89.71142	Unknown
SID1505	HID571	43.40832, -89.71142	Unknown
SID1506	HID571	43.40832, -89.71142	Unknown
SID1507	HID567	43.40853, -89.71095	Myriapoda
SID1508	HID567	43.40853, -89.71095	Myriapoda
SID1509	HID567	43.40853, -89.71095	Myriapoda
SID1510	HID494	43.42203, -89.73595	Arachnida
SID1511	HID494	43.42203, -89.73595	Arachnida
SID1512	HID494	43.42203, -89.73595	Arachnida
SID1513	HID569	43.40853, -89.71097	Unknown
SID1514	HID569	43.40853, -89.71097	Unknown
SID1515	HID569	43.40853, -89.71097	Unknown
SID1516	HID762	43.086139, -89.428389	Fungi
SID1517	HID762	43.086139, -89.428389	Fungi
SID1518	HID762	43.086139, -89.428389	Fungi
SID1519	HID763	43.087278, -89.428083	Hemiptera
SID1520	HID763	43.087278, -89.428083	Hemiptera
SID1521	HID763	43.087278, -89.428083	Hemiptera
SID1522	HID763	43.087278, -89.428083	Hemiptera
SID1523	HID764	43.087278, -89.428083	Diptera
SID1524	HID764	43.087278, -89.428083	Diptera
SID1525	HID764	43.087278, -89.428083	Diptera
SID1526	HID778	43.088, -89.427556	Isopoda
SID1527	HID778	43.088, -89.427556	Isopoda
SID1528	HID778	43.088, -89.427556	Isopoda
SID1529	HID775	43.088, -89.427556	Arachnida
SID1530	HID775	43.088, -89.427556	Arachnida
SID1531	HID775	43.088, -89.427556	Arachnida
SID1532	HID774	43.088, -89.427694	Hymenoptera
SID1533	HID774	43.088, -89.427694	Hymenoptera
SID1534	HID774	43.088, -89.427694	Hymenoptera
SID1535	HID774	43.088, -89.427694	Hymenoptera
SID1536	HID774	43.088, -89.427694	Hymenoptera
SID1537	HID774	43.088, -89.427694	Hymenoptera
SID1538	HID774	43.088, -89.427694	Hymenoptera
SID1539	HID774	43.088, -89.427694	Hymenoptera
SID1540	HID774	43.088, -89.427694	Hymenoptera
SID1541	HID774	43.088, -89.427694	Hymenoptera
SID1542	HID777	43.088, -89.427556	Myriapoda
SID1543	HID777	43.088, -89.427556	Myriapoda
SID1544	HID777	43.088, -89.427556	Myriapoda
SID1545	HID764	43.087278, -89.428083	Diptera
SID1546	HID764	43.087278, -89.428083	Diptera
SID1547	HID764	43.087278, -89.428083	Diptera
SID1548	HID764	43.087278, -89.428083	Diptera
SID1549	HID764	43.087278, -89.428083	Diptera
SID1550	HID764	43.087278, -89.428083	Diptera
SID1551	HID764	43.087278, -89.428083	Diptera
SID1552	HID764	43.087278, -89.428083	Diptera
SID1553	HID764	43.087278, -89.428083	Diptera
SID1554	HID764	43.087278, -89.428083	Diptera
SID1555	HID764	43.087278, -89.428083	Diptera
SID1556	HID777	43.088, -89.427556	Myriapoda
SID1557	HID777	43.088, -89.427556	Myriapoda
SID1558	HID777	43.088, -89.427556	Myriapoda
SID1559	HID777	43.088, -89.427556	Myriapoda
SID1560	HID777	43.088, -89.427556	Myriapoda
SID1561	HID777	43.088, -89.427556	Myriapoda
SID1562	HID777	43.088, -89.427556	Myriapoda
SID1563	HID777	43.088, -89.427556	Myriapoda
SID1564	HID777	43.088, -89.427556	Myriapoda
SID1565	HID778	43.088, -89.427556	Isopoda
SID1566	HID778	43.088, -89.427556	Isopoda
SID1567	HID778	43.088, -89.427556	Isopoda
SID1568	HID778	43.088, -89.427556	Isopoda
SID1569	HID778	43.088, -89.427556	Isopoda
SID1570	HID778	43.088, -89.427556	Isopoda
SID1571	HID778	43.088, -89.427556	Isopoda
SID1572	HID778	43.088, -89.427556	Isopoda
SID1573	HID778	43.088, -89.427556	Isopoda
SID1574	HID769	43.087472, -89.428278	Unknown
SID1575	HID769	43.087472, -89.428278	Unknown
SID1576	HID769	43.087472, -89.428278	Unknown
SID1577	HID768	43.087472, -89.428278	Hymenoptera
SID1578	HID768	43.087472, -89.428278	Hymenoptera
SID1579	HID768	43.087472, -89.428278	Hymenoptera
SID1580	HID768	43.087472, -89.428278	Hymenoptera
SID1581	HID768	43.087472, -89.428278	Hymenoptera
SID1582	HID768	43.087472, -89.428278	Hymenoptera
SID1583	HID766	43.0875, -89.428194	Hymenoptera
SID1584	HID766	43.0875, -89.428194	Hymenoptera
SID1585	HID766	43.0875, -89.428194	Hymenoptera
SID1586	HID766	43.0875, -89.428194	Hymenoptera
SID1587	HID766	43.0875, -89.428194	Hymenoptera
SID1588	HID763	43.087278, -89.428083	Hemiptera
SID1589	HID763	43.087278, -89.428083	Hemiptera
SID1590	HID763	43.087278, -89.428083	Hemiptera
SID1591	HID767	43.087472, -89.428278	Arachnida
SID1592	HID767	43.087472, -89.428278	Arachnida
SID1593	HID767	43.087472, -89.428278	Arachnida
SID1594	HID769	43.087472, -89.428278	Unknown
SID1595	HID769	43.087472, -89.428278	Unknown
SID1596	HID769	43.087472, -89.428278	Unknown
SID1597	HID768	43.087472, -89.428278	Hymenoptera
SID1598	HID768	43.087472, -89.428278	Hymenoptera
SID1599	HID768	43.087472, -89.428278	Hymenoptera
SID1600	HID762	43.086139, -89.428389	Fungi
SID1601	HID762	43.086139, -89.428389	Fungi
SID1602	HID762	43.086139, -89.428389	Fungi
SID1603	HID762	43.086139, -89.428389	Fungi
SID1604	HID762	43.086139, -89.428389	Fungi
SID1605	HID762	43.086139, -89.428389	Fungi
SID1606	HID762	43.086139, -89.428389	Fungi
SID1607	HID762	43.086139, -89.428389	Fungi
SID1608	HID762	43.086139, -89.428389	Fungi
SID1609	HID762	43.086139, -89.428389	Fungi
SID1610	HID762	43.086139, -89.428389	Fungi
SID1611	HID762	43.086139, -89.428389	Fungi
SID1612	HID762	43.086139, -89.428389	Fungi
SID1613	HID762	43.086139, -89.428389	Fungi
SID1614	HID791	43.086611, -89.42775	Fungi
SID1615	HID791	43.086611, -89.42775	Fungi
SID1616	HID791	43.086611, -89.42775	Fungi
SID1617	HID795	43.087194, -89.428028	Orthoptera
SID1618	HID795	43.087194, -89.428028	Orthoptera
SID1619	HID795	43.087194, -89.428028	Orthoptera
SID1620	HID794	43.087194, -89.428028	Orthoptera
SID1621	HID794	43.087194, -89.428028	Orthoptera
SID1622	HID794	43.087194, -89.428028	Orthoptera
SID1623	HID794	43.087194, -89.428028	Orthoptera
SID1624	HID794	43.087194, -89.428028	Orthoptera
SID1625	HID794	43.087194, -89.428028	Orthoptera
SID1626	HID794	43.087194, -89.428028	Orthoptera
SID1627	HID794	43.087194, -89.428028	Orthoptera
SID1628	HID794	43.087194, -89.428028	Orthoptera
SID1629	HID798	43.0875, -89.428194	Hymenoptera
SID1630	HID798	43.0875, -89.428194	Hymenoptera
SID1631	HID798	43.0875, -89.428194	Hymenoptera
SID1632	HID798	43.0875, -89.428194	Hymenoptera
SID1633	HID798	43.0875, -89.428194	Hymenoptera
SID1634	HID790	43.086083, -89.4285	Hemiptera
SID1635	HID790	43.086083, -89.4285	Hemiptera
SID1636	HID790	43.086083, -89.4285	Hemiptera
SID1637	HID794	43.087194, -89.428028	Orthoptera
SID1638	HID794	43.087194, -89.428028	Orthoptera
SID1639	HID794	43.087194, -89.428028	Orthoptera
SID1640	HID792	43.086611, -89.42775	Fungi
SID1641	HID792	43.086611, -89.42775	Fungi
SID1642	HID792	43.086611, -89.42775	Fungi
SID1643	HID793	43.087194, -89.428028	Lepidoptera
SID1644	HID793	43.087194, -89.428028	Lepidoptera
SID1645	HID793	43.087194, -89.428028	Lepidoptera
SID1646	HID797	43.087194, -89.428028	Diptera
SID1647	HID797	43.087194, -89.428028	Diptera
SID1648	HID797	43.087194, -89.428028	Diptera
SID1649	HID793	43.087194, -89.428028	Lepidoptera
SID1650	HID793	43.087194, -89.428028	Lepidoptera
SID1651	HID793	43.087194, -89.428028	Lepidoptera
SID1652	HID790	43.086083, -89.4285	Hemiptera
SID1653	HID790	43.086083, -89.4285	Hemiptera
SID1654	HID790	43.086083, -89.4285	Hemiptera
SID1655	HID799	43.0875, -89.428194	Hymenoptera
SID1656	HID799	43.0875, -89.428194	Hymenoptera
SID1657	HID799	43.0875, -89.428194	Hymenoptera
SID1658	HID797	43.087194, -89.428028	Diptera
SID1659	HID797	43.087194, -89.428028	Diptera
SID1660	HID797	43.087194, -89.428028	Diptera
SID1661	HID796	43.087194, -89.428028	Hymenoptera
SID1662	HID796	43.087194, -89.428028	Hymenoptera
SID1663	HID796	43.087194, -89.428028	Hymenoptera
SID1664	HID804	43.088083, -89.429111	Lepidoptera
SID1665	HID804	43.088083, -89.429111	Lepidoptera
SID1666	HID804	43.088083, -89.429111	Lepidoptera
SID1667	HID804	43.088083, -89.429111	Lepidoptera
SID1668	HID790	43.086083, -89.4285	Hemiptera
SID1669	HID790	43.086083, -89.4285	Hemiptera
SID1670	HID790	43.086083, -89.4285	Hemiptera
SID1671	HID790	43.086083, -89.4285	Hemiptera
SID1672	HID790	43.086083, -89.4285	Hemiptera
SID1673	HID790	43.086083, -89.4285	Hemiptera
SID1674	HID805	43.088083, -89.429111	Lepidoptera
SID1675	HID805	43.088083, -89.429111	Lepidoptera
SID1676	HID805	43.088083, -89.429111	Lepidoptera
SID1677	HID805	43.088083, -89.429111	Lepidoptera
SID1678	HID791	43.086611, -89.42775	Fungi
SID1679	HID791	43.086611, -89.42775	Fungi
SID1680	HID791	43.086611, -89.42775	Fungi
SID1681	HID791	43.086611, -89.42775	Fungi
SID1682	HID791	43.086611, -89.42775	Fungi
SID1683	HID803	43.087972, -89.42975	Fungi
SID1684	HID803	43.087972, -89.42975	Fungi
SID1685	HID797	43.087194, -89.428028	Diptera
SID1686	HID797	43.087194, -89.428028	Diptera
SID1687	HID797	43.087194, -89.428028	Diptera
SID1688	HID797	43.087194, -89.428028	Diptera
SID1689	HID797	43.087194, -89.428028	Diptera
SID1690	HID797	43.087194, -89.428028	Diptera
SID1691	HID797	43.087194, -89.428028	Diptera
SID1692	HID797	43.087194, -89.428028	Diptera
SID1693	HID796	43.087194, -89.428028	Hymenoptera
SID1694	HID805	43.088083, -89.429111	Lepidoptera
SID1695	HID805	43.088083, -89.429111	Lepidoptera
SID1696	HID805	43.088083, -89.429111	Lepidoptera
SID1697	HID805	43.088083, -89.429111	Lepidoptera
SID1698	HID799	43.0875, -89.428194	Hymenoptera
SID1699	HID799	43.0875, -89.428194	Hymenoptera
SID1700	HID799	43.0875, -89.428194	Hymenoptera
SID1701	HID804	43.088083, -89.429111	Lepidoptera
SID1702	HID804	43.088083, -89.429111	Lepidoptera
SID1703	HID798	43.0875, -89.428194	Hymenoptera
SID1704	HID798	43.0875, -89.428194	Hymenoptera
SID1705	HID790	43.086083, -89.4285	Hemiptera
SID1706	HID790	43.086083, -89.4285	Hemiptera
SID1707	HID790	43.086083, -89.4285	Hemiptera
SID1708	HID804	43.088083, -89.429111	Lepidoptera
SID1709	HID804	43.088083, -89.429111	Lepidoptera
SID1710	HID804	43.088083, -89.429111	Lepidoptera
SID1711	HID790	43.086083, -89.4285	Hemiptera
SID1712	HID790	43.086083, -89.4285	Hemiptera
SID1713	HID790	43.086083, -89.4285	Hemiptera
SID1714	HID790	43.086083, -89.4285	Hemiptera
SID1715	HID798	43.0875, -89.428194	Hymenoptera
SID1716	HID798	43.0875, -89.428194	Hymenoptera
SID1717	HID798	43.0875, -89.428194	Hymenoptera
SID1718	HID798	43.0875, -89.428194	Hymenoptera
SID1719	HID798	43.0875, -89.428194	Hymenoptera
SID1720	HID798	43.0875, -89.428194	Hymenoptera
SID1721	HID472	43.078677,-89.410751	Diptera
SID1722	HID472	43.078677,-89.410751	Diptera
SID1723	HID472	43.078677,-89.410751	Diptera
SID1724	HID475	43.07702,-89.41317	Plant
SID1725	HID475	43.07702,-89.41317	Plant
SID1726	HID475	43.07702,-89.41317	Plant
SID1727	HID474	43.07702,-89.41317	Plant
SID1728	HID474	43.07702,-89.41317	Plant
SID1729	HID474	43.07702,-89.41317	Plant
SID1730	HID474	43.07702,-89.41317	Plant
SID1731	HID445	43.301618,-89.347365	Arachnida
SID1732	HID445	43.301618,-89.347365	Arachnida
SID1733	HID445	43.301618,-89.347365	Arachnida
SID1734	HID445	43.301618,-89.347365	Arachnida
SID1735	HID474	43.07702,-89.41317	Plant
SID1736	HID474	43.07702,-89.41317	Plant
SID1737	HID474	43.07702,-89.41317	Plant
SID1738	HID445	43.301618,-89.347365	Arachnida
SID1739	HID445	43.301618,-89.347365	Arachnida
SID1740	HID445	43.301618,-89.347365	Arachnida
SID1741	HID468	43.07702,-89.41317	Hymenoptera
SID1742	HID468	43.07702,-89.41317	Hymenoptera
SID1743	HID444	43.301618,-89.347365	Unknown
SID1744	HID444	43.301618,-89.347365	Unknown
SID1745	HID444	43.301618,-89.347365	Unknown
SID1746	HID444	43.301618,-89.347365	Unknown
SID1747	HID481	43.078677,-89.410751	Diptera
SID1748	HID481	43.078677,-89.410751	Diptera
SID1749	HID481	43.078677,-89.410751	Diptera
SID1750	HID402	43.078332,-89.414814	Diptera
SID1751	HID402	43.078332,-89.414814	Diptera
SID1752	HID402	43.078332,-89.414814	Diptera
SID1753	HID402	43.078332,-89.414814	Diptera
SID1754	HID402	43.078332,-89.414814	Diptera
SID1755	HID458	43.078087,-89.412838	Coleoptera
SID1756	HID442	43.301618,-89.347365	Orthoptera
SID1757	HID442	43.301618,-89.347365	Orthoptera
SID1758	HID442	43.301618,-89.347365	Orthoptera
SID1759	HID440	43.301618,-89.347365	Unknown
SID1760	HID440	43.301618,-89.347365	Unknown
SID1761	HID440	43.301618,-89.347365	Unknown
SID1762	HID452	43.301618,-89.347365	Diptera
SID1763	HID452	43.301618,-89.347365	Diptera
SID1764	HID452	43.301618,-89.347365	Diptera
SID1765	HID463	43.078677,-89.410751	Diptera
SID1766	HID479	43.078677,-89.410751	Hemiptera
SID1767	HID479	43.078677,-89.410751	Hemiptera
SID1768	HID479	43.078677,-89.410751	Hemiptera
SID1769	HID479	43.078677,-89.410751	Hemiptera
SID1770	HID479	43.078677,-89.410751	Hemiptera
SID1771	HID411	43.078456,-89.414430	Arachnida
SID1772	HID411	43.078456,-89.414430	Arachnida
SID1773	HID411	43.078456,-89.414430	Arachnida
SID1774	HID412	43.078456,-89.414430	Arachnida
SID1775	HID412	43.078456,-89.414430	Arachnida
SID1776	HID412	43.078456,-89.414430	Arachnida
SID1777	HID478	43.078677,-89.410751	Arachnida
SID1778	HID478	43.078677,-89.410751	Arachnida
SID1779	HID478	43.078677,-89.410751	Arachnida
SID1780	HID465	43.301284,-89.347496	Arachnida
SID1781	HID465	43.301284,-89.347496	Arachnida
SID1782	HID457	43.07702,-89.41317	Orthoptera
SID1783	HID470	43.078677,-89.410751	Blattodea
SID1784	HID470	43.078677,-89.410751	Blattodea
SID1785	HID452	43.301618,-89.347365	Diptera
SID1786	HID452	43.301618,-89.347365	Diptera
SID1787	HID463	43.078677,-89.410751	Diptera
SID1788	HID463	43.078677,-89.410751	Diptera
SID1789	HID463	43.078677,-89.410751	Diptera
SID1790	HID471	43.078677,-89.410751	Diptera
SID1791	HID475	43.07702,-89.41317	Plant
SID1792	HID475	43.07702,-89.41317	Plant
SID1793	HID472	43.078677,-89.410751	Diptera
SID1794	HID472	43.078677,-89.410751	Diptera
SID1795	HID458	43.078087,-89.412838	Coleoptera
SID1796	HID458	43.078087,-89.412838	Coleoptera
SID1797	HID480	43.078677,-89.410751	Hemiptera
SID1798	HID480	43.078677,-89.410751	Hemiptera
SID1799	HID476	43.07702,-89.41317	Hymenoptera
SID1800	HID476	43.07702,-89.41317	Hymenoptera
SID1801	HID476	43.07702,-89.41317	Hymenoptera
SID1802	HID476	43.07702,-89.41317	Hymenoptera
SID1803	HID476	43.07702,-89.41317	Hymenoptera
SID1804	HID440	43.301618,-89.347365	Unknown
SID1805	HID440	43.301618,-89.347365	Unknown
SID1806	HID440	43.301618,-89.347365	Unknown
SID1807	HID440	43.301618,-89.347365	Unknown
SID1808	HID440	43.301618,-89.347365	Unknown
SID1809	HID440	43.301618,-89.347365	Unknown
SID1810	HID451	43.301618,-89.347365	Coleoptera
SID1811	HID451	43.301618,-89.347365	Coleoptera
SID1812	HID451	43.301618,-89.347365	Coleoptera
SID1813	HID480	43.078677,-89.410751	Hemiptera
SID1814	HID456	43.078505,-89.411888	Diptera
SID1815	HID456	43.078505,-89.411888	Diptera
SID1816	HID456	43.078505,-89.411888	Diptera
SID1817	HID459	43.078677,-89.410751	Diotera
SID1818	HID459	43.078677,-89.410751	Diotera
SID1819	HID459	43.078677,-89.410751	Diotera
SID1820	HID459	43.078677,-89.410751	Diotera
SID1821	HID444	43.301618,-89.347365	Unknown
SID1822	HID444	43.301618,-89.347365	Unknown
SID1823	HID444	43.301618,-89.347365	Unknown
SID1824	HID468	43.07702,-89.41317	Hymenoptera
SID1825	HID468	43.07702,-89.41317	Hymenoptera
SID1826	HID468	43.07702,-89.41317	Hymenoptera
SID1827	HID468	43.07702,-89.41317	Hymenoptera
SID1828	HID437	43.301618,-89.347365	Unknown
SID1829	HID432	43.301618,-89.347365	Coleoptera
SID1830	HID432	43.301618,-89.347365	Coleoptera
SID1831	HID432	43.301618,-89.347365	Coleoptera
SID1832	HID437	43.301618,-89.347365	Unknown
SID1833	HID474	43.07702,-89.41317	Plant
SID1834	HID474	43.07702,-89.41317	Plant
SID1835	HID474	43.07702,-89.41317	Plant
SID1836	HID476	43.07702,-89.41317	Hymenoptera
SID1837	HID476	43.07702,-89.41317	Hymenoptera
SID1838	HID476	43.07702,-89.41317	Hymenoptera
SID1839	HID476	43.07702,-89.41317	Hymenoptera
SID1840	HID476	43.07702,-89.41317	Hymenoptera
SID1841	HID481	43.078677,-89.410751	Diptera
SID1842	HID481	43.078677,-89.410751	Diptera
SID1843	HID481	43.078677,-89.410751	Diptera
SID1844	HID481	43.078677,-89.410751	Diptera
SID1845	HID481	43.078677,-89.410751	Diptera
SID1846	HID481	43.078677,-89.410751	Diptera
SID1847	HID438	43.301618,-89.347365	Hymenoptera
SID1848	HID438	43.301618,-89.347365	Hymenoptera
SID1849	HID438	43.301618,-89.347365	Hymenoptera
SID1850	HID438	43.301618,-89.347365	Hymenoptera
SID1851	HID438	43.301618,-89.347365	Hymenoptera
SID1852	HID438	43.301618,-89.347365	Hymenoptera
SID1853	HID438	43.301618,-89.347365	Hymenoptera
SID1854	HID438	43.301618,-89.347365	Hymenoptera
SID1855	HID438	43.301618,-89.347365	Hymenoptera
SID1856	HID438	43.301618,-89.347365	Hymenoptera
SID1857	HID438	43.301618,-89.347365	Hymenoptera
SID1858	HID438	43.301618,-89.347365	Hymenoptera
SID1859	HID438	43.301618,-89.347365	Hymenoptera
SID1860	HID438	43.301618,-89.347365	Hymenoptera
SID1861	HID438	43.301618,-89.347365	Hymenoptera
SID1862	HID456	43.078505,-89.411888	Diptera
SID1863	HID456	43.078505,-89.411888	Diptera
SID1864	HID456	43.078505,-89.411888	Diptera
SID1865	HID456	43.078505,-89.411888	Diptera
SID1866	HID456	43.078505,-89.411888	Diptera
SID1867	HID450	43.301618,-89.347365	Coleoptera
SID1868	HID450	43.301618,-89.347365	Coleoptera
SID1869	HID450	43.301618,-89.347365	Coleoptera
SID1870	HID450	43.301618,-89.347365	Coleoptera
SID1871	HID436	43.301618,-89.347365	Unknown
SID1872	HID436	43.301618,-89.347365	Unknown
SID1873	HID436	43.301618,-89.347365	Unknown
SID1874	HID436	43.301618,-89.347365	Unknown
SID1875	HID436	43.301618,-89.347365	Unknown
SID1876	HID436	43.301618,-89.347365	Unknown
SID1877	HID436	43.301618,-89.347365	Unknown
SID1878	HID771	43.087472, -89.428278	Arachnida
SID1879	HID771	43.087472, -89.428278	Arachnida
SID1880	HID771	43.087472, -89.428278	Arachnida
SID1881	HID769	43.087472, -89.428278	Unknown
SID1882	HID765	43.087972, -89.428333	Diptera
SID1883	HID765	43.087972, -89.428333	Diptera
SID1884	HID765	43.087972, -89.428333	Diptera
SID1885	HID765	43.087972, -89.428333	Diptera
SID1886	HID765	43.087972, -89.428333	Diptera
SID1887	HID769	43.087472, -89.428278	Unknown
SID1888	HID770	43.087472, -89.428278	Unknown
SID1889	HID770	43.087472, -89.428278	Unknown
SID1890	HID770	43.087472, -89.428278	Unknown
SID1891	HID770	43.087472, -89.428278	Unknown
SID1892	HID770	43.087472, -89.428278	Unknown
SID1893	HID770	43.087472, -89.428278	Unknown
SID1894	HID773	43.087944, -89.428111	Arachnida
SID1895	HID771	43.087472, -89.428278	Arachnida
SID1896	HID771	43.087472, -89.428278	Arachnida
SID1897	HID771	43.087472, -89.428278	Arachnida
SID1898	HID771	43.087472, -89.428278	Arachnida
SID1899	HID772	43.087472, -89.428278	Myriapoda
SID1900	HID772	43.087472, -89.428278	Myriapoda
SID1901	HID772	43.087472, -89.428278	Myriapoda
SID1902	HID772	43.087472, -89.428278	Myriapoda
SID1903	HID772	43.087472, -89.428278	Myriapoda
SID1904	HID776	43.088, -89.427556	Fungi
SID1905	HID776	43.088, -89.427556	Fungi
SID1906	HID776	43.088, -89.427556	Fungi
SID1907	HID777	43.088, -89.427556	Myriapoda
SID1908	HID777	43.088, -89.427556	Myriapoda
SID1909	HID777	43.088, -89.427556	Myriapoda
SID1910	HID777	43.088, -89.427556	Myriapoda
SID1911	HID777	43.088, -89.427556	Myriapoda
SID1912	HID763	43.087278, -89.428083	Hemiptera
SID1913	HID763	43.087278, -89.428083	Hemiptera
SID1914	HID763	43.087278, -89.428083	Hemiptera
SID1915	HID765	43.087972, -89.428333	Diptera
SID1916	HID765	43.087972, -89.428333	Diptera
SID1917	HID765	43.087972, -89.428333	Diptera
SID1918	HID766	43.0875, -89.428194	Hymenoptera
SID1919	HID805	43.088083, -89.429111	Lepidoptera
SID1920	HID805	43.088083, -89.429111	Lepidoptera
SID1921	HID796	43.087194, -89.428028	Hymenoptera
SID1922	HID793	43.087194, -89.428028	Lepidoptera
SID1923	HID793	43.087194, -89.428028	Lepidoptera
SID1924	HID795	43.087194, -89.428028	Orthoptera
SID1925	HID795	43.087194, -89.428028	Orthoptera
SID1926	HID795	43.087194, -89.428028	Orthoptera
SID1927	HID791	43.086611, -89.42775	Fungi
SID1928	HID795	43.087194, -89.428028	Orthoptera
SID1929	HID795	43.087194, -89.428028	Orthoptera
SID1930	HID795	43.087194, -89.428028	Orthoptera
SID1931	HID795	43.087194, -89.428028	Orthoptera
SID1932	HID795	43.087194, -89.428028	Orthoptera
SID1933	HID795	43.087194, -89.428028	Orthoptera
SID1934	HID795	43.087194, -89.428028	Orthoptera
SID1935	HID804	43.088083, -89.429111	Lepidoptera
SID1936	HID798	43.0875, -89.428194	Hymenoptera
SID1937	HID798	43.0875, -89.428194	Hymenoptera
SID1938	HID798	43.0875, -89.428194	Hymenoptera
SID1939	HID798	43.0875, -89.428194	Hymenoptera
SID1940	HID805	43.088083, -89.429111	Lepidoptera
SID1941	HID805	43.088083, -89.429111	Lepidoptera
SID1942	HID805	43.088083, -89.429111	Lepidoptera
SID1943	HID805	43.088083, -89.429111	Lepidoptera
SID1944	HID805	43.088083, -89.429111	Lepidoptera
SID1945	HID805	43.088083, -89.429111	Lepidoptera
SID1946	HID790	43.086083, -89.4285	Hemiptera
SID1947	HID790	43.086083, -89.4285	Hemiptera
SID1948	HID790	43.086083, -89.4285	Hemiptera
SID1949	HID800	43.0875, -89.428194	Hymenoptera
SID1950	HID800	43.0875, -89.428194	Hymenoptera
SID1951	HID804	43.088083, -89.429111	Lepidoptera
SID1952	HID804	43.088083, -89.429111	Lepidoptera
SID1953	HID804	43.088083, -89.429111	Lepidoptera
SID1954	HID766	43.0875, -89.428194	Hymenoptera
SID1955	HID766	43.0875, -89.428194	Hymenoptera
SID1956	HID766	43.0875, -89.428194	Hymenoptera
SID1957	HID766	43.0875, -89.428194	Hymenoptera
SID1958	HID772	43.087472, -89.428278	Myriapoda
SID1959	HID772	43.087472, -89.428278	Myriapoda
SID1960	HID772	43.087472, -89.428278	Myriapoda
SID1961	HID772	43.087472, -89.428278	Myriapoda
SID1962	HID772	43.087472, -89.428278	Myriapoda
SID1963	HID772	43.087472, -89.428278	Myriapoda
SID1964	HID772	43.087472, -89.428278	Myriapoda
SID1965	HID767	43.087472, -89.428278	Arachnida
SID1966	HID767	43.087472, -89.428278	Arachnida
SID1967	HID767	43.087472, -89.428278	Arachnida
SID1968	HID767	43.087472, -89.428278	Arachnida
SID1969	HID767	43.087472, -89.428278	Arachnida
SID1970	HID767	43.087472, -89.428278	Arachnida
SID1971	HID767	43.087472, -89.428278	Arachnida
SID1972	HID767	43.087472, -89.428278	Arachnida
SID1973	HID766	43.0875, -89.428194	Hymenoptera
SID1974	HID766	43.0875, -89.428194	Hymenoptera
SID1975	HID766	43.0875, -89.428194	Hymenoptera
SID1976	HID766	43.0875, -89.428194	Hymenoptera
SID1977	HID766	43.0875, -89.428194	Hymenoptera
SID1978	HID766	43.0875, -89.428194	Hymenoptera
SID1979	HID766	43.0875, -89.428194	Hymenoptera
SID1980	HID778	43.088, -89.427556	Isopoda
SID1981	HID778	43.088, -89.427556	Isopoda
SID1982	HID778	43.088, -89.427556	Isopoda
SID1983	HID775	43.088, -89.427556	Arachnida
SID1984	HID775	43.088, -89.427556	Arachnida
SID1985	HID775	43.088, -89.427556	Arachnida
SID1986	HID775	43.088, -89.427556	Arachnida
SID1987	HID775	43.088, -89.427556	Arachnida
SID1988	HID776	43.088, -89.427556	Fungi
SID1989	HID776	43.088, -89.427556	Fungi
SID1990	HID772	43.087472, -89.428278	Myriapoda
SID1991	HID772	43.087472, -89.428278	Myriapoda
SID1992	HID772	43.087472, -89.428278	Myriapoda
SID1993	HID772	43.087472, -89.428278	Myriapoda
SID1994	HID772	43.087472, -89.428278	Myriapoda
SID1995	HID772	43.087472, -89.428278	Myriapoda
SID1996	HID772	43.087472, -89.428278	Myriapoda
SID1997	HID772	43.087472, -89.428278	Myriapoda
SID1998	HID772	43.087472, -89.428278	Myriapoda
SID1999	HID772	43.087472, -89.428278	Myriapoda
SID2000	HID772	43.087472, -89.428278	Myriapoda
SID2001	HID772	43.087472, -89.428278	Myriapoda
SID2002	HID772	43.087472, -89.428278	Myriapoda
SID2003	HID772	43.087472, -89.428278	Myriapoda
SID2004	HID772	43.087472, -89.428278	Myriapoda
SID2005	HID771	43.087472, -89.428278	Arachnida
SID2006	HID763	43.087278, -89.428083	Hemiptera
SID2007	HID763	43.087278, -89.428083	Hemiptera
SID2008	HID763	43.087278, -89.428083	Hemiptera
SID2009	HID787	43.088056, -89.429028	Lepidoptera
SID2010	HID787	43.088056, -89.429028	Lepidoptera
SID2011	HID787	43.088056, -89.429028	Lepidoptera
SID2012	HID787	43.088056, -89.429028	Lepidoptera
SID2013	HID787	43.088056, -89.429028	Lepidoptera
SID2014	HID787	43.088056, -89.429028	Lepidoptera
SID2015	HID787	43.088056, -89.429028	Lepidoptera
SID2016	HID784	43.088056, -89.429028	Hymenoptera
SID2017	HID784	43.088056, -89.429028	Hymenoptera
SID2018	HID784	43.088056, -89.429028	Hymenoptera
SID2019	HID784	43.088056, -89.429028	Hymenoptera
SID2020	HID784	43.088056, -89.429028	Hymenoptera
SID2021	HID784	43.088056, -89.429028	Hymenoptera
[truncated: 14,886 more rows]
