# Supplementary material for: The antimicrobial potential of Streptomyces from insect microbiomes
Source: Nat Commun. 2019 Jan 31;10:516. doi: 10.1038/s41467-019-08438-0 (PMC6355912; doi:10.1038/s41467-019-08438-0)
Supplement: Supplementary file 4 — Supplementary Data 2 [file 41467_2019_8438_MOESM4_ESM.xlsx]

## Sheet: Sheet1
Host Category	Broad Category	Hosts	Strains
Amphipod	Other Animals	1	2
Arachnida	Other Arthropods	180	1056
Blattodea	Insects	67	408
Coleoptera	Insects	175	1139
Collembola	Other Arthropods	1	1
Dermaptera	Insects	6	83
Diptera	Insects	349	2920
Feces	Other	18	234
Fungi	Fungi	135	990
Gastropoda	Other Animals	9	40
Hemiptera	Insects	100	616
Hymenoptera	Insects	517	2934
Isopoda	Other Arthropods	20	358
Lepidoptera	Insects	123	1326
Lichen	Fungi	44	380
Mantodea	Insects	2	3
Myriapoda	Other Arthropods	50	886
Neuroptera	Insects	2	9
Odonata	Insects	10	60
Opiliones	Other Arthropods	3	11
Orthoptera	Insects	87	616
Other	Other	66	142
Plant	Plants	171	980
Plate	Other	1	1
Slime Mold	Other	1	3
Soil	Soil and Public Collections	35	813
Thysanura	Insects	6	63
Trichoptera	Insects	1	1
Type Strain	Soil and Public Collections	20	20
Unknown	Other	165	1004
Water	Other	2	14
