# Supplementary material for: The antimicrobial potential of Streptomyces from insect microbiomes
Source: Nat Commun. 2019 Jan 31;10:516. doi: 10.1038/s41467-019-08438-0 (PMC6355912; doi:10.1038/s41467-019-08438-0)
Supplement: Supplementary file 5 — Supplementary Data 3 [file 41467_2019_8438_MOESM5_ESM.xlsx]

## Sheet: Sheet1
Pathogen Species	Pathogen Category	Unique Isolate-Pathogen Assays	Concentration per 1mL
Acinetobacter baumannii	Gram-negative	1832	1.1 × 10 − 8
Aspergillus flavus	Fungi	1532	2.6 × 10 − 7
Bacillus cereus	Gram-positive	1385	3.2 × 10 − 7
Bacillus subtilis	Gram-positive	1385	1.2 × 10 − 8
Candida albicans	Fungi	1980	2.8 × 10 − 7
Candida sp.	Fungi	1385	1.6 × 10 − 7
Citrobacter freundii	Gram-negative	1536	7.7 × 10 − 8
Cryptococcus neoformans	Fungi	1100	9.7 × 10 − 6
Enterobacter cloacae	Gram-negative	1536	1.4 × 10 − 9
Enterococcus faecalis	Gram-positive	1816	3.9 × 10 − 7
Escherichia coli	Gram-negative	1956	5.4 × 10 − 8
Klebsiella oxytoca	Gram-negative	1536	2.9 × 10 − 8
Klebsiella pneumoniae	Gram-negative	242	2.9 × 10 − 8
Metarhizium sp.	Fungi	1455	1.2 × 10 − 6
Micrococcus luteus	Gram-positive	1385	1.6 × 10 − 8
Mycobacterium smegmatis	Gram-positive	1386	9.7 × 10 − 4
Norcardia corynebacteroides	Gram-positive	1387	1.4 × 10 − 7
Proteus vulgaris	Gram-negative	1534	1.4 × 10 − 7
Pseudomonas aeruginosa	Gram-negative	1946	2.3 × 10 − 8
Rhizopus oryzae	Fungi	1313	3.6 × 10 − 5
Saccharomyces cerevisiae	Fungi	297	9.5 × 10 − 6
Salmonella typhimurium	Gram-negative	37	5.4 × 10 − 8
Serratia marcescens	Gram-negative	1554	5.3 × 10 − 8
Staphylococcus aureus (MRSA)	Gram-positive	1953	1.6 × 10 − 8
Staphylococcus aureus (MSSA)	Gram-positive	32	1.6 × 10 − 8
Staphylococcus epidermidis	Gram-positive	1385	4.1 × 10 − 7
Trichoderma sp.	Fungi	1455	9.1 × 10 − 7
