# Supplementary material for: The antimicrobial potential of Streptomyces from insect microbiomes
Source: Nat Commun. 2019 Jan 31;10:516. doi: 10.1038/s41467-019-08438-0 (PMC6355912; doi:10.1038/s41467-019-08438-0)
Supplement: Supplementary file 6 — Supplementary Data 4 [file 41467_2019_8438_MOESM6_ESM.xlsx]

## Sheet: Sheet1
Strain ID	Host ID	Host Description	Host Category	Pathogen Species	Pathogen Category	Bioactivity
SID117	HID2	antlion	Hymenoptera	Staphylococcus aureus (MRSA)	Gram-positive	no
SID117	HID2	antlion	Hymenoptera	Escherichia coli	Gram-negative	no
SID117	HID2	antlion	Hymenoptera	Pseudomonas aeruginosa	Gram-negative	no
SID117	HID2	antlion	Hymenoptera	Candida albicans	Fungi	no
SID117	HID2	antlion	Hymenoptera	Klebsiella pneumoniae	Gram-negative	no
SID117	HID2	antlion	Hymenoptera	Enterococcus faecalis	Gram-positive	no
SID117	HID2	antlion	Hymenoptera	Acinetobacter baumannii	Gram-negative	no
SID118	HID2	antlion	Hymenoptera	Staphylococcus aureus (MRSA)	Gram-positive	no
SID118	HID2	antlion	Hymenoptera	Escherichia coli	Gram-negative	no
SID118	HID2	antlion	Hymenoptera	Pseudomonas aeruginosa	Gram-negative	no
SID118	HID2	antlion	Hymenoptera	Candida albicans	Fungi	no
SID118	HID2	antlion	Hymenoptera	Klebsiella pneumoniae	Gram-negative	no
SID118	HID2	antlion	Hymenoptera	Enterococcus faecalis	Gram-positive	no
SID118	HID2	antlion	Hymenoptera	Acinetobacter baumannii	Gram-negative	no
SID2997	HID5	antlion	Hymenoptera	Staphylococcus aureus (MRSA)	Gram-positive	yes
SID2997	HID5	antlion	Hymenoptera	Escherichia coli	Gram-negative	no
SID2997	HID5	antlion	Hymenoptera	Pseudomonas aeruginosa	Gram-negative	no
SID2997	HID5	antlion	Hymenoptera	Candida albicans	Fungi	yes
SID2997	HID5	antlion	Hymenoptera	Acinetobacter baumannii	Gram-negative	yes
SID2997	HID5	antlion	Hymenoptera	Enterococcus faecalis	Gram-positive	yes
SID2999	HID5	antlion	Hymenoptera	Staphylococcus aureus (MRSA)	Gram-positive	yes
SID2999	HID5	antlion	Hymenoptera	Escherichia coli	Gram-negative	yes
SID2999	HID5	antlion	Hymenoptera	Pseudomonas aeruginosa	Gram-negative	no
SID2999	HID5	antlion	Hymenoptera	Candida albicans	Fungi	no
SID2999	HID5	antlion	Hymenoptera	Acinetobacter baumannii	Gram-negative	no
SID2999	HID5	antlion	Hymenoptera	Enterococcus faecalis	Gram-positive	yes
SID2999	HID5	antlion	Hymenoptera	Staphylococcus epidermidis	Gram-positive	yes
SID2999	HID5	antlion	Hymenoptera	Bacillus subtilis	Gram-positive	yes
SID2999	HID5	antlion	Hymenoptera	Mycobacterium smegmatis	Gram-positive	yes
SID2999	HID5	antlion	Hymenoptera	Micrococcus luteus	Gram-positive	no
SID2999	HID5	antlion	Hymenoptera	Norcardia corynebacteroides	Gram-positive	yes
SID2999	HID5	antlion	Hymenoptera	Citrobacter freundii	Gram-negative	no
SID2999	HID5	antlion	Hymenoptera	Enterobacter cloacae	Gram-negative	no
SID2999	HID5	antlion	Hymenoptera	Serratia marcescens	Gram-negative	no
SID2999	HID5	antlion	Hymenoptera	Klebsiella oxytoca	Gram-negative	no
SID2999	HID5	antlion	Hymenoptera	Proteus vulgaris	Gram-negative	yes
SID2999	HID5	antlion	Hymenoptera	Pseudomonas aeruginosa	Gram-negative	no
SID2999	HID5	antlion	Hymenoptera	Rhizopus oryzae	Fungi	yes
SID2999	HID5	antlion	Hymenoptera	Aspergillus flavus	Fungi	no
SID2999	HID5	antlion	Hymenoptera	Metarhizium sp.	Fungi	no
SID2999	HID5	antlion	Hymenoptera	Trichoderma sp.	Fungi	no
SID2999	HID5	antlion	Hymenoptera	Candida sp.	Fungi	no
SID2999	HID5	antlion	Hymenoptera	Saccharomyces cerevisiae	Fungi	yes
SID161	HID10	cricket	Orthoptera	Staphylococcus aureus (MRSA)	Gram-positive	yes
SID161	HID10	cricket	Orthoptera	Escherichia coli	Gram-negative	no
SID161	HID10	cricket	Orthoptera	Pseudomonas aeruginosa	Gram-negative	no
SID161	HID10	cricket	Orthoptera	Candida albicans	Fungi	no
SID161	HID10	cricket	Orthoptera	Klebsiella pneumoniae	Gram-negative	no
SID161	HID10	cricket	Orthoptera	Enterococcus faecalis	Gram-positive	yes
SID161	HID10	cricket	Orthoptera	Acinetobacter baumannii	Gram-negative	yes
SID161	HID10	cricket	Orthoptera	Citrobacter freundii	Gram-negative	yes
SID161	HID10	cricket	Orthoptera	Enterobacter cloacae	Gram-negative	yes
SID161	HID10	cricket	Orthoptera	Proteus vulgaris	Gram-negative	no
SID161	HID10	cricket	Orthoptera	Serratia marcescens	Gram-negative	no
SID161	HID10	cricket	Orthoptera	Klebsiella oxytoca	Gram-negative	no
SID161	HID10	cricket	Orthoptera	Pseudomonas aeruginosa	Gram-negative	no
SID161	HID10	cricket	Orthoptera	Rhizopus oryzae	Fungi	yes
SID161	HID10	cricket	Orthoptera	Trichoderma sp.	Fungi	yes
SID161	HID10	cricket	Orthoptera	Aspergillus flavus	Fungi	no
SID161	HID10	cricket	Orthoptera	Metarhizium sp.	Fungi	yes
SID161	HID10	cricket	Orthoptera	Candida sp.	Fungi	no
SID161	HID10	cricket	Orthoptera	Saccharomyces cerevisiae	Fungi	no
SID161	HID10	cricket	Orthoptera	Staphylococcus epidermidis	Gram-positive	yes
SID161	HID10	cricket	Orthoptera	Bacillus cereus	Gram-positive	yes
SID161	HID10	cricket	Orthoptera	Bacillus subtilis	Gram-positive	yes
SID161	HID10	cricket	Orthoptera	Mycobacterium smegmatis	Gram-positive	yes
SID161	HID10	cricket	Orthoptera	Micrococcus luteus	Gram-positive	yes
SID161	HID10	cricket	Orthoptera	Norcardia corynebacteroides	Gram-positive	yes
SID165	HID10	cricket	Orthoptera	Staphylococcus aureus (MRSA)	Gram-positive	no
SID165	HID10	cricket	Orthoptera	Escherichia coli	Gram-negative	no
SID165	HID10	cricket	Orthoptera	Pseudomonas aeruginosa	Gram-negative	no
SID165	HID10	cricket	Orthoptera	Candida albicans	Fungi	no
SID165	HID10	cricket	Orthoptera	Acinetobacter baumannii	Gram-negative	no
SID165	HID10	cricket	Orthoptera	Enterococcus faecalis	Gram-positive	no
SID169	HID10	cricket	Orthoptera	Staphylococcus aureus (MRSA)	Gram-positive	yes
SID169	HID10	cricket	Orthoptera	Escherichia coli	Gram-negative	no
SID169	HID10	cricket	Orthoptera	Pseudomonas aeruginosa	Gram-negative	no
SID169	HID10	cricket	Orthoptera	Candida albicans	Fungi	no
SID169	HID10	cricket	Orthoptera	Klebsiella pneumoniae	Gram-negative	no
SID169	HID10	cricket	Orthoptera	Enterococcus faecalis	Gram-positive	no
SID2955	HID10	cricket	Orthoptera	Staphylococcus aureus (MRSA)	Gram-positive	yes
SID2955	HID10	cricket	Orthoptera	Escherichia coli	Gram-negative	yes
SID2955	HID10	cricket	Orthoptera	Pseudomonas aeruginosa	Gram-negative	yes
SID2955	HID10	cricket	Orthoptera	Candida albicans	Fungi	yes
SID2955	HID10	cricket	Orthoptera	Acinetobacter baumannii	Gram-negative	no
SID2955	HID10	cricket	Orthoptera	Enterococcus faecalis	Gram-positive	yes
SID2971	HID11	moth	Lepidoptera	Staphylococcus aureus (MRSA)	Gram-positive	no
SID2971	HID11	moth	Lepidoptera	Escherichia coli	Gram-negative	no
SID2971	HID11	moth	Lepidoptera	Klebsiella pneumoniae	Gram-negative	yes
SID2971	HID11	moth	Lepidoptera	Candida albicans	Fungi	no
SID2971	HID11	moth	Lepidoptera	Acinetobacter baumannii	Gram-negative	no
SID2971	HID11	moth	Lepidoptera	Enterococcus faecalis	Gram-positive	no
SID2971	HID11	moth	Lepidoptera	Pseudomonas aeruginosa	Gram-negative	no
SID2737	HID13	ladybug	Coleoptera	Staphylococcus aureus (MRSA)	Gram-positive	no
SID2737	HID13	ladybug	Coleoptera	Escherichia coli	Gram-negative	no
SID2737	HID13	ladybug	Coleoptera	Pseudomonas aeruginosa	Gram-negative	no
SID2737	HID13	ladybug	Coleoptera	Candida albicans	Fungi	no
SID2737	HID13	ladybug	Coleoptera	Acinetobacter baumannii	Gram-negative	no
SID2737	HID13	ladybug	Coleoptera	Enterococcus faecalis	Gram-positive	no
SID204	HID15	ants	Hymenoptera	Staphylococcus aureus (MRSA)	Gram-positive	no
SID204	HID15	ants	Hymenoptera	Escherichia coli	Gram-negative	no
SID204	HID15	ants	Hymenoptera	Pseudomonas aeruginosa	Gram-negative	no
SID204	HID15	ants	Hymenoptera	Candida albicans	Fungi	yes
SID204	HID15	ants	Hymenoptera	Klebsiella pneumoniae	Gram-negative	no
SID204	HID15	ants	Hymenoptera	Enterococcus faecalis	Gram-positive	no
SID204	HID15	ants	Hymenoptera	Acinetobacter baumannii	Gram-negative	no
SID837	HID15	ants	Hymenoptera	Staphylococcus aureus (MRSA)	Gram-positive	yes
SID837	HID15	ants	Hymenoptera	Enterococcus faecalis	Gram-positive	yes
SID837	HID15	ants	Hymenoptera	Candida albicans	Fungi	yes
SID837	HID15	ants	Hymenoptera	Escherichia coli	Gram-negative	no
SID837	HID15	ants	Hymenoptera	Pseudomonas aeruginosa	Gram-negative	yes
SID837	HID15	ants	Hymenoptera	Acinetobacter baumannii	Gram-negative	no
SID209	HID16	termite	Blattodea	Staphylococcus aureus (MRSA)	Gram-positive	yes
SID209	HID16	termite	Blattodea	Escherichia coli	Gram-negative	no
SID209	HID16	termite	Blattodea	Pseudomonas aeruginosa	Gram-negative	no
SID209	HID16	termite	Blattodea	Candida albicans	Fungi	yes
SID209	HID16	termite	Blattodea	Acinetobacter baumannii	Gram-negative	yes
SID209	HID16	termite	Blattodea	Enterococcus faecalis	Gram-positive	yes
SID2732	HID20	ant	Hymenoptera	Staphylococcus aureus (MRSA)	Gram-positive	yes
SID2732	HID20	ant	Hymenoptera	Enterococcus faecalis	Gram-positive	yes
SID2732	HID20	ant	Hymenoptera	Candida albicans	Fungi	no
SID2732	HID20	ant	Hymenoptera	Escherichia coli	Gram-negative	no
SID2732	HID20	ant	Hymenoptera	Pseudomonas aeruginosa	Gram-negative	no
SID2732	HID20	ant	Hymenoptera	Acinetobacter baumannii	Gram-negative	no
SID739	HID22	centipede	Myriapoda	Staphylococcus aureus (MRSA)	Gram-positive	no
SID739	HID22	centipede	Myriapoda	Escherichia coli	Gram-negative	no
SID739	HID22	centipede	Myriapoda	Pseudomonas aeruginosa	Gram-negative	no
SID739	HID22	centipede	Myriapoda	Candida albicans	Fungi	no
SID739	HID22	centipede	Myriapoda	Acinetobacter baumannii	Gram-negative	no
SID739	HID22	centipede	Myriapoda	Enterococcus faecalis	Gram-positive	no
SID247	HID29	worm	Other	Staphylococcus aureus (MRSA)	Gram-positive	no
SID247	HID29	worm	Other	Escherichia coli	Gram-negative	no
SID247	HID29	worm	Other	Pseudomonas aeruginosa	Gram-negative	yes
SID247	HID29	worm	Other	Candida albicans	Fungi	no
SID247	HID29	worm	Other	Klebsiella pneumoniae	Gram-negative	no
SID247	HID29	worm	Other	Enterococcus faecalis	Gram-positive	no
SID247	HID29	worm	Other	Acinetobacter baumannii	Gram-negative	no
SID795	HID32	spider	Arachnida	Staphylococcus aureus (MRSA)	Gram-positive	yes
SID795	HID32	spider	Arachnida	Escherichia coli	Gram-negative	no
SID795	HID32	spider	Arachnida	Klebsiella pneumoniae	Gram-negative	no
SID795	HID32	spider	Arachnida	Candida albicans	Fungi	no
SID795	HID32	spider	Arachnida	Acinetobacter baumannii	Gram-negative	no
SID795	HID32	spider	Arachnida	Enterococcus faecalis	Gram-positive	no
SID795	HID32	spider	Arachnida	Pseudomonas aeruginosa	Gram-negative	yes
SID796	HID32	spider	Arachnida	Staphylococcus aureus (MRSA)	Gram-positive	yes
SID796	HID32	spider	Arachnida	Escherichia coli	Gram-negative	no
SID796	HID32	spider	Arachnida	Klebsiella pneumoniae	Gram-negative	no
SID796	HID32	spider	Arachnida	Candida albicans	Fungi	no
SID796	HID32	spider	Arachnida	Acinetobacter baumannii	Gram-negative	no
SID796	HID32	spider	Arachnida	Enterococcus faecalis	Gram-positive	no
SID796	HID32	spider	Arachnida	Pseudomonas aeruginosa	Gram-negative	no
SID252	HID34	ant	Hymenoptera	Staphylococcus aureus (MRSA)	Gram-positive	yes
SID252	HID34	ant	Hymenoptera	Escherichia coli	Gram-negative	yes
SID252	HID34	ant	Hymenoptera	Pseudomonas aeruginosa	Gram-negative	no
SID252	HID34	ant	Hymenoptera	Candida albicans	Fungi	no
SID252	HID34	ant	Hymenoptera	Acinetobacter baumannii	Gram-negative	no
SID252	HID34	ant	Hymenoptera	Enterococcus faecalis	Gram-positive	yes
SID271	HID35	daddy long legs	Arachnida	Staphylococcus aureus (MRSA)	Gram-positive	no
SID271	HID35	daddy long legs	Arachnida	Escherichia coli	Gram-negative	no
SID271	HID35	daddy long legs	Arachnida	Pseudomonas aeruginosa	Gram-negative	no
SID271	HID35	daddy long legs	Arachnida	Candida albicans	Fungi	no
SID271	HID35	daddy long legs	Arachnida	Acinetobacter baumannii	Gram-negative	no
SID271	HID35	daddy long legs	Arachnida	Enterococcus faecalis	Gram-positive	no
SID295	HID41	spider	Arachnida	Staphylococcus aureus (MRSA)	Gram-positive	no
SID295	HID41	spider	Arachnida	Escherichia coli	Gram-negative	no
SID295	HID41	spider	Arachnida	Pseudomonas aeruginosa	Gram-negative	no
SID295	HID41	spider	Arachnida	Candida albicans	Fungi	no
SID295	HID41	spider	Arachnida	Klebsiella pneumoniae	Gram-negative	no
SID295	HID41	spider	Arachnida	Enterococcus faecalis	Gram-positive	no
SID295	HID41	spider	Arachnida	Acinetobacter baumannii	Gram-negative	no
SID843	HID41	spider	Arachnida	Staphylococcus aureus (MRSA)	Gram-positive	yes
SID843	HID41	spider	Arachnida	Enterococcus faecalis	Gram-positive	yes
SID843	HID41	spider	Arachnida	Candida albicans	Fungi	yes
SID843	HID41	spider	Arachnida	Escherichia coli	Gram-negative	yes
SID843	HID41	spider	Arachnida	Pseudomonas aeruginosa	Gram-negative	no
SID843	HID41	spider	Arachnida	Acinetobacter baumannii	Gram-negative	yes
SID844	HID41	spider	Arachnida	Staphylococcus aureus (MRSA)	Gram-positive	no
SID844	HID41	spider	Arachnida	Enterococcus faecalis	Gram-positive	yes
SID844	HID41	spider	Arachnida	Candida albicans	Fungi	no
SID844	HID41	spider	Arachnida	Escherichia coli	Gram-negative	no
SID844	HID41	spider	Arachnida	Pseudomonas aeruginosa	Gram-negative	yes
SID844	HID41	spider	Arachnida	Acinetobacter baumannii	Gram-negative	no
SID3007	HID45	ant	Hymenoptera	Staphylococcus aureus (MRSA)	Gram-positive	yes
SID3007	HID45	ant	Hymenoptera	Escherichia coli	Gram-negative	yes
SID3007	HID45	ant	Hymenoptera	Pseudomonas aeruginosa	Gram-negative	no
SID3007	HID45	ant	Hymenoptera	Candida albicans	Fungi	no
SID3007	HID45	ant	Hymenoptera	Acinetobacter baumannii	Gram-negative	no
SID3007	HID45	ant	Hymenoptera	Enterococcus faecalis	Gram-positive	yes
SID3008	HID45	ant	Hymenoptera	Staphylococcus aureus (MRSA)	Gram-positive	yes
SID3008	HID45	ant	Hymenoptera	Escherichia coli	Gram-negative	yes
SID3008	HID45	ant	Hymenoptera	Pseudomonas aeruginosa	Gram-negative	yes
SID3008	HID45	ant	Hymenoptera	Candida albicans	Fungi	yes
SID3008	HID45	ant	Hymenoptera	Acinetobacter baumannii	Gram-negative	yes
SID3008	HID45	ant	Hymenoptera	Enterococcus faecalis	Gram-positive	yes
SID317	HID45	ant	Hymenoptera	Staphylococcus aureus (MRSA)	Gram-positive	no
SID317	HID45	ant	Hymenoptera	Escherichia coli	Gram-negative	no
SID317	HID45	ant	Hymenoptera	Pseudomonas aeruginosa	Gram-negative	no
SID317	HID45	ant	Hymenoptera	Candida albicans	Fungi	yes
SID317	HID45	ant	Hymenoptera	Klebsiella pneumoniae	Gram-negative	no
SID317	HID45	ant	Hymenoptera	Enterococcus faecalis	Gram-positive	no
SID317	HID45	ant	Hymenoptera	Acinetobacter baumannii	Gram-negative	no
SID846	HID45	ant	Hymenoptera	Staphylococcus aureus (MRSA)	Gram-positive	yes
SID846	HID45	ant	Hymenoptera	Enterococcus faecalis	Gram-positive	yes
SID846	HID45	ant	Hymenoptera	Candida albicans	Fungi	no
SID846	HID45	ant	Hymenoptera	Escherichia coli	Gram-negative	no
SID846	HID45	ant	Hymenoptera	Pseudomonas aeruginosa	Gram-negative	no
SID846	HID45	ant	Hymenoptera	Acinetobacter baumannii	Gram-negative	no
SID335	HID54	grasshopper	Orthoptera	Staphylococcus aureus (MRSA)	Gram-positive	no
SID335	HID54	grasshopper	Orthoptera	Escherichia coli	Gram-negative	no
SID335	HID54	grasshopper	Orthoptera	Pseudomonas aeruginosa	Gram-negative	yes
SID335	HID54	grasshopper	Orthoptera	Candida albicans	Fungi	yes
SID335	HID54	grasshopper	Orthoptera	Klebsiella pneumoniae	Gram-negative	no
SID335	HID54	grasshopper	Orthoptera	Enterococcus faecalis	Gram-positive	no
SID335	HID54	grasshopper	Orthoptera	Staphylococcus epidermidis	Gram-positive	yes
SID335	HID54	grasshopper	Orthoptera	Bacillus cereus	Gram-positive	yes
SID335	HID54	grasshopper	Orthoptera	Bacillus subtilis	Gram-positive	yes
SID335	HID54	grasshopper	Orthoptera	Mycobacterium smegmatis	Gram-positive	yes
SID335	HID54	grasshopper	Orthoptera	Micrococcus luteus	Gram-positive	yes
SID335	HID54	grasshopper	Orthoptera	Norcardia corynebacteroides	Gram-positive	yes
SID335	HID54	grasshopper	Orthoptera	Citrobacter freundii	Gram-negative	yes
SID335	HID54	grasshopper	Orthoptera	Enterobacter cloacae	Gram-negative	yes
SID335	HID54	grasshopper	Orthoptera	Proteus vulgaris	Gram-negative	no
SID335	HID54	grasshopper	Orthoptera	Serratia marcescens	Gram-negative	yes
SID335	HID54	grasshopper	Orthoptera	Klebsiella oxytoca	Gram-negative	yes
SID335	HID54	grasshopper	Orthoptera	Pseudomonas aeruginosa	Gram-negative	yes
SID335	HID54	grasshopper	Orthoptera	Rhizopus oryzae	Fungi	yes
SID335	HID54	grasshopper	Orthoptera	Trichoderma sp.	Fungi	yes
SID335	HID54	grasshopper	Orthoptera	Aspergillus flavus	Fungi	yes
SID335	HID54	grasshopper	Orthoptera	Metarhizium sp.	Fungi	no
SID335	HID54	grasshopper	Orthoptera	Candida sp.	Fungi	yes
SID335	HID54	grasshopper	Orthoptera	Saccharomyces cerevisiae	Fungi	yes
SID337	HID54	grasshopper	Orthoptera	Staphylococcus aureus (MRSA)	Gram-positive	yes
SID337	HID54	grasshopper	Orthoptera	Escherichia coli	Gram-negative	yes
SID337	HID54	grasshopper	Orthoptera	Pseudomonas aeruginosa	Gram-negative	yes
SID337	HID54	grasshopper	Orthoptera	Candida albicans	Fungi	no
SID337	HID54	grasshopper	Orthoptera	Klebsiella pneumoniae	Gram-negative	yes
SID337	HID54	grasshopper	Orthoptera	Enterococcus faecalis	Gram-positive	yes
SID337	HID54	grasshopper	Orthoptera	Acinetobacter baumannii	Gram-negative	no
SID337	HID54	grasshopper	Orthoptera	Staphylococcus epidermidis	Gram-positive	yes
SID337	HID54	grasshopper	Orthoptera	Bacillus subtilis	Gram-positive	yes
SID337	HID54	grasshopper	Orthoptera	Mycobacterium smegmatis	Gram-positive	yes
SID337	HID54	grasshopper	Orthoptera	Micrococcus luteus	Gram-positive	yes
SID337	HID54	grasshopper	Orthoptera	Norcardia corynebacteroides	Gram-positive	yes
SID337	HID54	grasshopper	Orthoptera	Citrobacter freundii	Gram-negative	yes
SID337	HID54	grasshopper	Orthoptera	Enterobacter cloacae	Gram-negative	yes
SID337	HID54	grasshopper	Orthoptera	Serratia marcescens	Gram-negative	yes
SID337	HID54	grasshopper	Orthoptera	Klebsiella oxytoca	Gram-negative	yes
SID337	HID54	grasshopper	Orthoptera	Proteus vulgaris	Gram-negative	yes
SID337	HID54	grasshopper	Orthoptera	Pseudomonas aeruginosa	Gram-negative	yes
SID337	HID54	grasshopper	Orthoptera	Rhizopus oryzae	Fungi	yes
SID337	HID54	grasshopper	Orthoptera	Aspergillus flavus	Fungi	yes
SID337	HID54	grasshopper	Orthoptera	Metarhizium sp.	Fungi	yes
SID337	HID54	grasshopper	Orthoptera	Trichoderma sp.	Fungi	yes
SID337	HID54	grasshopper	Orthoptera	Candida sp.	Fungi	yes
SID337	HID54	grasshopper	Orthoptera	Saccharomyces cerevisiae	Fungi	yes
SID338	HID54	grasshopper	Orthoptera	Staphylococcus aureus (MRSA)	Gram-positive	yes
SID338	HID54	grasshopper	Orthoptera	Escherichia coli	Gram-negative	yes
SID338	HID54	grasshopper	Orthoptera	Pseudomonas aeruginosa	Gram-negative	yes
SID338	HID54	grasshopper	Orthoptera	Candida albicans	Fungi	no
SID338	HID54	grasshopper	Orthoptera	Klebsiella pneumoniae	Gram-negative	yes
SID338	HID54	grasshopper	Orthoptera	Enterococcus faecalis	Gram-positive	yes
SID338	HID54	grasshopper	Orthoptera	Acinetobacter baumannii	Gram-negative	no
SID364	HID68	earthworm	Other	Staphylococcus aureus (MRSA)	Gram-positive	no
SID364	HID68	earthworm	Other	Escherichia coli	Gram-negative	no
SID364	HID68	earthworm	Other	Pseudomonas aeruginosa	Gram-negative	no
SID364	HID68	earthworm	Other	Candida albicans	Fungi	no
SID364	HID68	earthworm	Other	Acinetobacter baumannii	Gram-negative	no
SID364	HID68	earthworm	Other	Enterococcus faecalis	Gram-positive	no
SID381	HID75	bug	Other	Staphylococcus aureus (MRSA)	Gram-positive	yes
SID381	HID75	bug	Other	Escherichia coli	Gram-negative	yes
SID381	HID75	bug	Other	Pseudomonas aeruginosa	Gram-negative	yes
SID381	HID75	bug	Other	Candida albicans	Fungi	no
SID381	HID75	bug	Other	Acinetobacter baumannii	Gram-negative	yes
SID381	HID75	bug	Other	Enterococcus faecalis	Gram-positive	yes
SID388	HID77	stink bug	Hemiptera	Staphylococcus aureus (MRSA)	Gram-positive	no
SID388	HID77	stink bug	Hemiptera	Escherichia coli	Gram-negative	no
SID388	HID77	stink bug	Hemiptera	Klebsiella pneumoniae	Gram-negative	no
SID388	HID77	stink bug	Hemiptera	Candida albicans	Fungi	no
SID388	HID77	stink bug	Hemiptera	Acinetobacter baumannii	Gram-negative	no
SID388	HID77	stink bug	Hemiptera	Enterococcus faecalis	Gram-positive	no
SID388	HID77	stink bug	Hemiptera	Pseudomonas aeruginosa	Gram-negative	no
SID399	HID79	wasp	Hymenoptera	Staphylococcus aureus (MRSA)	Gram-positive	no
SID399	HID79	wasp	Hymenoptera	Escherichia coli	Gram-negative	yes
SID399	HID79	wasp	Hymenoptera	Pseudomonas aeruginosa	Gram-negative	no
SID399	HID79	wasp	Hymenoptera	Candida albicans	Fungi	yes
SID399	HID79	wasp	Hymenoptera	Klebsiella pneumoniae	Gram-negative	no
SID399	HID79	wasp	Hymenoptera	Enterococcus faecalis	Gram-positive	no
SID399	HID79	wasp	Hymenoptera	Acinetobacter baumannii	Gram-negative	yes
SID400	HID79	wasp	Hymenoptera	Staphylococcus aureus (MRSA)	Gram-positive	no
SID400	HID79	wasp	Hymenoptera	Escherichia coli	Gram-negative	no
SID400	HID79	wasp	Hymenoptera	Pseudomonas aeruginosa	Gram-negative	no
SID400	HID79	wasp	Hymenoptera	Candida albicans	Fungi	no
SID400	HID79	wasp	Hymenoptera	Klebsiella pneumoniae	Gram-negative	no
SID400	HID79	wasp	Hymenoptera	Enterococcus faecalis	Gram-positive	no
SID400	HID79	wasp	Hymenoptera	Acinetobacter baumannii	Gram-negative	no
SID402	HID79	wasp	Hymenoptera	Staphylococcus aureus (MRSA)	Gram-positive	yes
SID402	HID79	wasp	Hymenoptera	Escherichia coli	Gram-negative	yes
SID402	HID79	wasp	Hymenoptera	Pseudomonas aeruginosa	Gram-negative	no
SID402	HID79	wasp	Hymenoptera	Candida albicans	Fungi	no
SID402	HID79	wasp	Hymenoptera	Acinetobacter baumannii	Gram-negative	yes
SID402	HID79	wasp	Hymenoptera	Enterococcus faecalis	Gram-positive	yes
SID417	HID80	bee	Hymenoptera	Staphylococcus aureus (MRSA)	Gram-positive	yes
SID417	HID80	bee	Hymenoptera	Escherichia coli	Gram-negative	no
SID417	HID80	bee	Hymenoptera	Pseudomonas aeruginosa	Gram-negative	no
SID417	HID80	bee	Hymenoptera	Candida albicans	Fungi	no
SID417	HID80	bee	Hymenoptera	Klebsiella pneumoniae	Gram-negative	no
SID417	HID80	bee	Hymenoptera	Enterococcus faecalis	Gram-positive	yes
SID417	HID80	bee	Hymenoptera	Acinetobacter baumannii	Gram-negative	yes
SID420	HID81	bee	Hymenoptera	Staphylococcus aureus (MRSA)	Gram-positive	yes
SID420	HID81	bee	Hymenoptera	Escherichia coli	Gram-negative	no
SID420	HID81	bee	Hymenoptera	Pseudomonas aeruginosa	Gram-negative	no
SID420	HID81	bee	Hymenoptera	Candida albicans	Fungi	no
SID420	HID81	bee	Hymenoptera	Klebsiella pneumoniae	Gram-negative	no
SID420	HID81	bee	Hymenoptera	Enterococcus faecalis	Gram-positive	yes
SID420	HID81	bee	Hymenoptera	Acinetobacter baumannii	Gram-negative	no
SID426	HID82	bee	Hymenoptera	Staphylococcus aureus (MRSA)	Gram-positive	yes
SID426	HID82	bee	Hymenoptera	Escherichia coli	Gram-negative	no
SID426	HID82	bee	Hymenoptera	Pseudomonas aeruginosa	Gram-negative	no
SID426	HID82	bee	Hymenoptera	Candida albicans	Fungi	no
SID426	HID82	bee	Hymenoptera	Klebsiella pneumoniae	Gram-negative	no
SID426	HID82	bee	Hymenoptera	Enterococcus faecalis	Gram-positive	yes
SID428	HID82	bee	Hymenoptera	Staphylococcus aureus (MRSA)	Gram-positive	no
SID428	HID82	bee	Hymenoptera	Escherichia coli	Gram-negative	no
SID428	HID82	bee	Hymenoptera	Pseudomonas aeruginosa	Gram-negative	no
SID428	HID82	bee	Hymenoptera	Candida albicans	Fungi	no
SID428	HID82	bee	Hymenoptera	Klebsiella pneumoniae	Gram-negative	no
SID428	HID82	bee	Hymenoptera	Enterococcus faecalis	Gram-positive	no
SID428	HID82	bee	Hymenoptera	Acinetobacter baumannii	Gram-negative	no
SID429	HID82	bee	Hymenoptera	Staphylococcus aureus (MRSA)	Gram-positive	no
SID429	HID82	bee	Hymenoptera	Escherichia coli	Gram-negative	no
SID429	HID82	bee	Hymenoptera	Pseudomonas aeruginosa	Gram-negative	yes
SID429	HID82	bee	Hymenoptera	Candida albicans	Fungi	no
SID429	HID82	bee	Hymenoptera	Klebsiella pneumoniae	Gram-negative	no
SID429	HID82	bee	Hymenoptera	Enterococcus faecalis	Gram-positive	no
SID429	HID82	bee	Hymenoptera	Acinetobacter baumannii	Gram-negative	no
SID431	HID82	bee	Hymenoptera	Staphylococcus aureus (MRSA)	Gram-positive	yes
SID431	HID82	bee	Hymenoptera	Escherichia coli	Gram-negative	no
SID431	HID82	bee	Hymenoptera	Pseudomonas aeruginosa	Gram-negative	no
SID431	HID82	bee	Hymenoptera	Candida albicans	Fungi	no
SID431	HID82	bee	Hymenoptera	Klebsiella pneumoniae	Gram-negative	no
SID431	HID82	bee	Hymenoptera	Enterococcus faecalis	Gram-positive	no
SID431	HID82	bee	Hymenoptera	Acinetobacter baumannii	Gram-negative	no
SID435	HID82	bee	Hymenoptera	Candida albicans	Fungi	yes
SID435	HID82	bee	Hymenoptera	Staphylococcus aureus (MRSA)	Gram-positive	yes
SID435	HID82	bee	Hymenoptera	Escherichia coli	Gram-negative	yes
SID435	HID82	bee	Hymenoptera	Pseudomonas aeruginosa	Gram-negative	yes
SID435	HID82	bee	Hymenoptera	Acinetobacter baumannii	Gram-negative	no
SID435	HID82	bee	Hymenoptera	Enterococcus faecalis	Gram-positive	yes
SID454	HID86	flower	Plant	Staphylococcus aureus (MRSA)	Gram-positive	yes
SID454	HID86	flower	Plant	Escherichia coli	Gram-negative	no
SID454	HID86	flower	Plant	Pseudomonas aeruginosa	Gram-negative	no
SID454	HID86	flower	Plant	Candida albicans	Fungi	no
SID454	HID86	flower	Plant	Acinetobacter baumannii	Gram-negative	no
SID454	HID86	flower	Plant	Enterococcus faecalis	Gram-positive	yes
SID455	HID88	bumble bee	Hymenoptera	Staphylococcus aureus (MRSA)	Gram-positive	no
SID455	HID88	bumble bee	Hymenoptera	Escherichia coli	Gram-negative	no
SID455	HID88	bumble bee	Hymenoptera	Pseudomonas aeruginosa	Gram-negative	no
SID455	HID88	bumble bee	Hymenoptera	Candida albicans	Fungi	no
SID455	HID88	bumble bee	Hymenoptera	Klebsiella pneumoniae	Gram-negative	no
SID455	HID88	bumble bee	Hymenoptera	Enterococcus faecalis	Gram-positive	no
SID456	HID88	bumble bee	Hymenoptera	Staphylococcus aureus (MRSA)	Gram-positive	no
SID456	HID88	bumble bee	Hymenoptera	Escherichia coli	Gram-negative	no
SID456	HID88	bumble bee	Hymenoptera	Pseudomonas aeruginosa	Gram-negative	no
SID456	HID88	bumble bee	Hymenoptera	Candida albicans	Fungi	no
SID456	HID88	bumble bee	Hymenoptera	Klebsiella pneumoniae	Gram-negative	no
SID456	HID88	bumble bee	Hymenoptera	Enterococcus faecalis	Gram-positive	no
SID461	HID89	bumble bee	Hymenoptera	Staphylococcus aureus (MRSA)	Gram-positive	no
SID461	HID89	bumble bee	Hymenoptera	Escherichia coli	Gram-negative	no
SID461	HID89	bumble bee	Hymenoptera	Pseudomonas aeruginosa	Gram-negative	no
SID461	HID89	bumble bee	Hymenoptera	Candida albicans	Fungi	no
SID461	HID89	bumble bee	Hymenoptera	Klebsiella pneumoniae	Gram-negative	no
SID461	HID89	bumble bee	Hymenoptera	Enterococcus faecalis	Gram-positive	no
SID461	HID89	bumble bee	Hymenoptera	Acinetobacter baumannii	Gram-negative	no
SID462	HID89	bumble bee	Hymenoptera	Staphylococcus aureus (MRSA)	Gram-positive	no
SID462	HID89	bumble bee	Hymenoptera	Escherichia coli	Gram-negative	no
SID462	HID89	bumble bee	Hymenoptera	Pseudomonas aeruginosa	Gram-negative	no
SID462	HID89	bumble bee	Hymenoptera	Candida albicans	Fungi	no
SID462	HID89	bumble bee	Hymenoptera	Klebsiella pneumoniae	Gram-negative	no
SID462	HID89	bumble bee	Hymenoptera	Enterococcus faecalis	Gram-positive	no
SID462	HID89	bumble bee	Hymenoptera	Acinetobacter baumannii	Gram-negative	no
SID468	HID89	bumble bee	Hymenoptera	Staphylococcus aureus (MRSA)	Gram-positive	no
SID468	HID89	bumble bee	Hymenoptera	Escherichia coli	Gram-negative	no
SID468	HID89	bumble bee	Hymenoptera	Pseudomonas aeruginosa	Gram-negative	no
SID468	HID89	bumble bee	Hymenoptera	Candida albicans	Fungi	no
SID468	HID89	bumble bee	Hymenoptera	Klebsiella pneumoniae	Gram-negative	no
SID468	HID89	bumble bee	Hymenoptera	Enterococcus faecalis	Gram-positive	no
SID468	HID89	bumble bee	Hymenoptera	Acinetobacter baumannii	Gram-negative	no
SID869	HID89	bumble bee	Hymenoptera	Staphylococcus aureus (MRSA)	Gram-positive	no
SID869	HID89	bumble bee	Hymenoptera	Escherichia coli	Gram-negative	no
SID869	HID89	bumble bee	Hymenoptera	Pseudomonas aeruginosa	Gram-negative	no
SID869	HID89	bumble bee	Hymenoptera	Candida albicans	Fungi	yes
SID869	HID89	bumble bee	Hymenoptera	Klebsiella pneumoniae	Gram-negative	no
SID869	HID89	bumble bee	Hymenoptera	Enterococcus faecalis	Gram-positive	no
SID869	HID89	bumble bee	Hymenoptera	Acinetobacter baumannii	Gram-negative	no
SID870	HID89	bumble bee	Hymenoptera	Staphylococcus aureus (MRSA)	Gram-positive	no
SID870	HID89	bumble bee	Hymenoptera	Escherichia coli	Gram-negative	no
SID870	HID89	bumble bee	Hymenoptera	Pseudomonas aeruginosa	Gram-negative	no
SID870	HID89	bumble bee	Hymenoptera	Candida albicans	Fungi	no
SID870	HID89	bumble bee	Hymenoptera	Acinetobacter baumannii	Gram-negative	no
SID870	HID89	bumble bee	Hymenoptera	Enterococcus faecalis	Gram-positive	no
SID486	HID93	wasp	Hymenoptera	Staphylococcus aureus (MRSA)	Gram-positive	yes
SID486	HID93	wasp	Hymenoptera	Escherichia coli	Gram-negative	yes
SID486	HID93	wasp	Hymenoptera	Pseudomonas aeruginosa	Gram-negative	no
SID486	HID93	wasp	Hymenoptera	Candida albicans	Fungi	no
SID486	HID93	wasp	Hymenoptera	Klebsiella pneumoniae	Gram-negative	no
SID486	HID93	wasp	Hymenoptera	Enterococcus faecalis	Gram-positive	yes
SID486	HID93	wasp	Hymenoptera	Acinetobacter baumannii	Gram-negative	yes
SID486	HID93	wasp	Hymenoptera	Staphylococcus epidermidis	Gram-positive	yes
SID486	HID93	wasp	Hymenoptera	Bacillus cereus	Gram-positive	yes
SID486	HID93	wasp	Hymenoptera	Bacillus subtilis	Gram-positive	yes
SID486	HID93	wasp	Hymenoptera	Mycobacterium smegmatis	Gram-positive	yes
SID486	HID93	wasp	Hymenoptera	Micrococcus luteus	Gram-positive	yes
SID486	HID93	wasp	Hymenoptera	Norcardia corynebacteroides	Gram-positive	yes
SID871	HID93	wasp	Hymenoptera	Staphylococcus aureus (MRSA)	Gram-positive	yes
SID871	HID93	wasp	Hymenoptera	Escherichia coli	Gram-negative	no
SID871	HID93	wasp	Hymenoptera	Pseudomonas aeruginosa	Gram-negative	no
SID871	HID93	wasp	Hymenoptera	Candida albicans	Fungi	yes
SID871	HID93	wasp	Hymenoptera	Acinetobacter baumannii	Gram-negative	no
SID871	HID93	wasp	Hymenoptera	Enterococcus faecalis	Gram-positive	no
SID1301	HID97	beetle	Coleoptera	Staphylococcus aureus (MRSA)	Gram-positive	yes
SID1301	HID97	beetle	Coleoptera	Escherichia coli	Gram-negative	no
SID1301	HID97	beetle	Coleoptera	Pseudomonas aeruginosa	Gram-negative	no
SID1301	HID97	beetle	Coleoptera	Candida albicans	Fungi	no
SID1301	HID97	beetle	Coleoptera	Acinetobacter baumannii	Gram-negative	no
SID1301	HID97	beetle	Coleoptera	Enterococcus faecalis	Gram-positive	no
SID510	HID98	termite	Blattodea	Staphylococcus aureus (MRSA)	Gram-positive	yes
SID510	HID98	termite	Blattodea	Escherichia coli	Gram-negative	no
SID510	HID98	termite	Blattodea	Pseudomonas aeruginosa	Gram-negative	no
SID510	HID98	termite	Blattodea	Candida albicans	Fungi	no
SID510	HID98	termite	Blattodea	Acinetobacter baumannii	Gram-negative	no
SID510	HID98	termite	Blattodea	Enterococcus faecalis	Gram-positive	yes
SID537	HID120	scorpion	Arachnida	Staphylococcus aureus (MRSA)	Gram-positive	no
SID537	HID120	scorpion	Arachnida	Enterococcus faecalis	Gram-positive	no
SID537	HID120	scorpion	Arachnida	Candida albicans	Fungi	no
SID537	HID120	scorpion	Arachnida	Escherichia coli	Gram-negative	no
SID537	HID120	scorpion	Arachnida	Pseudomonas aeruginosa	Gram-negative	yes
SID537	HID120	scorpion	Arachnida	Acinetobacter baumannii	Gram-negative	no
SID553	HID127	wasp	Hymenoptera	Staphylococcus aureus (MRSA)	Gram-positive	no
SID553	HID127	wasp	Hymenoptera	Escherichia coli	Gram-negative	no
SID553	HID127	wasp	Hymenoptera	Klebsiella pneumoniae	Gram-negative	no
SID553	HID127	wasp	Hymenoptera	Candida albicans	Fungi	no
SID553	HID127	wasp	Hymenoptera	Acinetobacter baumannii	Gram-negative	no
SID553	HID127	wasp	Hymenoptera	Enterococcus faecalis	Gram-positive	no
SID553	HID127	wasp	Hymenoptera	Pseudomonas aeruginosa	Gram-negative	yes
SID2875	HID128	cricket	Orthoptera	Staphylococcus aureus (MRSA)	Gram-positive	yes
SID2875	HID128	cricket	Orthoptera	Enterococcus faecalis	Gram-positive	yes
SID2875	HID128	cricket	Orthoptera	Candida albicans	Fungi	yes
SID2875	HID128	cricket	Orthoptera	Escherichia coli	Gram-negative	yes
SID2875	HID128	cricket	Orthoptera	Pseudomonas aeruginosa	Gram-negative	yes
SID2875	HID128	cricket	Orthoptera	Acinetobacter baumannii	Gram-negative	yes
SID2876	HID128	cricket	Orthoptera	Staphylococcus aureus (MRSA)	Gram-positive	yes
SID2876	HID128	cricket	Orthoptera	Escherichia coli	Gram-negative	yes
SID2876	HID128	cricket	Orthoptera	Pseudomonas aeruginosa	Gram-negative	yes
SID2876	HID128	cricket	Orthoptera	Candida albicans	Fungi	yes
SID2876	HID128	cricket	Orthoptera	Acinetobacter baumannii	Gram-negative	yes
SID2876	HID128	cricket	Orthoptera	Enterococcus faecalis	Gram-positive	yes
SID567	HID128	cricket	Orthoptera	Staphylococcus aureus (MRSA)	Gram-positive	no
SID567	HID128	cricket	Orthoptera	Escherichia coli	Gram-negative	no
SID567	HID128	cricket	Orthoptera	Pseudomonas aeruginosa	Gram-negative	no
SID567	HID128	cricket	Orthoptera	Candida albicans	Fungi	no
SID567	HID128	cricket	Orthoptera	Acinetobacter baumannii	Gram-negative	no
SID567	HID128	cricket	Orthoptera	Enterococcus faecalis	Gram-positive	no
SID580	HID132	beetle	Coleoptera	Staphylococcus aureus (MRSA)	Gram-positive	no
SID580	HID132	beetle	Coleoptera	Escherichia coli	Gram-negative	no
SID580	HID132	beetle	Coleoptera	Pseudomonas aeruginosa	Gram-negative	no
SID580	HID132	beetle	Coleoptera	Candida albicans	Fungi	no
SID580	HID132	beetle	Coleoptera	Klebsiella pneumoniae	Gram-negative	no
SID580	HID132	beetle	Coleoptera	Enterococcus faecalis	Gram-positive	no
SID580	HID132	beetle	Coleoptera	Acinetobacter baumannii	Gram-negative	no
SID877	HID132	beetle	Coleoptera	Staphylococcus aureus (MRSA)	Gram-positive	yes
SID877	HID132	beetle	Coleoptera	Enterococcus faecalis	Gram-positive	yes
SID877	HID132	beetle	Coleoptera	Candida albicans	Fungi	yes
SID877	HID132	beetle	Coleoptera	Escherichia coli	Gram-negative	no
SID877	HID132	beetle	Coleoptera	Pseudomonas aeruginosa	Gram-negative	yes
SID877	HID132	beetle	Coleoptera	Acinetobacter baumannii	Gram-negative	no
SID588	HID142	beetle	Coleoptera	Staphylococcus aureus (MRSA)	Gram-positive	yes
SID588	HID142	beetle	Coleoptera	Escherichia coli	Gram-negative	no
SID588	HID142	beetle	Coleoptera	Pseudomonas aeruginosa	Gram-negative	yes
SID588	HID142	beetle	Coleoptera	Acinetobacter baumannii	Gram-negative	no
SID588	HID142	beetle	Coleoptera	Enterococcus faecalis	Gram-positive	yes
SID589	HID142	beetle	Coleoptera	Staphylococcus aureus (MRSA)	Gram-positive	no
SID589	HID142	beetle	Coleoptera	Escherichia coli	Gram-negative	no
SID589	HID142	beetle	Coleoptera	Pseudomonas aeruginosa	Gram-negative	no
SID589	HID142	beetle	Coleoptera	Candida albicans	Fungi	yes
SID589	HID142	beetle	Coleoptera	Klebsiella pneumoniae	Gram-negative	no
SID589	HID142	beetle	Coleoptera	Enterococcus faecalis	Gram-positive	no
SID589	HID142	beetle	Coleoptera	Acinetobacter baumannii	Gram-negative	no
SID590	HID142	beetle	Coleoptera	Staphylococcus aureus (MRSA)	Gram-positive	no
SID590	HID142	beetle	Coleoptera	Escherichia coli	Gram-negative	no
SID590	HID142	beetle	Coleoptera	Pseudomonas aeruginosa	Gram-negative	no
SID590	HID142	beetle	Coleoptera	Candida albicans	Fungi	no
SID590	HID142	beetle	Coleoptera	Klebsiella pneumoniae	Gram-negative	no
SID590	HID142	beetle	Coleoptera	Enterococcus faecalis	Gram-positive	no
SID592	HID142	beetle	Coleoptera	Staphylococcus aureus (MRSA)	Gram-positive	yes
SID592	HID142	beetle	Coleoptera	Escherichia coli	Gram-negative	no
SID592	HID142	beetle	Coleoptera	Pseudomonas aeruginosa	Gram-negative	no
SID592	HID142	beetle	Coleoptera	Candida albicans	Fungi	no
SID592	HID142	beetle	Coleoptera	Klebsiella pneumoniae	Gram-negative	no
SID592	HID142	beetle	Coleoptera	Enterococcus faecalis	Gram-positive	yes
SID592	HID142	beetle	Coleoptera	Acinetobacter baumannii	Gram-negative	no
SID593	HID142	beetle	Coleoptera	Staphylococcus aureus (MRSA)	Gram-positive	yes
SID593	HID142	beetle	Coleoptera	Escherichia coli	Gram-negative	no
SID593	HID142	beetle	Coleoptera	Pseudomonas aeruginosa	Gram-negative	no
SID593	HID142	beetle	Coleoptera	Candida albicans	Fungi	yes
SID593	HID142	beetle	Coleoptera	Acinetobacter baumannii	Gram-negative	no
SID593	HID142	beetle	Coleoptera	Enterococcus faecalis	Gram-positive	no
SID2796	HID146	wood	Plant	Staphylococcus aureus (MRSA)	Gram-positive	yes
SID2796	HID146	wood	Plant	Enterococcus faecalis	Gram-positive	yes
SID2796	HID146	wood	Plant	Candida albicans	Fungi	no
SID2796	HID146	wood	Plant	Escherichia coli	Gram-negative	yes
SID2796	HID146	wood	Plant	Pseudomonas aeruginosa	Gram-negative	yes
SID2796	HID146	wood	Plant	Acinetobacter baumannii	Gram-negative	no
SID601	HID153	beetle	Coleoptera	Staphylococcus aureus (MRSA)	Gram-positive	yes
SID601	HID153	beetle	Coleoptera	Enterococcus faecalis	Gram-positive	yes
SID601	HID153	beetle	Coleoptera	Candida albicans	Fungi	no
SID601	HID153	beetle	Coleoptera	Escherichia coli	Gram-negative	yes
SID601	HID153	beetle	Coleoptera	Pseudomonas aeruginosa	Gram-negative	no
SID601	HID153	beetle	Coleoptera	Acinetobacter baumannii	Gram-negative	no
SID1326	HID158	fungus	Fungi	Staphylococcus aureus (MRSA)	Gram-positive	no
SID1326	HID158	fungus	Fungi	Escherichia coli	Gram-negative	no
SID1326	HID158	fungus	Fungi	Klebsiella pneumoniae	Gram-negative	no
SID1326	HID158	fungus	Fungi	Candida albicans	Fungi	no
SID1326	HID158	fungus	Fungi	Acinetobacter baumannii	Gram-negative	no
SID1326	HID158	fungus	Fungi	Enterococcus faecalis	Gram-positive	no
SID1326	HID158	fungus	Fungi	Pseudomonas aeruginosa	Gram-negative	no
SID2653	HID169	centipede	Myriapoda	Staphylococcus aureus (MRSA)	Gram-positive	no
SID2653	HID169	centipede	Myriapoda	Escherichia coli	Gram-negative	no
SID2653	HID169	centipede	Myriapoda	Klebsiella pneumoniae	Gram-negative	no
SID2653	HID169	centipede	Myriapoda	Candida albicans	Fungi	no
SID2653	HID169	centipede	Myriapoda	Acinetobacter baumannii	Gram-negative	no
SID2653	HID169	centipede	Myriapoda	Enterococcus faecalis	Gram-positive	no
SID2653	HID169	centipede	Myriapoda	Pseudomonas aeruginosa	Gram-negative	no
SID2656	HID169	centipede	Myriapoda	Staphylococcus aureus (MRSA)	Gram-positive	no
SID2656	HID169	centipede	Myriapoda	Escherichia coli	Gram-negative	no
SID2656	HID169	centipede	Myriapoda	Klebsiella pneumoniae	Gram-negative	no
SID2656	HID169	centipede	Myriapoda	Candida albicans	Fungi	no
SID2656	HID169	centipede	Myriapoda	Acinetobacter baumannii	Gram-negative	no
SID2656	HID169	centipede	Myriapoda	Enterococcus faecalis	Gram-positive	no
SID2657	HID169	centipede	Myriapoda	Staphylococcus aureus (MRSA)	Gram-positive	no
SID2657	HID169	centipede	Myriapoda	Escherichia coli	Gram-negative	no
SID2657	HID169	centipede	Myriapoda	Pseudomonas aeruginosa	Gram-negative	no
SID2657	HID169	centipede	Myriapoda	Candida albicans	Fungi	no
SID2657	HID169	centipede	Myriapoda	Acinetobacter baumannii	Gram-negative	no
SID2657	HID169	centipede	Myriapoda	Enterococcus faecalis	Gram-positive	no
SID625	HID171	pine bark	Plant	Staphylococcus aureus (MRSA)	Gram-positive	yes
SID625	HID171	pine bark	Plant	Escherichia coli	Gram-negative	no
SID625	HID171	pine bark	Plant	Pseudomonas aeruginosa	Gram-negative	no
SID625	HID171	pine bark	Plant	Candida albicans	Fungi	no
SID625	HID171	pine bark	Plant	Acinetobacter baumannii	Gram-negative	no
SID625	HID171	pine bark	Plant	Enterococcus faecalis	Gram-positive	yes
SID625	HID171	pine bark	Plant	Staphylococcus epidermidis	Gram-positive	yes
SID625	HID171	pine bark	Plant	Bacillus subtilis	Gram-positive	yes
SID625	HID171	pine bark	Plant	Mycobacterium smegmatis	Gram-positive	yes
SID625	HID171	pine bark	Plant	Micrococcus luteus	Gram-positive	yes
SID625	HID171	pine bark	Plant	Norcardia corynebacteroides	Gram-positive	yes
SID625	HID171	pine bark	Plant	Citrobacter freundii	Gram-negative	yes
SID625	HID171	pine bark	Plant	Enterobacter cloacae	Gram-negative	no
SID625	HID171	pine bark	Plant	Serratia marcescens	Gram-negative	no
SID625	HID171	pine bark	Plant	Klebsiella oxytoca	Gram-negative	no
SID625	HID171	pine bark	Plant	Proteus vulgaris	Gram-negative	yes
SID625	HID171	pine bark	Plant	Pseudomonas aeruginosa	Gram-negative	no
SID625	HID171	pine bark	Plant	Rhizopus oryzae	Fungi	yes
SID625	HID171	pine bark	Plant	Aspergillus flavus	Fungi	yes
SID625	HID171	pine bark	Plant	Metarhizium sp.	Fungi	yes
SID625	HID171	pine bark	Plant	Trichoderma sp.	Fungi	yes
SID625	HID171	pine bark	Plant	Candida sp.	Fungi	yes
SID625	HID171	pine bark	Plant	Saccharomyces cerevisiae	Fungi	yes
SID628	HID171	pine bark	Plant	Staphylococcus aureus (MRSA)	Gram-positive	no
SID628	HID171	pine bark	Plant	Escherichia coli	Gram-negative	no
SID628	HID171	pine bark	Plant	Pseudomonas aeruginosa	Gram-negative	no
SID628	HID171	pine bark	Plant	Candida albicans	Fungi	yes
SID628	HID171	pine bark	Plant	Klebsiella pneumoniae	Gram-negative	no
SID628	HID171	pine bark	Plant	Enterococcus faecalis	Gram-positive	no
SID744	HID171	pine bark	Plant	Staphylococcus aureus (MRSA)	Gram-positive	yes
SID744	HID171	pine bark	Plant	Enterococcus faecalis	Gram-positive	yes
SID744	HID171	pine bark	Plant	Candida albicans	Fungi	yes
SID744	HID171	pine bark	Plant	Escherichia coli	Gram-negative	yes
SID744	HID171	pine bark	Plant	Pseudomonas aeruginosa	Gram-negative	yes
SID744	HID171	pine bark	Plant	Acinetobacter baumannii	Gram-negative	yes
SID1349	HID173	pine bark	Plant	Staphylococcus aureus (MRSA)	Gram-positive	no
SID1349	HID173	pine bark	Plant	Escherichia coli	Gram-negative	no
SID1349	HID173	pine bark	Plant	Klebsiella pneumoniae	Gram-negative	no
SID1349	HID173	pine bark	Plant	Candida albicans	Fungi	no
SID1349	HID173	pine bark	Plant	Acinetobacter baumannii	Gram-negative	no
SID1349	HID173	pine bark	Plant	Enterococcus faecalis	Gram-positive	no
SID1349	HID173	pine bark	Plant	Pseudomonas aeruginosa	Gram-negative	no
SID1328	HID176	?	Other	Staphylococcus aureus (MRSA)	Gram-positive	yes
SID1328	HID176	?	Other	Escherichia coli	Gram-negative	yes
SID1328	HID176	?	Other	Klebsiella pneumoniae	Gram-negative	no
SID1328	HID176	?	Other	Candida albicans	Fungi	no
SID1328	HID176	?	Other	Acinetobacter baumannii	Gram-negative	no
SID1328	HID176	?	Other	Enterococcus faecalis	Gram-positive	no
SID1328	HID176	?	Other	Pseudomonas aeruginosa	Gram-negative	no
SID1328	HID176	?	Other	Staphylococcus epidermidis	Gram-positive	no
SID1328	HID176	?	Other	Bacillus subtilis	Gram-positive	no
SID1328	HID176	?	Other	Mycobacterium smegmatis	Gram-positive	yes
SID1328	HID176	?	Other	Micrococcus luteus	Gram-positive	no
SID1328	HID176	?	Other	Norcardia corynebacteroides	Gram-positive	no
SID1328	HID176	?	Other	Citrobacter freundii	Gram-negative	no
SID1328	HID176	?	Other	Enterobacter cloacae	Gram-negative	no
SID1328	HID176	?	Other	Serratia marcescens	Gram-negative	no
SID1328	HID176	?	Other	Klebsiella oxytoca	Gram-negative	yes
SID1328	HID176	?	Other	Proteus vulgaris	Gram-negative	no
SID1328	HID176	?	Other	Pseudomonas aeruginosa	Gram-negative	no
SID1328	HID176	?	Other	Rhizopus oryzae	Fungi	no
SID1328	HID176	?	Other	Aspergillus flavus	Fungi	no
SID1328	HID176	?	Other	Metarhizium sp.	Fungi	no
SID1328	HID176	?	Other	Trichoderma sp.	Fungi	no
SID1328	HID176	?	Other	Candida sp.	Fungi	no
SID1328	HID176	?	Other	Saccharomyces cerevisiae	Fungi	no
SID630	HID183	ant	Hymenoptera	Staphylococcus aureus (MRSA)	Gram-positive	no
SID630	HID183	ant	Hymenoptera	Escherichia coli	Gram-negative	no
SID630	HID183	ant	Hymenoptera	Pseudomonas aeruginosa	Gram-negative	no
SID630	HID183	ant	Hymenoptera	Candida albicans	Fungi	no
SID630	HID183	ant	Hymenoptera	Acinetobacter baumannii	Gram-negative	no
SID630	HID183	ant	Hymenoptera	Enterococcus faecalis	Gram-positive	no
SID630	HID183	ant	Hymenoptera	Acinetobacter baumannii	Gram-negative	no
SID631	HID183	ant	Hymenoptera	Staphylococcus aureus (MRSA)	Gram-positive	yes
SID631	HID183	ant	Hymenoptera	Escherichia coli	Gram-negative	yes
SID631	HID183	ant	Hymenoptera	Pseudomonas aeruginosa	Gram-negative	yes
SID631	HID183	ant	Hymenoptera	Candida albicans	Fungi	no
SID631	HID183	ant	Hymenoptera	Acinetobacter baumannii	Gram-negative	no
SID631	HID183	ant	Hymenoptera	Enterococcus faecalis	Gram-positive	no
SID632	HID183	ant	Hymenoptera	Enterococcus faecalis	Gram-positive	no
SID632	HID183	ant	Hymenoptera	Acinetobacter baumannii	Gram-negative	no
SID632	HID183	ant	Hymenoptera	Candida albicans	Fungi	no
SID632	HID183	ant	Hymenoptera	Pseudomonas aeruginosa	Gram-negative	no
SID632	HID183	ant	Hymenoptera	Escherichia coli	Gram-negative	no
SID632	HID183	ant	Hymenoptera	Staphylococcus aureus (MRSA)	Gram-positive	no
SID639	HID188	fly	Diptera	Staphylococcus aureus (MRSA)	Gram-positive	no
SID639	HID188	fly	Diptera	Escherichia coli	Gram-negative	no
SID639	HID188	fly	Diptera	Pseudomonas aeruginosa	Gram-negative	no
SID639	HID188	fly	Diptera	Candida albicans	Fungi	yes
SID639	HID188	fly	Diptera	Klebsiella pneumoniae	Gram-negative	no
SID639	HID188	fly	Diptera	Enterococcus faecalis	Gram-positive	no
SID639	HID188	fly	Diptera	Acinetobacter baumannii	Gram-negative	no
SID648	HID190	ant	Hymenoptera	Staphylococcus aureus (MRSA)	Gram-positive	no
SID648	HID190	ant	Hymenoptera	Escherichia coli	Gram-negative	no
SID648	HID190	ant	Hymenoptera	Pseudomonas aeruginosa	Gram-negative	no
SID648	HID190	ant	Hymenoptera	Candida albicans	Fungi	no
SID648	HID190	ant	Hymenoptera	Acinetobacter baumannii	Gram-negative	no
SID648	HID190	ant	Hymenoptera	Enterococcus faecalis	Gram-positive	yes
SID2986	HID227	fly	Diptera	Staphylococcus aureus (MRSA)	Gram-positive	yes
SID2986	HID227	fly	Diptera	Escherichia coli	Gram-negative	yes
SID2986	HID227	fly	Diptera	Pseudomonas aeruginosa	Gram-negative	no
SID2986	HID227	fly	Diptera	Candida albicans	Fungi	no
SID2986	HID227	fly	Diptera	Acinetobacter baumannii	Gram-negative	no
SID2986	HID227	fly	Diptera	Enterococcus faecalis	Gram-positive	yes
SID2988	HID227	fly	Diptera	Staphylococcus aureus (MRSA)	Gram-positive	yes
SID2988	HID227	fly	Diptera	Escherichia coli	Gram-negative	yes
SID2988	HID227	fly	Diptera	Pseudomonas aeruginosa	Gram-negative	no
SID2988	HID227	fly	Diptera	Candida albicans	Fungi	yes
SID2988	HID227	fly	Diptera	Acinetobacter baumannii	Gram-negative	yes
SID2988	HID227	fly	Diptera	Enterococcus faecalis	Gram-positive	yes
SID2983	HID235	fly	Diptera	Staphylococcus aureus (MRSA)	Gram-positive	no
SID2983	HID235	fly	Diptera	Enterococcus faecalis	Gram-positive	yes
SID2983	HID235	fly	Diptera	Candida albicans	Fungi	yes
SID2983	HID235	fly	Diptera	Escherichia coli	Gram-negative	yes
SID2983	HID235	fly	Diptera	Pseudomonas aeruginosa	Gram-negative	no
SID2983	HID235	fly	Diptera	Acinetobacter baumannii	Gram-negative	no
SID2984	HID235	fly	Diptera	Staphylococcus aureus (MRSA)	Gram-positive	no
SID2984	HID235	fly	Diptera	Escherichia coli	Gram-negative	no
SID2984	HID235	fly	Diptera	Pseudomonas aeruginosa	Gram-negative	no
SID2984	HID235	fly	Diptera	Candida albicans	Fungi	no
SID2984	HID235	fly	Diptera	Acinetobacter baumannii	Gram-negative	no
SID2984	HID235	fly	Diptera	Enterococcus faecalis	Gram-positive	no
SID682	HID238	mushroom	Fungi	Enterococcus faecalis	Gram-positive	no
SID682	HID238	mushroom	Fungi	Acinetobacter baumannii	Gram-negative	no
SID682	HID238	mushroom	Fungi	Candida albicans	Fungi	no
SID682	HID238	mushroom	Fungi	Pseudomonas aeruginosa	Gram-negative	no
SID682	HID238	mushroom	Fungi	Escherichia coli	Gram-negative	no
SID682	HID238	mushroom	Fungi	Staphylococcus aureus (MRSA)	Gram-positive	no
SID683	HID240	mushroom	Fungi	Enterococcus faecalis	Gram-positive	no
SID683	HID240	mushroom	Fungi	Staphylococcus aureus (MRSA)	Gram-positive	no
SID683	HID240	mushroom	Fungi	Escherichia coli	Gram-negative	yes
SID683	HID240	mushroom	Fungi	Pseudomonas aeruginosa	Gram-negative	no
SID683	HID240	mushroom	Fungi	Candida albicans	Fungi	no
SID683	HID240	mushroom	Fungi	Klebsiella pneumoniae	Gram-negative	no
SID683	HID240	mushroom	Fungi	Acinetobacter baumannii	Gram-negative	no
SID685	HID240	mushroom	Fungi	Staphylococcus aureus (MRSA)	Gram-positive	yes
SID685	HID240	mushroom	Fungi	Escherichia coli	Gram-negative	yes
SID685	HID240	mushroom	Fungi	Klebsiella pneumoniae	Gram-negative	no
SID685	HID240	mushroom	Fungi	Candida albicans	Fungi	yes
SID685	HID240	mushroom	Fungi	Enterococcus faecalis	Gram-positive	no
SID685	HID240	mushroom	Fungi	Acinetobacter baumannii	Gram-negative	no
SID685	HID240	mushroom	Fungi	Pseudomonas aeruginosa	Gram-negative	no
SID685	HID240	mushroom	Fungi	Staphylococcus epidermidis	Gram-positive	yes
SID685	HID240	mushroom	Fungi	Bacillus subtilis	Gram-positive	yes
SID685	HID240	mushroom	Fungi	Mycobacterium smegmatis	Gram-positive	yes
SID685	HID240	mushroom	Fungi	Micrococcus luteus	Gram-positive	yes
SID685	HID240	mushroom	Fungi	Norcardia corynebacteroides	Gram-positive	yes
SID685	HID240	mushroom	Fungi	Citrobacter freundii	Gram-negative	no
SID685	HID240	mushroom	Fungi	Enterobacter cloacae	Gram-negative	no
SID685	HID240	mushroom	Fungi	Serratia marcescens	Gram-negative	no
SID685	HID240	mushroom	Fungi	Klebsiella oxytoca	Gram-negative	yes
SID685	HID240	mushroom	Fungi	Proteus vulgaris	Gram-negative	no
SID685	HID240	mushroom	Fungi	Pseudomonas aeruginosa	Gram-negative	no
SID685	HID240	mushroom	Fungi	Rhizopus oryzae	Fungi	yes
SID685	HID240	mushroom	Fungi	Aspergillus flavus	Fungi	yes
SID685	HID240	mushroom	Fungi	Metarhizium sp.	Fungi	yes
SID685	HID240	mushroom	Fungi	Trichoderma sp.	Fungi	yes
SID685	HID240	mushroom	Fungi	Candida sp.	Fungi	yes
SID685	HID240	mushroom	Fungi	Saccharomyces cerevisiae	Fungi	yes
SID686	HID240	mushroom	Fungi	Staphylococcus aureus (MRSA)	Gram-positive	no
SID686	HID240	mushroom	Fungi	Escherichia coli	Gram-negative	no
SID686	HID240	mushroom	Fungi	Pseudomonas aeruginosa	Gram-negative	no
SID686	HID240	mushroom	Fungi	Candida albicans	Fungi	no
SID686	HID240	mushroom	Fungi	Klebsiella pneumoniae	Gram-negative	no
SID686	HID240	mushroom	Fungi	Enterococcus faecalis	Gram-positive	no
SID686	HID240	mushroom	Fungi	Acinetobacter baumannii	Gram-negative	no
SID687	HID240	mushroom	Fungi	Staphylococcus aureus (MRSA)	Gram-positive	no
SID687	HID240	mushroom	Fungi	Escherichia coli	Gram-negative	no
SID687	HID240	mushroom	Fungi	Pseudomonas aeruginosa	Gram-negative	no
SID687	HID240	mushroom	Fungi	Candida albicans	Fungi	yes
SID687	HID240	mushroom	Fungi	Klebsiella pneumoniae	Gram-negative	no
SID687	HID240	mushroom	Fungi	Enterococcus faecalis	Gram-positive	no
SID687	HID240	mushroom	Fungi	Acinetobacter baumannii	Gram-negative	no
SID688	HID240	mushroom	Fungi	Staphylococcus aureus (MRSA)	Gram-positive	no
SID688	HID240	mushroom	Fungi	Pseudomonas aeruginosa	Gram-negative	yes
SID688	HID240	mushroom	Fungi	Candida albicans	Fungi	no
SID688	HID240	mushroom	Fungi	Klebsiella pneumoniae	Gram-negative	no
SID688	HID240	mushroom	Fungi	Enterococcus faecalis	Gram-positive	no
SID688	HID240	mushroom	Fungi	Escherichia coli	Gram-negative	yes
SID688	HID240	mushroom	Fungi	Acinetobacter baumannii	Gram-negative	no
SID1170	HID250	mushroom	Fungi	Staphylococcus aureus (MRSA)	Gram-positive	no
SID1170	HID250	mushroom	Fungi	Escherichia coli	Gram-negative	no
SID1170	HID250	mushroom	Fungi	Pseudomonas aeruginosa	Gram-negative	no
SID1170	HID250	mushroom	Fungi	Candida albicans	Fungi	no
SID1170	HID250	mushroom	Fungi	Acinetobacter baumannii	Gram-negative	no
SID1170	HID250	mushroom	Fungi	Enterococcus faecalis	Gram-positive	no
SID702	HID259	cockroach	Blattodea	Staphylococcus aureus (MRSA)	Gram-positive	no
SID702	HID259	cockroach	Blattodea	Escherichia coli	Gram-negative	no
SID702	HID259	cockroach	Blattodea	Pseudomonas aeruginosa	Gram-negative	no
SID702	HID259	cockroach	Blattodea	Candida albicans	Fungi	no
SID702	HID259	cockroach	Blattodea	Klebsiella pneumoniae	Gram-negative	no
SID702	HID259	cockroach	Blattodea	Enterococcus faecalis	Gram-positive	no
SID702	HID259	cockroach	Blattodea	Acinetobacter baumannii	Gram-negative	no
SID703	HID259	cockroach	Blattodea	Enterococcus faecalis	Gram-positive	no
SID703	HID259	cockroach	Blattodea	Staphylococcus aureus (MRSA)	Gram-positive	no
SID703	HID259	cockroach	Blattodea	Escherichia coli	Gram-negative	no
SID703	HID259	cockroach	Blattodea	Pseudomonas aeruginosa	Gram-negative	no
SID703	HID259	cockroach	Blattodea	Candida albicans	Fungi	no
SID703	HID259	cockroach	Blattodea	Klebsiella pneumoniae	Gram-negative	no
SID705	HID259	cockroach	Blattodea	Staphylococcus aureus (MRSA)	Gram-positive	no
SID705	HID259	cockroach	Blattodea	Escherichia coli	Gram-negative	no
SID705	HID259	cockroach	Blattodea	Pseudomonas aeruginosa	Gram-negative	no
SID705	HID259	cockroach	Blattodea	Candida albicans	Fungi	no
SID705	HID259	cockroach	Blattodea	Acinetobacter baumannii	Gram-negative	no
SID705	HID259	cockroach	Blattodea	Enterococcus faecalis	Gram-positive	no
SID706	HID259	cockroach	Blattodea	Staphylococcus aureus (MRSA)	Gram-positive	no
SID706	HID259	cockroach	Blattodea	Escherichia coli	Gram-negative	no
SID706	HID259	cockroach	Blattodea	Pseudomonas aeruginosa	Gram-negative	no
SID706	HID259	cockroach	Blattodea	Candida albicans	Fungi	no
SID706	HID259	cockroach	Blattodea	Klebsiella pneumoniae	Gram-negative	no
SID706	HID259	cockroach	Blattodea	Enterococcus faecalis	Gram-positive	no
SID706	HID259	cockroach	Blattodea	Acinetobacter baumannii	Gram-negative	no
SID710	HID259	cockroach	Blattodea	Staphylococcus aureus (MRSA)	Gram-positive	yes
SID710	HID259	cockroach	Blattodea	Escherichia coli	Gram-negative	no
SID710	HID259	cockroach	Blattodea	Pseudomonas aeruginosa	Gram-negative	yes
SID710	HID259	cockroach	Blattodea	Candida albicans	Fungi	no
SID710	HID259	cockroach	Blattodea	Klebsiella pneumoniae	Gram-negative	no
SID710	HID259	cockroach	Blattodea	Enterococcus faecalis	Gram-positive	no
SID710	HID259	cockroach	Blattodea	Acinetobacter baumannii	Gram-negative	no
SID716	HID259	cockroach	Blattodea	Enterococcus faecalis	Gram-positive	no
SID716	HID259	cockroach	Blattodea	Staphylococcus aureus (MRSA)	Gram-positive	no
SID716	HID259	cockroach	Blattodea	Escherichia coli	Gram-negative	no
SID716	HID259	cockroach	Blattodea	Pseudomonas aeruginosa	Gram-negative	no
SID716	HID259	cockroach	Blattodea	Candida albicans	Fungi	no
SID716	HID259	cockroach	Blattodea	Klebsiella pneumoniae	Gram-negative	no
SID716	HID259	cockroach	Blattodea	Acinetobacter baumannii	Gram-negative	no
SID717	HID259	cockroach	Blattodea	Staphylococcus aureus (MRSA)	Gram-positive	no
SID717	HID259	cockroach	Blattodea	Escherichia coli	Gram-negative	no
SID717	HID259	cockroach	Blattodea	Pseudomonas aeruginosa	Gram-negative	no
SID717	HID259	cockroach	Blattodea	Candida albicans	Fungi	no
SID717	HID259	cockroach	Blattodea	Acinetobacter baumannii	Gram-negative	no
SID717	HID259	cockroach	Blattodea	Enterococcus faecalis	Gram-positive	no
SID720	HID260	cockroach	Blattodea	Staphylococcus aureus (MRSA)	Gram-positive	no
SID720	HID260	cockroach	Blattodea	Escherichia coli	Gram-negative	no
SID720	HID260	cockroach	Blattodea	Pseudomonas aeruginosa	Gram-negative	no
SID720	HID260	cockroach	Blattodea	Candida albicans	Fungi	no
SID720	HID260	cockroach	Blattodea	Klebsiella pneumoniae	Gram-negative	no
SID720	HID260	cockroach	Blattodea	Enterococcus faecalis	Gram-positive	no
SID721	HID260	cockroach	Blattodea	Staphylococcus aureus (MRSA)	Gram-positive	no
SID721	HID260	cockroach	Blattodea	Escherichia coli	Gram-negative	yes
SID721	HID260	cockroach	Blattodea	Pseudomonas aeruginosa	Gram-negative	yes
SID721	HID260	cockroach	Blattodea	Candida albicans	Fungi	yes
SID721	HID260	cockroach	Blattodea	Acinetobacter baumannii	Gram-negative	no
SID721	HID260	cockroach	Blattodea	Enterococcus faecalis	Gram-positive	no
SID722	HID260	cockroach	Blattodea	Staphylococcus aureus (MRSA)	Gram-positive	no
SID722	HID260	cockroach	Blattodea	Escherichia coli	Gram-negative	yes
SID722	HID260	cockroach	Blattodea	Pseudomonas aeruginosa	Gram-negative	yes
SID722	HID260	cockroach	Blattodea	Candida albicans	Fungi	yes
SID722	HID260	cockroach	Blattodea	Klebsiella pneumoniae	Gram-negative	no
SID722	HID260	cockroach	Blattodea	Enterococcus faecalis	Gram-positive	no
SID722	HID260	cockroach	Blattodea	Acinetobacter baumannii	Gram-negative	yes
SID724	HID260	cockroach	Blattodea	Staphylococcus aureus (MRSA)	Gram-positive	yes
SID724	HID260	cockroach	Blattodea	Escherichia coli	Gram-negative	yes
SID724	HID260	cockroach	Blattodea	Pseudomonas aeruginosa	Gram-negative	yes
SID724	HID260	cockroach	Blattodea	Candida albicans	Fungi	no
SID724	HID260	cockroach	Blattodea	Klebsiella pneumoniae	Gram-negative	yes
SID724	HID260	cockroach	Blattodea	Enterococcus faecalis	Gram-positive	no
SID724	HID260	cockroach	Blattodea	Acinetobacter baumannii	Gram-negative	yes
SID724	HID260	cockroach	Blattodea	Staphylococcus epidermidis	Gram-positive	yes
SID724	HID260	cockroach	Blattodea	Bacillus subtilis	Gram-positive	yes
SID724	HID260	cockroach	Blattodea	Mycobacterium smegmatis	Gram-positive	yes
SID724	HID260	cockroach	Blattodea	Micrococcus luteus	Gram-positive	yes
SID724	HID260	cockroach	Blattodea	Norcardia corynebacteroides	Gram-positive	yes
SID724	HID260	cockroach	Blattodea	Citrobacter freundii	Gram-negative	yes
SID724	HID260	cockroach	Blattodea	Enterobacter cloacae	Gram-negative	yes
SID724	HID260	cockroach	Blattodea	Serratia marcescens	Gram-negative	yes
SID724	HID260	cockroach	Blattodea	Klebsiella oxytoca	Gram-negative	yes
SID724	HID260	cockroach	Blattodea	Proteus vulgaris	Gram-negative	yes
SID724	HID260	cockroach	Blattodea	Pseudomonas aeruginosa	Gram-negative	yes
SID724	HID260	cockroach	Blattodea	Rhizopus oryzae	Fungi	yes
SID724	HID260	cockroach	Blattodea	Aspergillus flavus	Fungi	no
SID724	HID260	cockroach	Blattodea	Metarhizium sp.	Fungi	yes
SID724	HID260	cockroach	Blattodea	Trichoderma sp.	Fungi	yes
SID724	HID260	cockroach	Blattodea	Candida sp.	Fungi	yes
SID724	HID260	cockroach	Blattodea	Saccharomyces cerevisiae	Fungi	yes
SID725	HID260	cockroach	Blattodea	Staphylococcus aureus (MRSA)	Gram-positive	yes
SID725	HID260	cockroach	Blattodea	Escherichia coli	Gram-negative	yes
SID725	HID260	cockroach	Blattodea	Pseudomonas aeruginosa	Gram-negative	yes
SID725	HID260	cockroach	Blattodea	Candida albicans	Fungi	no
SID725	HID260	cockroach	Blattodea	Klebsiella pneumoniae	Gram-negative	yes
SID725	HID260	cockroach	Blattodea	Enterococcus faecalis	Gram-positive	no
SID725	HID260	cockroach	Blattodea	Acinetobacter baumannii	Gram-negative	yes
SID726	HID260	cockroach	Blattodea	Staphylococcus aureus (MRSA)	Gram-positive	yes
SID726	HID260	cockroach	Blattodea	Escherichia coli	Gram-negative	yes
SID726	HID260	cockroach	Blattodea	Pseudomonas aeruginosa	Gram-negative	yes
SID726	HID260	cockroach	Blattodea	Candida albicans	Fungi	no
SID726	HID260	cockroach	Blattodea	Klebsiella pneumoniae	Gram-negative	yes
SID726	HID260	cockroach	Blattodea	Enterococcus faecalis	Gram-positive	no
SID726	HID260	cockroach	Blattodea	Acinetobacter baumannii	Gram-negative	yes
SID2775	HID276	spider	Arachnida	Staphylococcus aureus (MRSA)	Gram-positive	yes
SID2775	HID276	spider	Arachnida	Enterococcus faecalis	Gram-positive	yes
SID2775	HID276	spider	Arachnida	Candida albicans	Fungi	no
SID2775	HID276	spider	Arachnida	Escherichia coli	Gram-negative	yes
SID2775	HID276	spider	Arachnida	Pseudomonas aeruginosa	Gram-negative	no
SID2775	HID276	spider	Arachnida	Acinetobacter baumannii	Gram-negative	no
SID1247	HID287	fly	Diptera	Staphylococcus aureus (MRSA)	Gram-positive	no
SID1247	HID287	fly	Diptera	Enterococcus faecalis	Gram-positive	no
SID1247	HID287	fly	Diptera	Candida albicans	Fungi	no
SID1247	HID287	fly	Diptera	Escherichia coli	Gram-negative	yes
SID1247	HID287	fly	Diptera	Pseudomonas aeruginosa	Gram-negative	no
SID1247	HID287	fly	Diptera	Acinetobacter baumannii	Gram-negative	yes
SID1250	HID287	fly	Diptera	Staphylococcus aureus (MRSA)	Gram-positive	no
SID1250	HID287	fly	Diptera	Escherichia coli	Gram-negative	no
SID1250	HID287	fly	Diptera	Pseudomonas aeruginosa	Gram-negative	no
SID1250	HID287	fly	Diptera	Candida albicans	Fungi	no
SID1250	HID287	fly	Diptera	Acinetobacter baumannii	Gram-negative	no
SID1250	HID287	fly	Diptera	Enterococcus faecalis	Gram-positive	no
SID3101	HID318	catkins	Other	Staphylococcus aureus (MRSA)	Gram-positive	yes
SID3101	HID318	catkins	Other	Enterococcus faecalis	Gram-positive	no
SID3101	HID318	catkins	Other	Candida albicans	Fungi	no
SID3101	HID318	catkins	Other	Escherichia coli	Gram-negative	no
SID3101	HID318	catkins	Other	Pseudomonas aeruginosa	Gram-negative	no
SID3101	HID318	catkins	Other	Acinetobacter baumannii	Gram-negative	no
SID3110	HID324	?	Other	Staphylococcus aureus (MRSA)	Gram-positive	yes
SID3110	HID324	?	Other	Escherichia coli	Gram-negative	no
SID3110	HID324	?	Other	Pseudomonas aeruginosa	Gram-negative	no
SID3110	HID324	?	Other	Candida albicans	Fungi	no
SID3110	HID324	?	Other	Acinetobacter baumannii	Gram-negative	no
SID3110	HID324	?	Other	Enterococcus faecalis	Gram-positive	yes
SID2855	HID332	bug	Other	Staphylococcus aureus (MRSA)	Gram-positive	no
SID2855	HID332	bug	Other	Escherichia coli	Gram-negative	no
SID2855	HID332	bug	Other	Pseudomonas aeruginosa	Gram-negative	no
SID2855	HID332	bug	Other	Candida albicans	Fungi	no
SID2855	HID332	bug	Other	Acinetobacter baumannii	Gram-negative	no
SID2855	HID332	bug	Other	Enterococcus faecalis	Gram-positive	no
SID2857	HID333	bug	Other	Staphylococcus aureus (MRSA)	Gram-positive	yes
SID2857	HID333	bug	Other	Escherichia coli	Gram-negative	no
SID2857	HID333	bug	Other	Pseudomonas aeruginosa	Gram-negative	no
SID2857	HID333	bug	Other	Candida albicans	Fungi	no
SID2857	HID333	bug	Other	Acinetobacter baumannii	Gram-negative	no
SID2857	HID333	bug	Other	Enterococcus faecalis	Gram-positive	no
SID2913	HID346	hibiscus	Plant	Staphylococcus aureus (MRSA)	Gram-positive	no
SID2913	HID346	hibiscus	Plant	Escherichia coli	Gram-negative	no
SID2913	HID346	hibiscus	Plant	Pseudomonas aeruginosa	Gram-negative	no
SID2913	HID346	hibiscus	Plant	Candida albicans	Fungi	no
SID2913	HID346	hibiscus	Plant	Acinetobacter baumannii	Gram-negative	no
SID2913	HID346	hibiscus	Plant	Enterococcus faecalis	Gram-positive	no
SID1475	HID354	spider	Arachnida	Staphylococcus aureus (MRSA)	Gram-positive	no
SID1475	HID354	spider	Arachnida	Escherichia coli	Gram-negative	no
SID1475	HID354	spider	Arachnida	Pseudomonas aeruginosa	Gram-negative	yes
SID1475	HID354	spider	Arachnida	Candida albicans	Fungi	yes
SID1475	HID354	spider	Arachnida	Acinetobacter baumannii	Gram-negative	no
SID1475	HID354	spider	Arachnida	Enterococcus faecalis	Gram-positive	no
SID1489	HID358	fly	Diptera	Staphylococcus aureus (MRSA)	Gram-positive	no
SID1489	HID358	fly	Diptera	Escherichia coli	Gram-negative	no
SID1489	HID358	fly	Diptera	Pseudomonas aeruginosa	Gram-negative	no
SID1489	HID358	fly	Diptera	Candida albicans	Fungi	no
SID1489	HID358	fly	Diptera	Acinetobacter baumannii	Gram-negative	no
SID1489	HID358	fly	Diptera	Enterococcus faecalis	Gram-positive	no
SID2888	HID377	soil	Soil	Staphylococcus aureus (MRSA)	Gram-positive	yes
SID2888	HID377	soil	Soil	Escherichia coli	Gram-negative	no
SID2888	HID377	soil	Soil	Pseudomonas aeruginosa	Gram-negative	no
SID2888	HID377	soil	Soil	Candida albicans	Fungi	yes
SID2888	HID377	soil	Soil	Acinetobacter baumannii	Gram-negative	no
SID2888	HID377	soil	Soil	Enterococcus faecalis	Gram-positive	yes
SID2888	HID377	soil	Soil	Staphylococcus epidermidis	Gram-positive	yes
SID2888	HID377	soil	Soil	Bacillus subtilis	Gram-positive	no
SID2888	HID377	soil	Soil	Mycobacterium smegmatis	Gram-positive	yes
SID2888	HID377	soil	Soil	Micrococcus luteus	Gram-positive	yes
SID2888	HID377	soil	Soil	Norcardia corynebacteroides	Gram-positive	yes
SID2888	HID377	soil	Soil	Citrobacter freundii	Gram-negative	no
SID2888	HID377	soil	Soil	Enterobacter cloacae	Gram-negative	no
SID2888	HID377	soil	Soil	Serratia marcescens	Gram-negative	no
SID2888	HID377	soil	Soil	Klebsiella oxytoca	Gram-negative	yes
SID2888	HID377	soil	Soil	Proteus vulgaris	Gram-negative	no
SID2888	HID377	soil	Soil	Pseudomonas aeruginosa	Gram-negative	no
SID2888	HID377	soil	Soil	Rhizopus oryzae	Fungi	yes
SID2888	HID377	soil	Soil	Aspergillus flavus	Fungi	yes
SID2888	HID377	soil	Soil	Metarhizium sp.	Fungi	yes
SID2888	HID377	soil	Soil	Trichoderma sp.	Fungi	yes
SID2888	HID377	soil	Soil	Candida sp.	Fungi	yes
SID2888	HID377	soil	Soil	Saccharomyces cerevisiae	Fungi	yes
SID2897	HID380	spanish moss	Plant	Staphylococcus aureus (MRSA)	Gram-positive	no
SID2897	HID380	spanish moss	Plant	Escherichia coli	Gram-negative	no
SID2897	HID380	spanish moss	Plant	Pseudomonas aeruginosa	Gram-negative	no
SID2897	HID380	spanish moss	Plant	Candida albicans	Fungi	no
SID2897	HID380	spanish moss	Plant	Acinetobacter baumannii	Gram-negative	no
SID2897	HID380	spanish moss	Plant	Enterococcus faecalis	Gram-positive	no
SID1337	HID381	soil	Soil	Staphylococcus aureus (MRSA)	Gram-positive	no
SID1337	HID381	soil	Soil	Escherichia coli	Gram-negative	no
SID1337	HID381	soil	Soil	Pseudomonas aeruginosa	Gram-negative	yes
SID1337	HID381	soil	Soil	Candida albicans	Fungi	yes
SID1337	HID381	soil	Soil	Acinetobacter baumannii	Gram-negative	no
SID1337	HID381	soil	Soil	Enterococcus faecalis	Gram-positive	no
SID1339	HID381	soil	Soil	Staphylococcus aureus (MRSA)	Gram-positive	no
SID1339	HID381	soil	Soil	Escherichia coli	Gram-negative	no
SID1339	HID381	soil	Soil	Pseudomonas aeruginosa	Gram-negative	yes
SID1339	HID381	soil	Soil	Candida albicans	Fungi	yes
SID1339	HID381	soil	Soil	Acinetobacter baumannii	Gram-negative	no
SID1339	HID381	soil	Soil	Enterococcus faecalis	Gram-positive	no
SID2923	HID381	soil	Soil	Staphylococcus aureus (MRSA)	Gram-positive	yes
SID2923	HID381	soil	Soil	Enterococcus faecalis	Gram-positive	no
SID2923	HID381	soil	Soil	Candida albicans	Fungi	yes
SID2923	HID381	soil	Soil	Escherichia coli	Gram-negative	no
SID2923	HID381	soil	Soil	Pseudomonas aeruginosa	Gram-negative	no
SID2923	HID381	soil	Soil	Acinetobacter baumannii	Gram-negative	no
SID1384	HID386	ant	Hymenoptera	Staphylococcus aureus (MRSA)	Gram-positive	no
SID1384	HID386	ant	Hymenoptera	Escherichia coli	Gram-negative	no
SID1384	HID386	ant	Hymenoptera	Pseudomonas aeruginosa	Gram-negative	no
SID1384	HID386	ant	Hymenoptera	Candida albicans	Fungi	no
SID1384	HID386	ant	Hymenoptera	Acinetobacter baumannii	Gram-negative	no
SID1384	HID386	ant	Hymenoptera	Enterococcus faecalis	Gram-positive	no
SID1385	HID386	ant	Hymenoptera	Staphylococcus aureus (MRSA)	Gram-positive	no
SID1385	HID386	ant	Hymenoptera	Escherichia coli	Gram-negative	no
SID1385	HID386	ant	Hymenoptera	Pseudomonas aeruginosa	Gram-negative	no
SID1385	HID386	ant	Hymenoptera	Candida albicans	Fungi	no
SID1385	HID386	ant	Hymenoptera	Acinetobacter baumannii	Gram-negative	no
SID1385	HID386	ant	Hymenoptera	Enterococcus faecalis	Gram-positive	no
SID1320	HID389	box elder	Plant	Staphylococcus aureus (MRSA)	Gram-positive	no
SID1320	HID389	box elder	Plant	Escherichia coli	Gram-negative	no
SID1320	HID389	box elder	Plant	Klebsiella pneumoniae	Gram-negative	no
SID1320	HID389	box elder	Plant	Candida albicans	Fungi	no
SID1320	HID389	box elder	Plant	Acinetobacter baumannii	Gram-negative	no
SID1320	HID389	box elder	Plant	Enterococcus faecalis	Gram-positive	no
SID1320	HID389	box elder	Plant	Pseudomonas aeruginosa	Gram-negative	no
SID1434	HID405	spider	Arachnida	Staphylococcus aureus (MRSA)	Gram-positive	no
SID1434	HID405	spider	Arachnida	Escherichia coli	Gram-negative	no
SID1434	HID405	spider	Arachnida	Pseudomonas aeruginosa	Gram-negative	no
SID1434	HID405	spider	Arachnida	Candida albicans	Fungi	no
SID1434	HID405	spider	Arachnida	Acinetobacter baumannii	Gram-negative	no
SID1434	HID405	spider	Arachnida	Enterococcus faecalis	Gram-positive	no
SID1830	HID432	beetle	Coleoptera	Staphylococcus aureus (MRSA)	Gram-positive	no
SID1830	HID432	beetle	Coleoptera	Escherichia coli	Gram-negative	yes
SID1830	HID432	beetle	Coleoptera	Pseudomonas aeruginosa	Gram-negative	no
SID1830	HID432	beetle	Coleoptera	Candida albicans	Fungi	no
SID1830	HID432	beetle	Coleoptera	Acinetobacter baumannii	Gram-negative	no
SID1830	HID432	beetle	Coleoptera	Enterococcus faecalis	Gram-positive	no
SID1761	HID440	cocoon	Other	Staphylococcus aureus (MRSA)	Gram-positive	no
SID1761	HID440	cocoon	Other	Escherichia coli	Gram-negative	no
SID1761	HID440	cocoon	Other	Klebsiella pneumoniae	Gram-negative	no
SID1761	HID440	cocoon	Other	Candida albicans	Fungi	no
SID1761	HID440	cocoon	Other	Acinetobacter baumannii	Gram-negative	no
SID1761	HID440	cocoon	Other	Enterococcus faecalis	Gram-positive	no
SID1761	HID440	cocoon	Other	Pseudomonas aeruginosa	Gram-negative	no
SID1808	HID440	cocoon	Other	Staphylococcus aureus (MRSA)	Gram-positive	no
SID1808	HID440	cocoon	Other	Escherichia coli	Gram-negative	no
SID1808	HID440	cocoon	Other	Pseudomonas aeruginosa	Gram-negative	no
SID1808	HID440	cocoon	Other	Candida albicans	Fungi	no
SID1808	HID440	cocoon	Other	Acinetobacter baumannii	Gram-negative	no
SID1808	HID440	cocoon	Other	Enterococcus faecalis	Gram-positive	no
SID1311	HID441	dragonfly	Diptera	Staphylococcus aureus (MRSA)	Gram-positive	no
SID1311	HID441	dragonfly	Diptera	Escherichia coli	Gram-negative	no
SID1311	HID441	dragonfly	Diptera	Pseudomonas aeruginosa	Gram-negative	no
SID1311	HID441	dragonfly	Diptera	Candida albicans	Fungi	no
SID1311	HID441	dragonfly	Diptera	Acinetobacter baumannii	Gram-negative	no
SID1311	HID441	dragonfly	Diptera	Enterococcus faecalis	Gram-positive	no
SID1311	HID441	dragonfly	Diptera	Staphylococcus aureus (MRSA)	Gram-positive	no
SID1311	HID441	dragonfly	Diptera	Escherichia coli	Gram-negative	yes
SID1311	HID441	dragonfly	Diptera	Klebsiella pneumoniae	Gram-negative	no
SID1311	HID441	dragonfly	Diptera	Candida albicans	Fungi	no
SID1311	HID441	dragonfly	Diptera	Acinetobacter baumannii	Gram-negative	no
SID1311	HID441	dragonfly	Diptera	Enterococcus faecalis	Gram-positive	no
SID1311	HID441	dragonfly	Diptera	Pseudomonas aeruginosa	Gram-negative	yes
SID1312	HID441	dragonfly	Diptera	Staphylococcus aureus (MRSA)	Gram-positive	no
SID1312	HID441	dragonfly	Diptera	Escherichia coli	Gram-negative	no
SID1312	HID441	dragonfly	Diptera	Klebsiella pneumoniae	Gram-negative	no
SID1312	HID441	dragonfly	Diptera	Candida albicans	Fungi	yes
SID1312	HID441	dragonfly	Diptera	Acinetobacter baumannii	Gram-negative	no
SID1312	HID441	dragonfly	Diptera	Enterococcus faecalis	Gram-positive	no
SID1312	HID441	dragonfly	Diptera	Pseudomonas aeruginosa	Gram-negative	yes
SID1812	HID451	beetle	Coleoptera	Staphylococcus aureus (MRSA)	Gram-positive	no
SID1812	HID451	beetle	Coleoptera	Escherichia coli	Gram-negative	no
SID1812	HID451	beetle	Coleoptera	Pseudomonas aeruginosa	Gram-negative	no
SID1812	HID451	beetle	Coleoptera	Candida albicans	Fungi	no
SID1812	HID451	beetle	Coleoptera	Acinetobacter baumannii	Gram-negative	no
SID1812	HID451	beetle	Coleoptera	Enterococcus faecalis	Gram-positive	no
SID1735	HID474	leaf	Plant	Candida albicans	Fungi	no
SID1735	HID474	leaf	Plant	Acinetobacter baumannii	Gram-negative	no
SID1735	HID474	leaf	Plant	Escherichia coli	Gram-negative	no
SID1735	HID474	leaf	Plant	Pseudomonas aeruginosa	Gram-negative	no
SID1735	HID474	leaf	Plant	Staphylococcus aureus (MRSA)	Gram-positive	no
SID1735	HID474	leaf	Plant	Enterococcus faecalis	Gram-positive	yes
SID1	HID482	Sirex noctilio	Hymenoptera	Staphylococcus aureus (MRSA)	Gram-positive	no
SID1	HID482	Sirex noctilio	Hymenoptera	Escherichia coli	Gram-negative	yes
SID1	HID482	Sirex noctilio	Hymenoptera	Pseudomonas aeruginosa	Gram-negative	no
SID1	HID482	Sirex noctilio	Hymenoptera	Candida albicans	Fungi	no
SID1	HID482	Sirex noctilio	Hymenoptera	Klebsiella pneumoniae	Gram-negative	no
SID1	HID482	Sirex noctilio	Hymenoptera	Enterococcus faecalis	Gram-positive	no
SID1	HID482	Sirex noctilio	Hymenoptera	Acinetobacter baumannii	Gram-negative	no
SID1	HID482	Sirex noctilio	Hymenoptera	Staphylococcus epidermidis	Gram-positive	yes
SID1	HID482	Sirex noctilio	Hymenoptera	Bacillus subtilis	Gram-positive	yes
SID1	HID482	Sirex noctilio	Hymenoptera	Mycobacterium smegmatis	Gram-positive	yes
SID1	HID482	Sirex noctilio	Hymenoptera	Micrococcus luteus	Gram-positive	yes
SID1	HID482	Sirex noctilio	Hymenoptera	Norcardia corynebacteroides	Gram-positive	yes
SID1	HID482	Sirex noctilio	Hymenoptera	Citrobacter freundii	Gram-negative	yes
SID1	HID482	Sirex noctilio	Hymenoptera	Enterobacter cloacae	Gram-negative	yes
SID1	HID482	Sirex noctilio	Hymenoptera	Serratia marcescens	Gram-negative	yes
SID1	HID482	Sirex noctilio	Hymenoptera	Klebsiella oxytoca	Gram-negative	no
SID1	HID482	Sirex noctilio	Hymenoptera	Proteus vulgaris	Gram-negative	yes
SID1	HID482	Sirex noctilio	Hymenoptera	Pseudomonas aeruginosa	Gram-negative	no
SID1	HID482	Sirex noctilio	Hymenoptera	Rhizopus oryzae	Fungi	yes
SID1	HID482	Sirex noctilio	Hymenoptera	Aspergillus flavus	Fungi	yes
SID1	HID482	Sirex noctilio	Hymenoptera	Metarhizium sp.	Fungi	yes
SID1	HID482	Sirex noctilio	Hymenoptera	Trichoderma sp.	Fungi	yes
SID1	HID482	Sirex noctilio	Hymenoptera	Candida sp.	Fungi	no
SID1	HID482	Sirex noctilio	Hymenoptera	Saccharomyces cerevisiae	Fungi	yes
SID42	HID482	Sirex noctilio	Hymenoptera	Staphylococcus aureus (MRSA)	Gram-positive	no
SID42	HID482	Sirex noctilio	Hymenoptera	Escherichia coli	Gram-negative	no
SID42	HID482	Sirex noctilio	Hymenoptera	Pseudomonas aeruginosa	Gram-negative	no
SID42	HID482	Sirex noctilio	Hymenoptera	Candida albicans	Fungi	no
SID42	HID482	Sirex noctilio	Hymenoptera	Klebsiella pneumoniae	Gram-negative	no
SID42	HID482	Sirex noctilio	Hymenoptera	Enterococcus faecalis	Gram-positive	no
SID42	HID482	Sirex noctilio	Hymenoptera	Acinetobacter baumannii	Gram-negative	no
SID17	HID483	Portulaca grandiflora (PG)	Plant	Staphylococcus aureus (MRSA)	Gram-positive	yes
SID17	HID483	Portulaca grandiflora (PG)	Plant	Escherichia coli	Gram-negative	no
SID17	HID483	Portulaca grandiflora (PG)	Plant	Pseudomonas aeruginosa	Gram-negative	no
SID17	HID483	Portulaca grandiflora (PG)	Plant	Candida albicans	Fungi	no
SID17	HID483	Portulaca grandiflora (PG)	Plant	Klebsiella pneumoniae	Gram-negative	no
SID17	HID483	Portulaca grandiflora (PG)	Plant	Enterococcus faecalis	Gram-positive	no
SID17	HID483	Portulaca grandiflora (PG)	Plant	Acinetobacter baumannii	Gram-negative	no
SID45	HID483	Portulaca grandiflora (PG)	Plant	Staphylococcus aureus (MRSA)	Gram-positive	no
SID45	HID483	Portulaca grandiflora (PG)	Plant	Escherichia coli	Gram-negative	no
SID45	HID483	Portulaca grandiflora (PG)	Plant	Pseudomonas aeruginosa	Gram-negative	no
SID45	HID483	Portulaca grandiflora (PG)	Plant	Candida albicans	Fungi	no
SID45	HID483	Portulaca grandiflora (PG)	Plant	Klebsiella pneumoniae	Gram-negative	no
SID45	HID483	Portulaca grandiflora (PG)	Plant	Enterococcus faecalis	Gram-positive	no
SID45	HID483	Portulaca grandiflora (PG)	Plant	Acinetobacter baumannii	Gram-negative	no
SID66	HID483	Portulaca grandiflora (PG)	Plant	Staphylococcus aureus (MRSA)	Gram-positive	no
SID66	HID483	Portulaca grandiflora (PG)	Plant	Escherichia coli	Gram-negative	no
SID66	HID483	Portulaca grandiflora (PG)	Plant	Pseudomonas aeruginosa	Gram-negative	no
SID66	HID483	Portulaca grandiflora (PG)	Plant	Candida albicans	Fungi	no
SID66	HID483	Portulaca grandiflora (PG)	Plant	Klebsiella pneumoniae	Gram-negative	no
SID66	HID483	Portulaca grandiflora (PG)	Plant	Enterococcus faecalis	Gram-positive	no
SID66	HID483	Portulaca grandiflora (PG)	Plant	Acinetobacter baumannii	Gram-negative	no
SID82	HID483	Portulaca grandiflora (PG)	Plant	Staphylococcus aureus (MRSA)	Gram-positive	no
SID82	HID483	Portulaca grandiflora (PG)	Plant	Escherichia coli	Gram-negative	no
SID82	HID483	Portulaca grandiflora (PG)	Plant	Pseudomonas aeruginosa	Gram-negative	no
SID82	HID483	Portulaca grandiflora (PG)	Plant	Candida albicans	Fungi	no
SID82	HID483	Portulaca grandiflora (PG)	Plant	Klebsiella pneumoniae	Gram-negative	no
SID82	HID483	Portulaca grandiflora (PG)	Plant	Enterococcus faecalis	Gram-positive	no
SID86	HID483	Portulaca grandiflora (PG)	Plant	Staphylococcus aureus (MRSA)	Gram-positive	no
SID86	HID483	Portulaca grandiflora (PG)	Plant	Escherichia coli	Gram-negative	no
SID86	HID483	Portulaca grandiflora (PG)	Plant	Pseudomonas aeruginosa	Gram-negative	no
SID86	HID483	Portulaca grandiflora (PG)	Plant	Candida albicans	Fungi	no
SID86	HID483	Portulaca grandiflora (PG)	Plant	Klebsiella pneumoniae	Gram-negative	no
SID86	HID483	Portulaca grandiflora (PG)	Plant	Enterococcus faecalis	Gram-positive	no
SID86	HID483	Portulaca grandiflora (PG)	Plant	Acinetobacter baumannii	Gram-negative	no
SID89	HID483	Portulaca grandiflora (PG)	Plant	Staphylococcus aureus (MRSA)	Gram-positive	yes
SID89	HID483	Portulaca grandiflora (PG)	Plant	Escherichia coli	Gram-negative	yes
SID89	HID483	Portulaca grandiflora (PG)	Plant	Pseudomonas aeruginosa	Gram-negative	no
SID89	HID483	Portulaca grandiflora (PG)	Plant	Candida albicans	Fungi	no
SID89	HID483	Portulaca grandiflora (PG)	Plant	Klebsiella pneumoniae	Gram-negative	yes
SID89	HID483	Portulaca grandiflora (PG)	Plant	Enterococcus faecalis	Gram-positive	no
SID89	HID483	Portulaca grandiflora (PG)	Plant	Acinetobacter baumannii	Gram-negative	no
SID89	HID483	Portulaca grandiflora (PG)	Plant	Staphylococcus epidermidis	Gram-positive	yes
SID89	HID483	Portulaca grandiflora (PG)	Plant	Bacillus cereus	Gram-positive	yes
SID89	HID483	Portulaca grandiflora (PG)	Plant	Bacillus subtilis	Gram-positive	yes
SID89	HID483	Portulaca grandiflora (PG)	Plant	Mycobacterium smegmatis	Gram-positive	yes
SID89	HID483	Portulaca grandiflora (PG)	Plant	Micrococcus luteus	Gram-positive	yes
SID89	HID483	Portulaca grandiflora (PG)	Plant	Norcardia corynebacteroides	Gram-positive	yes
SID89	HID483	Portulaca grandiflora (PG)	Plant	Citrobacter freundii	Gram-negative	yes
SID89	HID483	Portulaca grandiflora (PG)	Plant	Enterobacter cloacae	Gram-negative	no
SID89	HID483	Portulaca grandiflora (PG)	Plant	Proteus vulgaris	Gram-negative	yes
SID89	HID483	Portulaca grandiflora (PG)	Plant	Serratia marcescens	Gram-negative	yes
SID89	HID483	Portulaca grandiflora (PG)	Plant	Klebsiella oxytoca	Gram-negative	yes
SID89	HID483	Portulaca grandiflora (PG)	Plant	Pseudomonas aeruginosa	Gram-negative	no
SID89	HID483	Portulaca grandiflora (PG)	Plant	Rhizopus oryzae	Fungi	yes
SID89	HID483	Portulaca grandiflora (PG)	Plant	Trichoderma sp.	Fungi	yes
SID89	HID483	Portulaca grandiflora (PG)	Plant	Aspergillus flavus	Fungi	yes
SID89	HID483	Portulaca grandiflora (PG)	Plant	Metarhizium sp.	Fungi	yes
SID89	HID483	Portulaca grandiflora (PG)	Plant	Candida sp.	Fungi	no
SID89	HID483	Portulaca grandiflora (PG)	Plant	Saccharomyces cerevisiae	Fungi	yes
SID90	HID483	Portulaca grandiflora (PG)	Plant	Staphylococcus aureus (MRSA)	Gram-positive	yes
SID90	HID483	Portulaca grandiflora (PG)	Plant	Escherichia coli	Gram-negative	yes
SID90	HID483	Portulaca grandiflora (PG)	Plant	Pseudomonas aeruginosa	Gram-negative	no
SID90	HID483	Portulaca grandiflora (PG)	Plant	Candida albicans	Fungi	no
SID90	HID483	Portulaca grandiflora (PG)	Plant	Klebsiella pneumoniae	Gram-negative	no
SID90	HID483	Portulaca grandiflora (PG)	Plant	Enterococcus faecalis	Gram-positive	no
SID90	HID483	Portulaca grandiflora (PG)	Plant	Acinetobacter baumannii	Gram-negative	no
SID102	HID484	Geranium sanguineum (GS)	Plant	Staphylococcus aureus (MRSA)	Gram-positive	no
SID102	HID484	Geranium sanguineum (GS)	Plant	Escherichia coli	Gram-negative	no
SID102	HID484	Geranium sanguineum (GS)	Plant	Pseudomonas aeruginosa	Gram-negative	no
SID102	HID484	Geranium sanguineum (GS)	Plant	Candida albicans	Fungi	no
SID102	HID484	Geranium sanguineum (GS)	Plant	Klebsiella pneumoniae	Gram-negative	no
SID102	HID484	Geranium sanguineum (GS)	Plant	Enterococcus faecalis	Gram-positive	no
SID102	HID484	Geranium sanguineum (GS)	Plant	Acinetobacter baumannii	Gram-negative	no
SID110	HID484	Geranium sanguineum (GS)	Plant	Staphylococcus aureus (MRSA)	Gram-positive	no
SID110	HID484	Geranium sanguineum (GS)	Plant	Escherichia coli	Gram-negative	no
SID110	HID484	Geranium sanguineum (GS)	Plant	Pseudomonas aeruginosa	Gram-negative	no
SID110	HID484	Geranium sanguineum (GS)	Plant	Candida albicans	Fungi	no
SID110	HID484	Geranium sanguineum (GS)	Plant	Klebsiella pneumoniae	Gram-negative	no
SID110	HID484	Geranium sanguineum (GS)	Plant	Enterococcus faecalis	Gram-positive	no
SID110	HID484	Geranium sanguineum (GS)	Plant	Acinetobacter baumannii	Gram-negative	no
SID24	HID484	Geranium sanguineum (GS)	Plant	Staphylococcus aureus (MRSA)	Gram-positive	no
SID24	HID484	Geranium sanguineum (GS)	Plant	Escherichia coli	Gram-negative	yes
SID24	HID484	Geranium sanguineum (GS)	Plant	Pseudomonas aeruginosa	Gram-negative	no
SID24	HID484	Geranium sanguineum (GS)	Plant	Candida albicans	Fungi	no
SID24	HID484	Geranium sanguineum (GS)	Plant	Klebsiella pneumoniae	Gram-negative	no
SID24	HID484	Geranium sanguineum (GS)	Plant	Enterococcus faecalis	Gram-positive	no
SID24	HID484	Geranium sanguineum (GS)	Plant	Acinetobacter baumannii	Gram-negative	no
SID33	HID484	Geranium sanguineum (GS)	Plant	Staphylococcus aureus (MRSA)	Gram-positive	yes
SID33	HID484	Geranium sanguineum (GS)	Plant	Escherichia coli	Gram-negative	yes
SID33	HID484	Geranium sanguineum (GS)	Plant	Pseudomonas aeruginosa	Gram-negative	yes
SID33	HID484	Geranium sanguineum (GS)	Plant	Candida albicans	Fungi	no
SID33	HID484	Geranium sanguineum (GS)	Plant	Klebsiella pneumoniae	Gram-negative	no
SID33	HID484	Geranium sanguineum (GS)	Plant	Enterococcus faecalis	Gram-positive	no
SID33	HID484	Geranium sanguineum (GS)	Plant	Acinetobacter baumannii	Gram-negative	yes
SID50	HID484	Geranium sanguineum (GS)	Plant	Staphylococcus aureus (MRSA)	Gram-positive	no
SID50	HID484	Geranium sanguineum (GS)	Plant	Escherichia coli	Gram-negative	yes
SID50	HID484	Geranium sanguineum (GS)	Plant	Pseudomonas aeruginosa	Gram-negative	no
SID50	HID484	Geranium sanguineum (GS)	Plant	Candida albicans	Fungi	yes
SID50	HID484	Geranium sanguineum (GS)	Plant	Klebsiella pneumoniae	Gram-negative	yes
SID50	HID484	Geranium sanguineum (GS)	Plant	Enterococcus faecalis	Gram-positive	no
SID50	HID484	Geranium sanguineum (GS)	Plant	Acinetobacter baumannii	Gram-negative	no
SID13	HID485	Brassica oleracea (BR)	Plant	Staphylococcus aureus (MRSA)	Gram-positive	no
SID13	HID485	Brassica oleracea (BR)	Plant	Escherichia coli	Gram-negative	no
SID13	HID485	Brassica oleracea (BR)	Plant	Pseudomonas aeruginosa	Gram-negative	no
SID13	HID485	Brassica oleracea (BR)	Plant	Candida albicans	Fungi	yes
SID13	HID485	Brassica oleracea (BR)	Plant	Klebsiella pneumoniae	Gram-negative	no
SID13	HID485	Brassica oleracea (BR)	Plant	Enterococcus faecalis	Gram-positive	no
SID13	HID485	Brassica oleracea (BR)	Plant	Acinetobacter baumannii	Gram-negative	no
SID36	HID485	Brassica oleracea (BR)	Plant	Staphylococcus aureus (MRSA)	Gram-positive	yes
SID36	HID485	Brassica oleracea (BR)	Plant	Escherichia coli	Gram-negative	no
SID36	HID485	Brassica oleracea (BR)	Plant	Pseudomonas aeruginosa	Gram-negative	no
SID36	HID485	Brassica oleracea (BR)	Plant	Candida albicans	Fungi	no
SID36	HID485	Brassica oleracea (BR)	Plant	Klebsiella pneumoniae	Gram-negative	no
SID36	HID485	Brassica oleracea (BR)	Plant	Enterococcus faecalis	Gram-positive	yes
SID36	HID485	Brassica oleracea (BR)	Plant	Acinetobacter baumannii	Gram-negative	yes
SID79	HID485	Brassica oleracea (BR)	Plant	Staphylococcus aureus (MRSA)	Gram-positive	no
SID79	HID485	Brassica oleracea (BR)	Plant	Escherichia coli	Gram-negative	no
SID79	HID485	Brassica oleracea (BR)	Plant	Pseudomonas aeruginosa	Gram-negative	yes
SID79	HID485	Brassica oleracea (BR)	Plant	Candida albicans	Fungi	no
SID79	HID485	Brassica oleracea (BR)	Plant	Klebsiella pneumoniae	Gram-negative	no
SID79	HID485	Brassica oleracea (BR)	Plant	Enterococcus faecalis	Gram-positive	no
SID85	HID485	Brassica oleracea (BR)	Plant	Staphylococcus aureus (MRSA)	Gram-positive	no
SID85	HID485	Brassica oleracea (BR)	Plant	Escherichia coli	Gram-negative	no
SID85	HID485	Brassica oleracea (BR)	Plant	Pseudomonas aeruginosa	Gram-negative	no
SID85	HID485	Brassica oleracea (BR)	Plant	Candida albicans	Fungi	no
SID85	HID485	Brassica oleracea (BR)	Plant	Klebsiella pneumoniae	Gram-negative	no
SID85	HID485	Brassica oleracea (BR)	Plant	Enterococcus faecalis	Gram-positive	no
SID105	HID487	Helianthus microcephalus (DL)	Plant	Staphylococcus aureus (MRSA)	Gram-positive	no
SID105	HID487	Helianthus microcephalus (DL)	Plant	Escherichia coli	Gram-negative	no
SID105	HID487	Helianthus microcephalus (DL)	Plant	Pseudomonas aeruginosa	Gram-negative	no
SID105	HID487	Helianthus microcephalus (DL)	Plant	Candida albicans	Fungi	no
SID105	HID487	Helianthus microcephalus (DL)	Plant	Klebsiella pneumoniae	Gram-negative	no
SID105	HID487	Helianthus microcephalus (DL)	Plant	Enterococcus faecalis	Gram-positive	no
SID105	HID487	Helianthus microcephalus (DL)	Plant	Acinetobacter baumannii	Gram-negative	no
SID11	HID487	Helianthus microcephalus (DL)	Plant	Staphylococcus aureus (MRSA)	Gram-positive	no
SID11	HID487	Helianthus microcephalus (DL)	Plant	Escherichia coli	Gram-negative	no
SID11	HID487	Helianthus microcephalus (DL)	Plant	Pseudomonas aeruginosa	Gram-negative	no
SID11	HID487	Helianthus microcephalus (DL)	Plant	Candida albicans	Fungi	no
SID11	HID487	Helianthus microcephalus (DL)	Plant	Klebsiella pneumoniae	Gram-negative	no
SID11	HID487	Helianthus microcephalus (DL)	Plant	Enterococcus faecalis	Gram-positive	no
SID11	HID487	Helianthus microcephalus (DL)	Plant	Acinetobacter baumannii	Gram-negative	no
SID3	HID487	Helianthus microcephalus (DL)	Plant	Staphylococcus aureus (MRSA)	Gram-positive	yes
SID3	HID487	Helianthus microcephalus (DL)	Plant	Escherichia coli	Gram-negative	no
SID3	HID487	Helianthus microcephalus (DL)	Plant	Pseudomonas aeruginosa	Gram-negative	no
SID3	HID487	Helianthus microcephalus (DL)	Plant	Candida albicans	Fungi	no
SID3	HID487	Helianthus microcephalus (DL)	Plant	Klebsiella pneumoniae	Gram-negative	no
SID3	HID487	Helianthus microcephalus (DL)	Plant	Enterococcus faecalis	Gram-positive	yes
SID3	HID487	Helianthus microcephalus (DL)	Plant	Acinetobacter baumannii	Gram-negative	no
SID39	HID487	Helianthus microcephalus (DL)	Plant	Staphylococcus aureus (MRSA)	Gram-positive	no
SID39	HID487	Helianthus microcephalus (DL)	Plant	Escherichia coli	Gram-negative	no
SID39	HID487	Helianthus microcephalus (DL)	Plant	Pseudomonas aeruginosa	Gram-negative	no
SID39	HID487	Helianthus microcephalus (DL)	Plant	Candida albicans	Fungi	yes
SID39	HID487	Helianthus microcephalus (DL)	Plant	Klebsiella pneumoniae	Gram-negative	no
SID39	HID487	Helianthus microcephalus (DL)	Plant	Enterococcus faecalis	Gram-positive	no
SID39	HID487	Helianthus microcephalus (DL)	Plant	Acinetobacter baumannii	Gram-negative	no
SID55	HID487	Helianthus microcephalus (DL)	Plant	Staphylococcus aureus (MRSA)	Gram-positive	no
SID55	HID487	Helianthus microcephalus (DL)	Plant	Escherichia coli	Gram-negative	yes
SID55	HID487	Helianthus microcephalus (DL)	Plant	Pseudomonas aeruginosa	Gram-negative	no
SID55	HID487	Helianthus microcephalus (DL)	Plant	Candida albicans	Fungi	no
SID55	HID487	Helianthus microcephalus (DL)	Plant	Klebsiella pneumoniae	Gram-negative	no
SID55	HID487	Helianthus microcephalus (DL)	Plant	Enterococcus faecalis	Gram-positive	no
SID55	HID487	Helianthus microcephalus (DL)	Plant	Acinetobacter baumannii	Gram-negative	no
SID69	HID487	Helianthus microcephalus (DL)	Plant	Staphylococcus aureus (MRSA)	Gram-positive	yes
SID69	HID487	Helianthus microcephalus (DL)	Plant	Escherichia coli	Gram-negative	no
SID69	HID487	Helianthus microcephalus (DL)	Plant	Pseudomonas aeruginosa	Gram-negative	no
SID69	HID487	Helianthus microcephalus (DL)	Plant	Candida albicans	Fungi	yes
SID69	HID487	Helianthus microcephalus (DL)	Plant	Klebsiella pneumoniae	Gram-negative	yes
SID69	HID487	Helianthus microcephalus (DL)	Plant	Enterococcus faecalis	Gram-positive	yes
SID69	HID487	Helianthus microcephalus (DL)	Plant	Staphylococcus epidermidis	Gram-positive	yes
SID69	HID487	Helianthus microcephalus (DL)	Plant	Bacillus cereus	Gram-positive	no
SID69	HID487	Helianthus microcephalus (DL)	Plant	Bacillus subtilis	Gram-positive	yes
SID69	HID487	Helianthus microcephalus (DL)	Plant	Mycobacterium smegmatis	Gram-positive	yes
SID69	HID487	Helianthus microcephalus (DL)	Plant	Micrococcus luteus	Gram-positive	yes
SID69	HID487	Helianthus microcephalus (DL)	Plant	Norcardia corynebacteroides	Gram-positive	yes
SID69	HID487	Helianthus microcephalus (DL)	Plant	Citrobacter freundii	Gram-negative	yes
SID69	HID487	Helianthus microcephalus (DL)	Plant	Enterobacter cloacae	Gram-negative	no
SID69	HID487	Helianthus microcephalus (DL)	Plant	Proteus vulgaris	Gram-negative	yes
SID69	HID487	Helianthus microcephalus (DL)	Plant	Serratia marcescens	Gram-negative	no
SID69	HID487	Helianthus microcephalus (DL)	Plant	Klebsiella oxytoca	Gram-negative	no
SID69	HID487	Helianthus microcephalus (DL)	Plant	Pseudomonas aeruginosa	Gram-negative	no
SID69	HID487	Helianthus microcephalus (DL)	Plant	Rhizopus oryzae	Fungi	yes
SID69	HID487	Helianthus microcephalus (DL)	Plant	Trichoderma sp.	Fungi	yes
SID69	HID487	Helianthus microcephalus (DL)	Plant	Aspergillus flavus	Fungi	yes
SID69	HID487	Helianthus microcephalus (DL)	Plant	Metarhizium sp.	Fungi	yes
SID69	HID487	Helianthus microcephalus (DL)	Plant	Candida sp.	Fungi	yes
SID69	HID487	Helianthus microcephalus (DL)	Plant	Saccharomyces cerevisiae	Fungi	yes
SID81	HID487	Helianthus microcephalus (DL)	Plant	Staphylococcus aureus (MRSA)	Gram-positive	no
SID81	HID487	Helianthus microcephalus (DL)	Plant	Escherichia coli	Gram-negative	no
SID81	HID487	Helianthus microcephalus (DL)	Plant	Pseudomonas aeruginosa	Gram-negative	yes
SID81	HID487	Helianthus microcephalus (DL)	Plant	Candida albicans	Fungi	yes
SID81	HID487	Helianthus microcephalus (DL)	Plant	Klebsiella pneumoniae	Gram-negative	no
SID81	HID487	Helianthus microcephalus (DL)	Plant	Enterococcus faecalis	Gram-positive	no
SID87	HID487	Helianthus microcephalus (DL)	Plant	Staphylococcus aureus (MRSA)	Gram-positive	no
SID87	HID487	Helianthus microcephalus (DL)	Plant	Escherichia coli	Gram-negative	no
SID87	HID487	Helianthus microcephalus (DL)	Plant	Pseudomonas aeruginosa	Gram-negative	no
SID87	HID487	Helianthus microcephalus (DL)	Plant	Candida albicans	Fungi	yes
SID87	HID487	Helianthus microcephalus (DL)	Plant	Klebsiella pneumoniae	Gram-negative	yes
SID87	HID487	Helianthus microcephalus (DL)	Plant	Enterococcus faecalis	Gram-positive	no
SID87	HID487	Helianthus microcephalus (DL)	Plant	Acinetobacter baumannii	Gram-negative	no
SID9	HID487	Helianthus microcephalus (DL)	Plant	Staphylococcus aureus (MRSA)	Gram-positive	no
SID9	HID487	Helianthus microcephalus (DL)	Plant	Escherichia coli	Gram-negative	no
SID9	HID487	Helianthus microcephalus (DL)	Plant	Pseudomonas aeruginosa	Gram-negative	no
SID9	HID487	Helianthus microcephalus (DL)	Plant	Candida albicans	Fungi	no
SID9	HID487	Helianthus microcephalus (DL)	Plant	Klebsiella pneumoniae	Gram-negative	no
SID9	HID487	Helianthus microcephalus (DL)	Plant	Enterococcus faecalis	Gram-positive	no
SID9	HID487	Helianthus microcephalus (DL)	Plant	Acinetobacter baumannii	Gram-negative	no
SID99	HID487	Helianthus microcephalus (DL)	Plant	Staphylococcus aureus (MRSA)	Gram-positive	no
SID99	HID487	Helianthus microcephalus (DL)	Plant	Escherichia coli	Gram-negative	yes
SID99	HID487	Helianthus microcephalus (DL)	Plant	Pseudomonas aeruginosa	Gram-negative	no
SID99	HID487	Helianthus microcephalus (DL)	Plant	Candida albicans	Fungi	no
SID99	HID487	Helianthus microcephalus (DL)	Plant	Klebsiella pneumoniae	Gram-negative	no
SID99	HID487	Helianthus microcephalus (DL)	Plant	Enterococcus faecalis	Gram-positive	no
SID99	HID487	Helianthus microcephalus (DL)	Plant	Acinetobacter baumannii	Gram-negative	no
SID10	HID488	Fragaria ananassa (SW)	Plant	Staphylococcus aureus (MRSA)	Gram-positive	no
SID10	HID488	Fragaria ananassa (SW)	Plant	Escherichia coli	Gram-negative	no
SID10	HID488	Fragaria ananassa (SW)	Plant	Pseudomonas aeruginosa	Gram-negative	no
SID10	HID488	Fragaria ananassa (SW)	Plant	Candida albicans	Fungi	yes
SID10	HID488	Fragaria ananassa (SW)	Plant	Klebsiella pneumoniae	Gram-negative	no
SID10	HID488	Fragaria ananassa (SW)	Plant	Enterococcus faecalis	Gram-positive	no
SID10	HID488	Fragaria ananassa (SW)	Plant	Acinetobacter baumannii	Gram-negative	no
SID101	HID488	Fragaria ananassa (SW)	Plant	Staphylococcus aureus (MRSA)	Gram-positive	no
SID101	HID488	Fragaria ananassa (SW)	Plant	Escherichia coli	Gram-negative	no
SID101	HID488	Fragaria ananassa (SW)	Plant	Pseudomonas aeruginosa	Gram-negative	no
SID101	HID488	Fragaria ananassa (SW)	Plant	Candida albicans	Fungi	no
SID101	HID488	Fragaria ananassa (SW)	Plant	Klebsiella pneumoniae	Gram-negative	no
SID101	HID488	Fragaria ananassa (SW)	Plant	Enterococcus faecalis	Gram-positive	no
SID101	HID488	Fragaria ananassa (SW)	Plant	Acinetobacter baumannii	Gram-negative	no
SID109	HID488	Fragaria ananassa (SW)	Plant	Staphylococcus aureus (MRSA)	Gram-positive	no
SID109	HID488	Fragaria ananassa (SW)	Plant	Escherichia coli	Gram-negative	no
SID109	HID488	Fragaria ananassa (SW)	Plant	Pseudomonas aeruginosa	Gram-negative	yes
SID109	HID488	Fragaria ananassa (SW)	Plant	Candida albicans	Fungi	yes
SID109	HID488	Fragaria ananassa (SW)	Plant	Klebsiella pneumoniae	Gram-negative	no
SID109	HID488	Fragaria ananassa (SW)	Plant	Enterococcus faecalis	Gram-positive	no
SID109	HID488	Fragaria ananassa (SW)	Plant	Acinetobacter baumannii	Gram-negative	no
SID2	HID488	Fragaria ananassa (SW)	Plant	Staphylococcus aureus (MRSA)	Gram-positive	yes
SID2	HID488	Fragaria ananassa (SW)	Plant	Escherichia coli	Gram-negative	no
SID2	HID488	Fragaria ananassa (SW)	Plant	Pseudomonas aeruginosa	Gram-negative	no
SID2	HID488	Fragaria ananassa (SW)	Plant	Candida albicans	Fungi	no
SID2	HID488	Fragaria ananassa (SW)	Plant	Klebsiella pneumoniae	Gram-negative	no
SID2	HID488	Fragaria ananassa (SW)	Plant	Enterococcus faecalis	Gram-positive	no
SID2	HID488	Fragaria ananassa (SW)	Plant	Acinetobacter baumannii	Gram-negative	no
SID22	HID488	Fragaria ananassa (SW)	Plant	Staphylococcus aureus (MRSA)	Gram-positive	yes
SID22	HID488	Fragaria ananassa (SW)	Plant	Escherichia coli	Gram-negative	no
SID22	HID488	Fragaria ananassa (SW)	Plant	Pseudomonas aeruginosa	Gram-negative	no
SID22	HID488	Fragaria ananassa (SW)	Plant	Candida albicans	Fungi	no
SID22	HID488	Fragaria ananassa (SW)	Plant	Klebsiella pneumoniae	Gram-negative	no
SID22	HID488	Fragaria ananassa (SW)	Plant	Enterococcus faecalis	Gram-positive	no
SID22	HID488	Fragaria ananassa (SW)	Plant	Acinetobacter baumannii	Gram-negative	no
SID30	HID488	Fragaria ananassa (SW)	Plant	Staphylococcus aureus (MRSA)	Gram-positive	no
SID30	HID488	Fragaria ananassa (SW)	Plant	Escherichia coli	Gram-negative	no
SID30	HID488	Fragaria ananassa (SW)	Plant	Pseudomonas aeruginosa	Gram-negative	no
SID30	HID488	Fragaria ananassa (SW)	Plant	Candida albicans	Fungi	yes
SID30	HID488	Fragaria ananassa (SW)	Plant	Klebsiella pneumoniae	Gram-negative	no
SID30	HID488	Fragaria ananassa (SW)	Plant	Enterococcus faecalis	Gram-positive	no
SID30	HID488	Fragaria ananassa (SW)	Plant	Acinetobacter baumannii	Gram-negative	no
SID31	HID488	Fragaria ananassa (SW)	Plant	Staphylococcus aureus (MRSA)	Gram-positive	no
SID31	HID488	Fragaria ananassa (SW)	Plant	Escherichia coli	Gram-negative	no
SID31	HID488	Fragaria ananassa (SW)	Plant	Pseudomonas aeruginosa	Gram-negative	no
SID31	HID488	Fragaria ananassa (SW)	Plant	Candida albicans	Fungi	yes
SID31	HID488	Fragaria ananassa (SW)	Plant	Klebsiella pneumoniae	Gram-negative	no
SID31	HID488	Fragaria ananassa (SW)	Plant	Enterococcus faecalis	Gram-positive	no
SID31	HID488	Fragaria ananassa (SW)	Plant	Acinetobacter baumannii	Gram-negative	no
SID34	HID488	Fragaria ananassa (SW)	Plant	Staphylococcus aureus (MRSA)	Gram-positive	yes
SID34	HID488	Fragaria ananassa (SW)	Plant	Escherichia coli	Gram-negative	yes
SID34	HID488	Fragaria ananassa (SW)	Plant	Pseudomonas aeruginosa	Gram-negative	yes
SID34	HID488	Fragaria ananassa (SW)	Plant	Candida albicans	Fungi	no
SID34	HID488	Fragaria ananassa (SW)	Plant	Klebsiella pneumoniae	Gram-negative	no
SID34	HID488	Fragaria ananassa (SW)	Plant	Enterococcus faecalis	Gram-positive	no
SID34	HID488	Fragaria ananassa (SW)	Plant	Acinetobacter baumannii	Gram-negative	no
SID37	HID488	Fragaria ananassa (SW)	Plant	Staphylococcus aureus (MRSA)	Gram-positive	no
SID37	HID488	Fragaria ananassa (SW)	Plant	Escherichia coli	Gram-negative	no
SID37	HID488	Fragaria ananassa (SW)	Plant	Pseudomonas aeruginosa	Gram-negative	no
SID37	HID488	Fragaria ananassa (SW)	Plant	Candida albicans	Fungi	yes
SID37	HID488	Fragaria ananassa (SW)	Plant	Klebsiella pneumoniae	Gram-negative	no
SID37	HID488	Fragaria ananassa (SW)	Plant	Enterococcus faecalis	Gram-positive	no
SID37	HID488	Fragaria ananassa (SW)	Plant	Acinetobacter baumannii	Gram-negative	no
SID4	HID488	Fragaria ananassa (SW)	Plant	Staphylococcus aureus (MRSA)	Gram-positive	no
SID4	HID488	Fragaria ananassa (SW)	Plant	Escherichia coli	Gram-negative	no
SID4	HID488	Fragaria ananassa (SW)	Plant	Pseudomonas aeruginosa	Gram-negative	no
SID4	HID488	Fragaria ananassa (SW)	Plant	Candida albicans	Fungi	yes
SID4	HID488	Fragaria ananassa (SW)	Plant	Klebsiella pneumoniae	Gram-negative	no
SID4	HID488	Fragaria ananassa (SW)	Plant	Enterococcus faecalis	Gram-positive	no
SID4	HID488	Fragaria ananassa (SW)	Plant	Acinetobacter baumannii	Gram-negative	no
SID46	HID488	Fragaria ananassa (SW)	Plant	Staphylococcus aureus (MRSA)	Gram-positive	no
SID46	HID488	Fragaria ananassa (SW)	Plant	Escherichia coli	Gram-negative	no
SID46	HID488	Fragaria ananassa (SW)	Plant	Pseudomonas aeruginosa	Gram-negative	no
SID46	HID488	Fragaria ananassa (SW)	Plant	Candida albicans	Fungi	yes
SID46	HID488	Fragaria ananassa (SW)	Plant	Klebsiella pneumoniae	Gram-negative	no
SID46	HID488	Fragaria ananassa (SW)	Plant	Enterococcus faecalis	Gram-positive	no
SID46	HID488	Fragaria ananassa (SW)	Plant	Acinetobacter baumannii	Gram-negative	no
SID52	HID488	Fragaria ananassa (SW)	Plant	Staphylococcus aureus (MRSA)	Gram-positive	no
SID52	HID488	Fragaria ananassa (SW)	Plant	Escherichia coli	Gram-negative	no
SID52	HID488	Fragaria ananassa (SW)	Plant	Pseudomonas aeruginosa	Gram-negative	no
SID52	HID488	Fragaria ananassa (SW)	Plant	Candida albicans	Fungi	yes
SID52	HID488	Fragaria ananassa (SW)	Plant	Klebsiella pneumoniae	Gram-negative	no
SID52	HID488	Fragaria ananassa (SW)	Plant	Enterococcus faecalis	Gram-positive	no
SID52	HID488	Fragaria ananassa (SW)	Plant	Acinetobacter baumannii	Gram-negative	no
SID54	HID488	Fragaria ananassa (SW)	Plant	Staphylococcus aureus (MRSA)	Gram-positive	no
SID54	HID488	Fragaria ananassa (SW)	Plant	Escherichia coli	Gram-negative	no
SID54	HID488	Fragaria ananassa (SW)	Plant	Pseudomonas aeruginosa	Gram-negative	no
SID54	HID488	Fragaria ananassa (SW)	Plant	Candida albicans	Fungi	no
SID54	HID488	Fragaria ananassa (SW)	Plant	Klebsiella pneumoniae	Gram-negative	no
SID54	HID488	Fragaria ananassa (SW)	Plant	Enterococcus faecalis	Gram-positive	no
SID54	HID488	Fragaria ananassa (SW)	Plant	Acinetobacter baumannii	Gram-negative	no
SID70	HID488	Fragaria ananassa (SW)	Plant	Staphylococcus aureus (MRSA)	Gram-positive	no
SID70	HID488	Fragaria ananassa (SW)	Plant	Escherichia coli	Gram-negative	no
SID70	HID488	Fragaria ananassa (SW)	Plant	Pseudomonas aeruginosa	Gram-negative	no
SID70	HID488	Fragaria ananassa (SW)	Plant	Candida albicans	Fungi	yes
SID70	HID488	Fragaria ananassa (SW)	Plant	Klebsiella pneumoniae	Gram-negative	no
SID70	HID488	Fragaria ananassa (SW)	Plant	Enterococcus faecalis	Gram-positive	no
SID96	HID488	Fragaria ananassa (SW)	Plant	Staphylococcus aureus (MRSA)	Gram-positive	no
SID96	HID488	Fragaria ananassa (SW)	Plant	Escherichia coli	Gram-negative	no
SID96	HID488	Fragaria ananassa (SW)	Plant	Pseudomonas aeruginosa	Gram-negative	no
SID96	HID488	Fragaria ananassa (SW)	Plant	Candida albicans	Fungi	no
SID96	HID488	Fragaria ananassa (SW)	Plant	Klebsiella pneumoniae	Gram-negative	no
SID96	HID488	Fragaria ananassa (SW)	Plant	Enterococcus faecalis	Gram-positive	no
SID96	HID488	Fragaria ananassa (SW)	Plant	Acinetobacter baumannii	Gram-negative	no
SID6	HID491	Pseudomyrmex-T. formicarum (PsTa)	Hymenoptera	Staphylococcus aureus (MRSA)	Gram-positive	yes
SID6	HID491	Pseudomyrmex-T. formicarum (PsTa)	Hymenoptera	Escherichia coli	Gram-negative	no
SID6	HID491	Pseudomyrmex-T. formicarum (PsTa)	Hymenoptera	Pseudomonas aeruginosa	Gram-negative	yes
SID6	HID491	Pseudomyrmex-T. formicarum (PsTa)	Hymenoptera	Candida albicans	Fungi	yes
SID6	HID491	Pseudomyrmex-T. formicarum (PsTa)	Hymenoptera	Klebsiella pneumoniae	Gram-negative	yes
SID6	HID491	Pseudomyrmex-T. formicarum (PsTa)	Hymenoptera	Enterococcus faecalis	Gram-positive	yes
SID6	HID491	Pseudomyrmex-T. formicarum (PsTa)	Hymenoptera	Acinetobacter baumannii	Gram-negative	no
SID2915	HID516	Trachymermyx garden	Fungi	Staphylococcus aureus (MRSA)	Gram-positive	no
SID2915	HID516	Trachymermyx garden	Fungi	Enterococcus faecalis	Gram-positive	no
SID2915	HID516	Trachymermyx garden	Fungi	Candida albicans	Fungi	yes
SID2915	HID516	Trachymermyx garden	Fungi	Escherichia coli	Gram-negative	no
SID2915	HID516	Trachymermyx garden	Fungi	Pseudomonas aeruginosa	Gram-negative	yes
SID2915	HID516	Trachymermyx garden	Fungi	Acinetobacter baumannii	Gram-negative	no
SID2917	HID516	Trachymermyx garden	Fungi	Staphylococcus aureus (MRSA)	Gram-positive	no
SID2917	HID516	Trachymermyx garden	Fungi	Escherichia coli	Gram-negative	no
SID2917	HID516	Trachymermyx garden	Fungi	Pseudomonas aeruginosa	Gram-negative	yes
SID2917	HID516	Trachymermyx garden	Fungi	Candida albicans	Fungi	yes
SID2917	HID516	Trachymermyx garden	Fungi	Acinetobacter baumannii	Gram-negative	no
SID2917	HID516	Trachymermyx garden	Fungi	Enterococcus faecalis	Gram-positive	no
SID3079	HID520	Trachymermyx garden	Fungi	Staphylococcus aureus (MRSA)	Gram-positive	yes
SID3079	HID520	Trachymermyx garden	Fungi	Escherichia coli	Gram-negative	yes
SID3079	HID520	Trachymermyx garden	Fungi	Pseudomonas aeruginosa	Gram-negative	yes
SID3079	HID520	Trachymermyx garden	Fungi	Candida albicans	Fungi	yes
SID3079	HID520	Trachymermyx garden	Fungi	Acinetobacter baumannii	Gram-negative	yes
SID3079	HID520	Trachymermyx garden	Fungi	Enterococcus faecalis	Gram-positive	yes
SID1050	HID531	Ants	Hymenoptera	Staphylococcus aureus (MRSA)	Gram-positive	no
SID1050	HID531	Ants	Hymenoptera	Escherichia coli	Gram-negative	no
SID1050	HID531	Ants	Hymenoptera	Pseudomonas aeruginosa	Gram-negative	no
SID1050	HID531	Ants	Hymenoptera	Candida albicans	Fungi	no
SID1050	HID531	Ants	Hymenoptera	Acinetobacter baumannii	Gram-negative	no
SID1050	HID531	Ants	Hymenoptera	Enterococcus faecalis	Gram-positive	no
SID1074	HID531	Ants	Hymenoptera	Enterococcus faecalis	Gram-positive	no
SID1074	HID531	Ants	Hymenoptera	Acinetobacter baumannii	Gram-negative	no
SID1074	HID531	Ants	Hymenoptera	Candida albicans	Fungi	no
SID1074	HID531	Ants	Hymenoptera	Pseudomonas aeruginosa	Gram-negative	no
SID1074	HID531	Ants	Hymenoptera	Escherichia coli	Gram-negative	no
SID1074	HID531	Ants	Hymenoptera	Staphylococcus aureus (MRSA)	Gram-positive	no
SID3130	HID531	Ants	Hymenoptera	Staphylococcus aureus (MRSA)	Gram-positive	no
SID3130	HID531	Ants	Hymenoptera	Escherichia coli	Gram-negative	no
SID3130	HID531	Ants	Hymenoptera	Pseudomonas aeruginosa	Gram-negative	no
SID3130	HID531	Ants	Hymenoptera	Candida albicans	Fungi	no
SID3130	HID531	Ants	Hymenoptera	Acinetobacter baumannii	Gram-negative	no
SID3130	HID531	Ants	Hymenoptera	Enterococcus faecalis	Gram-positive	no
SID1098	HID537	Ants	Hymenoptera	Staphylococcus aureus (MRSA)	Gram-positive	yes
SID1098	HID537	Ants	Hymenoptera	Escherichia coli	Gram-negative	yes
SID1098	HID537	Ants	Hymenoptera	Pseudomonas aeruginosa	Gram-negative	no
SID1098	HID537	Ants	Hymenoptera	Candida albicans	Fungi	no
SID1098	HID537	Ants	Hymenoptera	Acinetobacter baumannii	Gram-negative	yes
SID1098	HID537	Ants	Hymenoptera	Enterococcus faecalis	Gram-positive	no
SID1101	HID537	Ants	Hymenoptera	Staphylococcus aureus (MRSA)	Gram-positive	yes
SID1101	HID537	Ants	Hymenoptera	Enterococcus faecalis	Gram-positive	no
SID1101	HID537	Ants	Hymenoptera	Candida albicans	Fungi	no
SID1101	HID537	Ants	Hymenoptera	Escherichia coli	Gram-negative	yes
SID1101	HID537	Ants	Hymenoptera	Pseudomonas aeruginosa	Gram-negative	yes
SID1101	HID537	Ants	Hymenoptera	Acinetobacter baumannii	Gram-negative	no
SID1108	HID538	Fungus	Fungi	Staphylococcus aureus (MRSA)	Gram-positive	no
SID1108	HID538	Fungus	Fungi	Escherichia coli	Gram-negative	no
SID1108	HID538	Fungus	Fungi	Pseudomonas aeruginosa	Gram-negative	no
SID1108	HID538	Fungus	Fungi	Candida albicans	Fungi	no
SID1108	HID538	Fungus	Fungi	Acinetobacter baumannii	Gram-negative	no
SID1108	HID538	Fungus	Fungi	Enterococcus faecalis	Gram-positive	no
SID2371	HID538	Fungus	Fungi	Staphylococcus aureus (MRSA)	Gram-positive	no
SID2371	HID538	Fungus	Fungi	Escherichia coli	Gram-negative	no
SID2371	HID538	Fungus	Fungi	Pseudomonas aeruginosa	Gram-negative	no
SID2371	HID538	Fungus	Fungi	Candida albicans	Fungi	yes
SID2371	HID538	Fungus	Fungi	Acinetobacter baumannii	Gram-negative	no
SID2371	HID538	Fungus	Fungi	Enterococcus faecalis	Gram-positive	no
SID2220	HID542	Wasp	Hymenoptera	Enterococcus faecalis	Gram-positive	no
SID2220	HID542	Wasp	Hymenoptera	Staphylococcus aureus (MRSA)	Gram-positive	no
SID2220	HID542	Wasp	Hymenoptera	Escherichia coli	Gram-negative	no
SID2220	HID542	Wasp	Hymenoptera	Pseudomonas aeruginosa	Gram-negative	no
SID2220	HID542	Wasp	Hymenoptera	Candida albicans	Fungi	no
SID2220	HID542	Wasp	Hymenoptera	Klebsiella pneumoniae	Gram-negative	no
SID2220	HID542	Wasp	Hymenoptera	Acinetobacter baumannii	Gram-negative	no
SID2308	HID542	Wasp	Hymenoptera	Enterococcus faecalis	Gram-positive	no
SID2308	HID542	Wasp	Hymenoptera	Staphylococcus aureus (MRSA)	Gram-positive	no
SID2308	HID542	Wasp	Hymenoptera	Escherichia coli	Gram-negative	no
SID2308	HID542	Wasp	Hymenoptera	Pseudomonas aeruginosa	Gram-negative	no
SID2308	HID542	Wasp	Hymenoptera	Candida albicans	Fungi	no
SID2308	HID542	Wasp	Hymenoptera	Klebsiella pneumoniae	Gram-negative	no
SID2308	HID542	Wasp	Hymenoptera	Acinetobacter baumannii	Gram-negative	no
SID4365	HID546	Flower	Plant	Staphylococcus aureus (MRSA)	Gram-positive	yes
SID4365	HID546	Flower	Plant	Enterococcus faecalis	Gram-positive	no
SID4365	HID546	Flower	Plant	Candida albicans	Fungi	yes
SID4365	HID546	Flower	Plant	Escherichia coli	Gram-negative	no
SID4365	HID546	Flower	Plant	Pseudomonas aeruginosa	Gram-negative	no
SID4365	HID546	Flower	Plant	Acinetobacter baumannii	Gram-negative	no
SID4179	HID548	Fly	Diptera	Staphylococcus aureus (MRSA)	Gram-positive	no
SID4179	HID548	Fly	Diptera	Escherichia coli	Gram-negative	no
SID4179	HID548	Fly	Diptera	Klebsiella pneumoniae	Gram-negative	no
SID4179	HID548	Fly	Diptera	Candida albicans	Fungi	no
SID4179	HID548	Fly	Diptera	Acinetobacter baumannii	Gram-negative	no
SID4179	HID548	Fly	Diptera	Enterococcus faecalis	Gram-positive	no
SID4180	HID548	Fly	Diptera	Staphylococcus aureus (MRSA)	Gram-positive	no
SID4180	HID548	Fly	Diptera	Escherichia coli	Gram-negative	no
SID4180	HID548	Fly	Diptera	Pseudomonas aeruginosa	Gram-negative	no
SID4180	HID548	Fly	Diptera	Candida albicans	Fungi	no
SID4180	HID548	Fly	Diptera	Acinetobacter baumannii	Gram-negative	no
SID4180	HID548	Fly	Diptera	Enterococcus faecalis	Gram-positive	no
SID1127	HID558	Slug	Gastropoda	Staphylococcus aureus (MRSA)	Gram-positive	no
SID1127	HID558	Slug	Gastropoda	Escherichia coli	Gram-negative	no
SID1127	HID558	Slug	Gastropoda	Pseudomonas aeruginosa	Gram-negative	yes
SID1127	HID558	Slug	Gastropoda	Candida albicans	Fungi	no
SID1127	HID558	Slug	Gastropoda	Acinetobacter baumannii	Gram-negative	no
SID1127	HID558	Slug	Gastropoda	Enterococcus faecalis	Gram-positive	no
SID1046	HID561	Beetle	Coleoptera	Staphylococcus aureus (MRSA)	Gram-positive	yes
SID1046	HID561	Beetle	Coleoptera	Escherichia coli	Gram-negative	no
SID1046	HID561	Beetle	Coleoptera	Klebsiella pneumoniae	Gram-negative	no
SID1046	HID561	Beetle	Coleoptera	Candida albicans	Fungi	no
SID1046	HID561	Beetle	Coleoptera	Acinetobacter baumannii	Gram-negative	no
SID1046	HID561	Beetle	Coleoptera	Enterococcus faecalis	Gram-positive	yes
SID1046	HID561	Beetle	Coleoptera	Pseudomonas aeruginosa	Gram-negative	yes
SID1046	HID561	Beetle	Coleoptera	Staphylococcus epidermidis	Gram-positive	yes
SID1046	HID561	Beetle	Coleoptera	Bacillus subtilis	Gram-positive	yes
SID1046	HID561	Beetle	Coleoptera	Mycobacterium smegmatis	Gram-positive	yes
SID1046	HID561	Beetle	Coleoptera	Micrococcus luteus	Gram-positive	yes
SID1046	HID561	Beetle	Coleoptera	Norcardia corynebacteroides	Gram-positive	yes
SID1046	HID561	Beetle	Coleoptera	Citrobacter freundii	Gram-negative	no
SID1046	HID561	Beetle	Coleoptera	Enterobacter cloacae	Gram-negative	no
SID1046	HID561	Beetle	Coleoptera	Serratia marcescens	Gram-negative	no
SID1046	HID561	Beetle	Coleoptera	Klebsiella oxytoca	Gram-negative	no
SID1046	HID561	Beetle	Coleoptera	Proteus vulgaris	Gram-negative	no
SID1046	HID561	Beetle	Coleoptera	Pseudomonas aeruginosa	Gram-negative	no
SID1046	HID561	Beetle	Coleoptera	Rhizopus oryzae	Fungi	no
SID1046	HID561	Beetle	Coleoptera	Aspergillus flavus	Fungi	no
SID1046	HID561	Beetle	Coleoptera	Metarhizium sp.	Fungi	no
SID1046	HID561	Beetle	Coleoptera	Trichoderma sp.	Fungi	no
SID1046	HID561	Beetle	Coleoptera	Candida sp.	Fungi	no
SID1046	HID561	Beetle	Coleoptera	Saccharomyces cerevisiae	Fungi	no
SID904	HID565	? (6-leg crawler)	Other	Staphylococcus aureus (MRSA)	Gram-positive	no
SID904	HID565	? (6-leg crawler)	Other	Escherichia coli	Gram-negative	no
SID904	HID565	? (6-leg crawler)	Other	Pseudomonas aeruginosa	Gram-negative	no
SID904	HID565	? (6-leg crawler)	Other	Candida albicans	Fungi	no
SID904	HID565	? (6-leg crawler)	Other	Acinetobacter baumannii	Gram-negative	no
SID904	HID565	? (6-leg crawler)	Other	Enterococcus faecalis	Gram-positive	no
SID912	HID569	pupa	Other	Staphylococcus aureus (MRSA)	Gram-positive	yes
SID912	HID569	pupa	Other	Escherichia coli	Gram-negative	no
SID912	HID569	pupa	Other	Pseudomonas aeruginosa	Gram-negative	no
SID912	HID569	pupa	Other	Candida albicans	Fungi	no
SID912	HID569	pupa	Other	Acinetobacter baumannii	Gram-negative	no
SID912	HID569	pupa	Other	Enterococcus faecalis	Gram-positive	yes
SID1502	HID570	3 Mushrooms on Rotting Log	Fungi	Staphylococcus aureus (MRSA)	Gram-positive	no
SID1502	HID570	3 Mushrooms on Rotting Log	Fungi	Escherichia coli	Gram-negative	no
SID1502	HID570	3 Mushrooms on Rotting Log	Fungi	Pseudomonas aeruginosa	Gram-negative	no
SID1502	HID570	3 Mushrooms on Rotting Log	Fungi	Candida albicans	Fungi	no
SID1502	HID570	3 Mushrooms on Rotting Log	Fungi	Acinetobacter baumannii	Gram-negative	no
SID1502	HID570	3 Mushrooms on Rotting Log	Fungi	Enterococcus faecalis	Gram-positive	no
SID3184	HID572	Larvae	Other	Staphylococcus aureus (MRSA)	Gram-positive	no
SID3184	HID572	Larvae	Other	Escherichia coli	Gram-negative	no
SID3184	HID572	Larvae	Other	Pseudomonas aeruginosa	Gram-negative	no
SID3184	HID572	Larvae	Other	Candida albicans	Fungi	no
SID3184	HID572	Larvae	Other	Acinetobacter baumannii	Gram-negative	no
SID3184	HID572	Larvae	Other	Enterococcus faecalis	Gram-positive	yes
SID2309	HID573	White Flowers	Plant	Enterococcus faecalis	Gram-positive	no
SID2309	HID573	White Flowers	Plant	Staphylococcus aureus (MRSA)	Gram-positive	no
SID2309	HID573	White Flowers	Plant	Escherichia coli	Gram-negative	no
SID2309	HID573	White Flowers	Plant	Pseudomonas aeruginosa	Gram-negative	no
SID2309	HID573	White Flowers	Plant	Candida albicans	Fungi	yes
SID2309	HID573	White Flowers	Plant	Klebsiella pneumoniae	Gram-negative	no
SID2309	HID573	White Flowers	Plant	Acinetobacter baumannii	Gram-negative	no
SID1069	HID575	Cricket	Orthoptera	Staphylococcus aureus (MRSA)	Gram-positive	no
SID1069	HID575	Cricket	Orthoptera	Escherichia coli	Gram-negative	no
SID1069	HID575	Cricket	Orthoptera	Pseudomonas aeruginosa	Gram-negative	no
SID1069	HID575	Cricket	Orthoptera	Candida albicans	Fungi	no
SID1069	HID575	Cricket	Orthoptera	Acinetobacter baumannii	Gram-negative	no
SID1069	HID575	Cricket	Orthoptera	Enterococcus faecalis	Gram-positive	no
SID1015	HID578	Mushroom	Fungi	Staphylococcus aureus (MRSA)	Gram-positive	yes
SID1015	HID578	Mushroom	Fungi	Escherichia coli	Gram-negative	no
SID1015	HID578	Mushroom	Fungi	Candida albicans	Fungi	no
SID1015	HID578	Mushroom	Fungi	Acinetobacter baumannii	Gram-negative	no
SID1015	HID578	Mushroom	Fungi	Enterococcus faecalis	Gram-positive	yes
SID4172	HID587	Flower	Plant	Staphylococcus aureus (MRSA)	Gram-positive	no
SID4172	HID587	Flower	Plant	Escherichia coli	Gram-negative	no
SID4172	HID587	Flower	Plant	Pseudomonas aeruginosa	Gram-negative	no
SID4172	HID587	Flower	Plant	Candida albicans	Fungi	no
SID4172	HID587	Flower	Plant	Acinetobacter baumannii	Gram-negative	no
SID4172	HID587	Flower	Plant	Enterococcus faecalis	Gram-positive	yes
SID3525	HID594	Fly	Diptera	Staphylococcus aureus (MRSA)	Gram-positive	yes
SID3525	HID594	Fly	Diptera	Escherichia coli	Gram-negative	no
SID3525	HID594	Fly	Diptera	Pseudomonas aeruginosa	Gram-negative	no
SID3525	HID594	Fly	Diptera	Candida albicans	Fungi	yes
SID3525	HID594	Fly	Diptera	Acinetobacter baumannii	Gram-negative	yes
SID3525	HID594	Fly	Diptera	Enterococcus faecalis	Gram-positive	yes
SID3509	HID598	Wasp	Hymenoptera	Staphylococcus aureus (MRSA)	Gram-positive	no
SID3509	HID598	Wasp	Hymenoptera	Escherichia coli	Gram-negative	no
SID3509	HID598	Wasp	Hymenoptera	Pseudomonas aeruginosa	Gram-negative	no
SID3509	HID598	Wasp	Hymenoptera	Candida albicans	Fungi	yes
SID3509	HID598	Wasp	Hymenoptera	Acinetobacter baumannii	Gram-negative	no
SID3509	HID598	Wasp	Hymenoptera	Enterococcus faecalis	Gram-positive	no
SID3510	HID598	Wasp	Hymenoptera	Staphylococcus aureus (MRSA)	Gram-positive	no
SID3510	HID598	Wasp	Hymenoptera	Escherichia coli	Gram-negative	no
SID3510	HID598	Wasp	Hymenoptera	Pseudomonas aeruginosa	Gram-negative	no
SID3510	HID598	Wasp	Hymenoptera	Candida albicans	Fungi	no
SID3510	HID598	Wasp	Hymenoptera	Acinetobacter baumannii	Gram-negative	no
SID3510	HID598	Wasp	Hymenoptera	Enterococcus faecalis	Gram-positive	no
SID1224	HID605	Centipede	Myriapoda	Staphylococcus aureus (MRSA)	Gram-positive	yes
SID1224	HID605	Centipede	Myriapoda	Enterococcus faecalis	Gram-positive	yes
SID1224	HID605	Centipede	Myriapoda	Candida albicans	Fungi	yes
SID1224	HID605	Centipede	Myriapoda	Escherichia coli	Gram-negative	no
SID1224	HID605	Centipede	Myriapoda	Pseudomonas aeruginosa	Gram-negative	no
SID1224	HID605	Centipede	Myriapoda	Acinetobacter baumannii	Gram-negative	no
SID3528	HID618	Berries	Plant	Staphylococcus aureus (MRSA)	Gram-positive	no
SID3528	HID618	Berries	Plant	Escherichia coli	Gram-negative	no
SID3528	HID618	Berries	Plant	Klebsiella pneumoniae	Gram-negative	no
SID3528	HID618	Berries	Plant	Candida albicans	Fungi	no
SID3528	HID618	Berries	Plant	Acinetobacter baumannii	Gram-negative	no
SID3528	HID618	Berries	Plant	Enterococcus faecalis	Gram-positive	no
SID3528	HID618	Berries	Plant	Pseudomonas aeruginosa	Gram-negative	no
SID929	HID618	Berries	Plant	Staphylococcus aureus (MRSA)	Gram-positive	no
SID929	HID618	Berries	Plant	Escherichia coli	Gram-negative	no
SID929	HID618	Berries	Plant	Pseudomonas aeruginosa	Gram-negative	no
SID929	HID618	Berries	Plant	Candida albicans	Fungi	no
SID929	HID618	Berries	Plant	Acinetobacter baumannii	Gram-negative	no
SID929	HID618	Berries	Plant	Enterococcus faecalis	Gram-positive	no
SID2282	HID620	Wasp ?	Hymenoptera	Staphylococcus aureus (MRSA)	Gram-positive	yes
SID2282	HID620	Wasp ?	Hymenoptera	Escherichia coli	Gram-negative	no
SID2282	HID620	Wasp ?	Hymenoptera	Pseudomonas aeruginosa	Gram-negative	yes
SID2282	HID620	Wasp ?	Hymenoptera	Candida albicans	Fungi	yes
SID2282	HID620	Wasp ?	Hymenoptera	Acinetobacter baumannii	Gram-negative	no
SID2282	HID620	Wasp ?	Hymenoptera	Enterococcus faecalis	Gram-positive	yes
SID2346	HID620	Wasp ?	Hymenoptera	Staphylococcus aureus (MRSA)	Gram-positive	no
SID2346	HID620	Wasp ?	Hymenoptera	Escherichia coli	Gram-negative	no
SID2346	HID620	Wasp ?	Hymenoptera	Pseudomonas aeruginosa	Gram-negative	no
SID2346	HID620	Wasp ?	Hymenoptera	Candida albicans	Fungi	no
SID2346	HID620	Wasp ?	Hymenoptera	Klebsiella pneumoniae	Gram-negative	no
SID2346	HID620	Wasp ?	Hymenoptera	Enterococcus faecalis	Gram-positive	no
SID2346	HID620	Wasp ?	Hymenoptera	Acinetobacter baumannii	Gram-negative	no
SID2347	HID620	Wasp ?	Hymenoptera	Staphylococcus aureus (MRSA)	Gram-positive	no
SID2347	HID620	Wasp ?	Hymenoptera	Escherichia coli	Gram-negative	yes
SID2347	HID620	Wasp ?	Hymenoptera	Pseudomonas aeruginosa	Gram-negative	yes
SID2347	HID620	Wasp ?	Hymenoptera	Candida albicans	Fungi	yes
SID2347	HID620	Wasp ?	Hymenoptera	Acinetobacter baumannii	Gram-negative	no
SID2347	HID620	Wasp ?	Hymenoptera	Enterococcus faecalis	Gram-positive	no
SID3482	HID621	Beetle	Coleoptera	Staphylococcus aureus (MRSA)	Gram-positive	yes
SID3482	HID621	Beetle	Coleoptera	Escherichia coli	Gram-negative	no
SID3482	HID621	Beetle	Coleoptera	Pseudomonas aeruginosa	Gram-negative	yes
SID3482	HID621	Beetle	Coleoptera	Candida albicans	Fungi	yes
SID3482	HID621	Beetle	Coleoptera	Acinetobacter baumannii	Gram-negative	yes
SID3482	HID621	Beetle	Coleoptera	Enterococcus faecalis	Gram-positive	yes
SID3485	HID621	Beetle	Coleoptera	Staphylococcus aureus (MRSA)	Gram-positive	yes
SID3485	HID621	Beetle	Coleoptera	Escherichia coli	Gram-negative	yes
SID3485	HID621	Beetle	Coleoptera	Pseudomonas aeruginosa	Gram-negative	yes
SID3485	HID621	Beetle	Coleoptera	Candida albicans	Fungi	yes
SID3485	HID621	Beetle	Coleoptera	Acinetobacter baumannii	Gram-negative	yes
SID3485	HID621	Beetle	Coleoptera	Enterococcus faecalis	Gram-positive	yes
SID2248	HID622	Beetle	Coleoptera	Staphylococcus aureus (MRSA)	Gram-positive	no
SID2248	HID622	Beetle	Coleoptera	Escherichia coli	Gram-negative	no
SID2248	HID622	Beetle	Coleoptera	Pseudomonas aeruginosa	Gram-negative	no
SID2248	HID622	Beetle	Coleoptera	Candida albicans	Fungi	no
SID2248	HID622	Beetle	Coleoptera	Acinetobacter baumannii	Gram-negative	no
SID2248	HID622	Beetle	Coleoptera	Enterococcus faecalis	Gram-positive	no
SID2252	HID622	Beetle	Coleoptera	Staphylococcus aureus (MRSA)	Gram-positive	no
SID2252	HID622	Beetle	Coleoptera	Enterococcus faecalis	Gram-positive	yes
SID2252	HID622	Beetle	Coleoptera	Candida albicans	Fungi	no
SID2252	HID622	Beetle	Coleoptera	Escherichia coli	Gram-negative	no
SID2252	HID622	Beetle	Coleoptera	Pseudomonas aeruginosa	Gram-negative	no
SID2252	HID622	Beetle	Coleoptera	Acinetobacter baumannii	Gram-negative	yes
SID2255	HID622	Beetle	Coleoptera	Staphylococcus aureus (MRSA)	Gram-positive	yes
SID2255	HID622	Beetle	Coleoptera	Escherichia coli	Gram-negative	no
SID2255	HID622	Beetle	Coleoptera	Pseudomonas aeruginosa	Gram-negative	no
SID2255	HID622	Beetle	Coleoptera	Candida albicans	Fungi	no
SID2255	HID622	Beetle	Coleoptera	Acinetobacter baumannii	Gram-negative	no
SID2255	HID622	Beetle	Coleoptera	Enterococcus faecalis	Gram-positive	yes
SID2258	HID624	Beetle	Coleoptera	Staphylococcus aureus (MRSA)	Gram-positive	no
SID2258	HID624	Beetle	Coleoptera	Escherichia coli	Gram-negative	no
SID2258	HID624	Beetle	Coleoptera	Klebsiella pneumoniae	Gram-negative	no
SID2258	HID624	Beetle	Coleoptera	Candida albicans	Fungi	no
SID2258	HID624	Beetle	Coleoptera	Acinetobacter baumannii	Gram-negative	no
SID2258	HID624	Beetle	Coleoptera	Enterococcus faecalis	Gram-positive	no
SID2258	HID624	Beetle	Coleoptera	Pseudomonas aeruginosa	Gram-negative	yes
SID2375	HID627	Gall	Plant	Staphylococcus aureus (MRSA)	Gram-positive	no
SID2375	HID627	Gall	Plant	Escherichia coli	Gram-negative	no
SID2375	HID627	Gall	Plant	Pseudomonas aeruginosa	Gram-negative	no
SID2375	HID627	Gall	Plant	Candida albicans	Fungi	no
SID2375	HID627	Gall	Plant	Acinetobacter baumannii	Gram-negative	no
SID2375	HID627	Gall	Plant	Enterococcus faecalis	Gram-positive	no
SID2272	HID629	Dragonfly	Diptera	Staphylococcus aureus (MRSA)	Gram-positive	yes
SID2272	HID629	Dragonfly	Diptera	Escherichia coli	Gram-negative	yes
SID2272	HID629	Dragonfly	Diptera	Pseudomonas aeruginosa	Gram-negative	yes
SID2272	HID629	Dragonfly	Diptera	Candida albicans	Fungi	yes
SID2272	HID629	Dragonfly	Diptera	Acinetobacter baumannii	Gram-negative	yes
SID2272	HID629	Dragonfly	Diptera	Enterococcus faecalis	Gram-positive	yes
SID3589	HID629	Dragonfly	Diptera	Staphylococcus aureus (MRSA)	Gram-positive	no
SID3589	HID629	Dragonfly	Diptera	Escherichia coli	Gram-negative	yes
SID3589	HID629	Dragonfly	Diptera	Pseudomonas aeruginosa	Gram-negative	no
SID3589	HID629	Dragonfly	Diptera	Candida albicans	Fungi	yes
SID3589	HID629	Dragonfly	Diptera	Acinetobacter baumannii	Gram-negative	yes
SID3589	HID629	Dragonfly	Diptera	Enterococcus faecalis	Gram-positive	no
SID2286	HID631	Fungi	Fungi	Staphylococcus aureus (MRSA)	Gram-positive	no
SID2286	HID631	Fungi	Fungi	Escherichia coli	Gram-negative	no
SID2286	HID631	Fungi	Fungi	Candida albicans	Fungi	no
SID2286	HID631	Fungi	Fungi	Acinetobacter baumannii	Gram-negative	no
SID2286	HID631	Fungi	Fungi	Enterococcus faecalis	Gram-positive	no
SID4141	HID643	Fungi	Fungi	Staphylococcus aureus (MRSA)	Gram-positive	no
SID4141	HID643	Fungi	Fungi	Escherichia coli	Gram-negative	no
SID4141	HID643	Fungi	Fungi	Pseudomonas aeruginosa	Gram-negative	no
SID4141	HID643	Fungi	Fungi	Candida albicans	Fungi	no
SID4141	HID643	Fungi	Fungi	Acinetobacter baumannii	Gram-negative	no
SID4141	HID643	Fungi	Fungi	Enterococcus faecalis	Gram-positive	no
SID3600	HID645	Small Beetle	Coleoptera	Staphylococcus aureus (MRSA)	Gram-positive	no
SID3600	HID645	Small Beetle	Coleoptera	Escherichia coli	Gram-negative	no
SID3600	HID645	Small Beetle	Coleoptera	Klebsiella pneumoniae	Gram-negative	no
SID3600	HID645	Small Beetle	Coleoptera	Candida albicans	Fungi	no
SID3600	HID645	Small Beetle	Coleoptera	Acinetobacter baumannii	Gram-negative	no
SID3600	HID645	Small Beetle	Coleoptera	Enterococcus faecalis	Gram-positive	no
SID3600	HID645	Small Beetle	Coleoptera	Pseudomonas aeruginosa	Gram-negative	yes
SID3661	HID651	Ants	Hymenoptera	Staphylococcus aureus (MRSA)	Gram-positive	yes
SID3661	HID651	Ants	Hymenoptera	Enterococcus faecalis	Gram-positive	yes
SID3661	HID651	Ants	Hymenoptera	Candida albicans	Fungi	no
SID3661	HID651	Ants	Hymenoptera	Escherichia coli	Gram-negative	no
SID3661	HID651	Ants	Hymenoptera	Pseudomonas aeruginosa	Gram-negative	no
SID3661	HID651	Ants	Hymenoptera	Acinetobacter baumannii	Gram-negative	yes
SID3657	HID656	Beetle Larvae	Coleoptera	Staphylococcus aureus (MRSA)	Gram-positive	no
SID3657	HID656	Beetle Larvae	Coleoptera	Escherichia coli	Gram-negative	no
SID3657	HID656	Beetle Larvae	Coleoptera	Pseudomonas aeruginosa	Gram-negative	no
SID3657	HID656	Beetle Larvae	Coleoptera	Candida albicans	Fungi	no
SID3657	HID656	Beetle Larvae	Coleoptera	Acinetobacter baumannii	Gram-negative	no
SID3657	HID656	Beetle Larvae	Coleoptera	Enterococcus faecalis	Gram-positive	no
SID1034	HID660	Spider	Arachnida	Staphylococcus aureus (MRSA)	Gram-positive	yes
SID1034	HID660	Spider	Arachnida	Escherichia coli	Gram-negative	no
SID1034	HID660	Spider	Arachnida	Pseudomonas aeruginosa	Gram-negative	no
SID1034	HID660	Spider	Arachnida	Candida albicans	Fungi	yes
SID1034	HID660	Spider	Arachnida	Acinetobacter baumannii	Gram-negative	no
SID1034	HID660	Spider	Arachnida	Enterococcus faecalis	Gram-positive	yes
SID1034	HID660	Spider	Arachnida	Staphylococcus epidermidis	Gram-positive	yes
SID1034	HID660	Spider	Arachnida	Bacillus subtilis	Gram-positive	yes
SID1034	HID660	Spider	Arachnida	Mycobacterium smegmatis	Gram-positive	yes
SID1034	HID660	Spider	Arachnida	Micrococcus luteus	Gram-positive	yes
SID1034	HID660	Spider	Arachnida	Norcardia corynebacteroides	Gram-positive	yes
SID1034	HID660	Spider	Arachnida	Citrobacter freundii	Gram-negative	no
SID1034	HID660	Spider	Arachnida	Enterobacter cloacae	Gram-negative	no
SID1034	HID660	Spider	Arachnida	Serratia marcescens	Gram-negative	no
SID1034	HID660	Spider	Arachnida	Klebsiella oxytoca	Gram-negative	no
SID1034	HID660	Spider	Arachnida	Proteus vulgaris	Gram-negative	no
SID1034	HID660	Spider	Arachnida	Pseudomonas aeruginosa	Gram-negative	no
SID1034	HID660	Spider	Arachnida	Rhizopus oryzae	Fungi	yes
SID1034	HID660	Spider	Arachnida	Aspergillus flavus	Fungi	yes
SID1034	HID660	Spider	Arachnida	Metarhizium sp.	Fungi	yes
SID1034	HID660	Spider	Arachnida	Trichoderma sp.	Fungi	yes
SID1034	HID660	Spider	Arachnida	Candida sp.	Fungi	yes
SID1034	HID660	Spider	Arachnida	Saccharomyces cerevisiae	Fungi	yes
SID1109	HID660	Spider	Arachnida	Staphylococcus aureus (MRSA)	Gram-positive	no
SID1109	HID660	Spider	Arachnida	Enterococcus faecalis	Gram-positive	yes
SID1109	HID660	Spider	Arachnida	Candida albicans	Fungi	no
SID1109	HID660	Spider	Arachnida	Escherichia coli	Gram-negative	no
SID1109	HID660	Spider	Arachnida	Pseudomonas aeruginosa	Gram-negative	no
SID1109	HID660	Spider	Arachnida	Acinetobacter baumannii	Gram-negative	no
SID1111	HID660	Spider	Arachnida	Staphylococcus aureus (MRSA)	Gram-positive	no
SID1111	HID660	Spider	Arachnida	Escherichia coli	Gram-negative	no
SID1111	HID660	Spider	Arachnida	Pseudomonas aeruginosa	Gram-negative	no
SID1111	HID660	Spider	Arachnida	Candida albicans	Fungi	no
SID1111	HID660	Spider	Arachnida	Acinetobacter baumannii	Gram-negative	no
SID1111	HID660	Spider	Arachnida	Enterococcus faecalis	Gram-positive	no
SID4329	HID660	Spider	Arachnida	Staphylococcus aureus (MRSA)	Gram-positive	no
SID4329	HID660	Spider	Arachnida	Escherichia coli	Gram-negative	no
SID4329	HID660	Spider	Arachnida	Pseudomonas aeruginosa	Gram-negative	no
SID4329	HID660	Spider	Arachnida	Candida albicans	Fungi	no
SID4329	HID660	Spider	Arachnida	Acinetobacter baumannii	Gram-negative	no
SID4329	HID660	Spider	Arachnida	Enterococcus faecalis	Gram-positive	no
SID4331	HID660	Spider	Arachnida	Staphylococcus aureus (MRSA)	Gram-positive	no
SID4331	HID660	Spider	Arachnida	Escherichia coli	Gram-negative	yes
SID4331	HID660	Spider	Arachnida	Pseudomonas aeruginosa	Gram-negative	no
SID4331	HID660	Spider	Arachnida	Candida albicans	Fungi	no
SID4331	HID660	Spider	Arachnida	Acinetobacter baumannii	Gram-negative	no
SID4331	HID660	Spider	Arachnida	Enterococcus faecalis	Gram-positive	no
SID971	HID661	Beetle Larvae	Coleoptera	Staphylococcus aureus (MRSA)	Gram-positive	no
SID971	HID661	Beetle Larvae	Coleoptera	Escherichia coli	Gram-negative	no
SID971	HID661	Beetle Larvae	Coleoptera	Pseudomonas aeruginosa	Gram-negative	no
SID971	HID661	Beetle Larvae	Coleoptera	Candida albicans	Fungi	yes
SID971	HID661	Beetle Larvae	Coleoptera	Acinetobacter baumannii	Gram-negative	no
SID971	HID661	Beetle Larvae	Coleoptera	Enterococcus faecalis	Gram-positive	no
SID3540	HID662	Beetle Larvae	Coleoptera	Staphylococcus aureus (MRSA)	Gram-positive	no
SID3540	HID662	Beetle Larvae	Coleoptera	Escherichia coli	Gram-negative	no
SID3540	HID662	Beetle Larvae	Coleoptera	Pseudomonas aeruginosa	Gram-negative	no
SID3540	HID662	Beetle Larvae	Coleoptera	Candida albicans	Fungi	no
SID3540	HID662	Beetle Larvae	Coleoptera	Acinetobacter baumannii	Gram-negative	no
SID3540	HID662	Beetle Larvae	Coleoptera	Enterococcus faecalis	Gram-positive	no
SID3543	HID662	Beetle Larvae	Coleoptera	Staphylococcus aureus (MRSA)	Gram-positive	no
SID3543	HID662	Beetle Larvae	Coleoptera	Escherichia coli	Gram-negative	no
SID3543	HID662	Beetle Larvae	Coleoptera	Pseudomonas aeruginosa	Gram-negative	no
SID3543	HID662	Beetle Larvae	Coleoptera	Candida albicans	Fungi	no
SID3543	HID662	Beetle Larvae	Coleoptera	Acinetobacter baumannii	Gram-negative	no
SID3543	HID662	Beetle Larvae	Coleoptera	Enterococcus faecalis	Gram-positive	no
SID1114	HID665	Bumble Bee	Hymenoptera	Staphylococcus aureus (MRSA)	Gram-positive	no
SID1114	HID665	Bumble Bee	Hymenoptera	Escherichia coli	Gram-negative	no
SID1114	HID665	Bumble Bee	Hymenoptera	Pseudomonas aeruginosa	Gram-negative	no
SID1114	HID665	Bumble Bee	Hymenoptera	Candida albicans	Fungi	no
SID1114	HID665	Bumble Bee	Hymenoptera	Acinetobacter baumannii	Gram-negative	no
SID1114	HID665	Bumble Bee	Hymenoptera	Enterococcus faecalis	Gram-positive	no
SID1114	HID665	Bumble Bee	Hymenoptera	Staphylococcus aureus (MRSA)	Gram-positive	no
SID1114	HID665	Bumble Bee	Hymenoptera	Escherichia coli	Gram-negative	no
SID1114	HID665	Bumble Bee	Hymenoptera	Pseudomonas aeruginosa	Gram-negative	no
SID1114	HID665	Bumble Bee	Hymenoptera	Candida albicans	Fungi	no
SID1114	HID665	Bumble Bee	Hymenoptera	Acinetobacter baumannii	Gram-negative	no
SID1114	HID665	Bumble Bee	Hymenoptera	Enterococcus faecalis	Gram-positive	no
SID1115	HID665	Bumble Bee	Hymenoptera	Staphylococcus aureus (MRSA)	Gram-positive	no
SID1115	HID665	Bumble Bee	Hymenoptera	Escherichia coli	Gram-negative	no
SID1115	HID665	Bumble Bee	Hymenoptera	Pseudomonas aeruginosa	Gram-negative	no
SID1115	HID665	Bumble Bee	Hymenoptera	Candida albicans	Fungi	no
SID1115	HID665	Bumble Bee	Hymenoptera	Acinetobacter baumannii	Gram-negative	no
SID1115	HID665	Bumble Bee	Hymenoptera	Enterococcus faecalis	Gram-positive	no
SID2299	HID665	Bumble Bee	Hymenoptera	Enterococcus faecalis	Gram-positive	no
SID2299	HID665	Bumble Bee	Hymenoptera	Staphylococcus aureus (MRSA)	Gram-positive	yes
SID2299	HID665	Bumble Bee	Hymenoptera	Escherichia coli	Gram-negative	no
SID2299	HID665	Bumble Bee	Hymenoptera	Pseudomonas aeruginosa	Gram-negative	no
SID2299	HID665	Bumble Bee	Hymenoptera	Candida albicans	Fungi	no
SID2299	HID665	Bumble Bee	Hymenoptera	Klebsiella pneumoniae	Gram-negative	no
SID2299	HID665	Bumble Bee	Hymenoptera	Acinetobacter baumannii	Gram-negative	no
SID3564	HID665	Bumble Bee	Hymenoptera	Staphylococcus aureus (MRSA)	Gram-positive	no
SID3564	HID665	Bumble Bee	Hymenoptera	Enterococcus faecalis	Gram-positive	no
SID3564	HID665	Bumble Bee	Hymenoptera	Candida albicans	Fungi	no
SID3564	HID665	Bumble Bee	Hymenoptera	Escherichia coli	Gram-negative	no
SID3564	HID665	Bumble Bee	Hymenoptera	Pseudomonas aeruginosa	Gram-negative	no
SID3564	HID665	Bumble Bee	Hymenoptera	Acinetobacter baumannii	Gram-negative	no
SID3737	HID671	Lichen	Lichen	Staphylococcus aureus (MRSA)	Gram-positive	yes
SID3737	HID671	Lichen	Lichen	Escherichia coli	Gram-negative	no
SID3737	HID671	Lichen	Lichen	Pseudomonas aeruginosa	Gram-negative	no
SID3737	HID671	Lichen	Lichen	Candida albicans	Fungi	yes
SID3737	HID671	Lichen	Lichen	Acinetobacter baumannii	Gram-negative	no
SID3737	HID671	Lichen	Lichen	Enterococcus faecalis	Gram-positive	yes
SID3339	HID672	Crickets (2)	Orthoptera	Staphylococcus aureus (MRSA)	Gram-positive	no
SID3339	HID672	Crickets (2)	Orthoptera	Enterococcus faecalis	Gram-positive	yes
SID3339	HID672	Crickets (2)	Orthoptera	Candida albicans	Fungi	yes
SID3339	HID672	Crickets (2)	Orthoptera	Escherichia coli	Gram-negative	no
SID3339	HID672	Crickets (2)	Orthoptera	Pseudomonas aeruginosa	Gram-negative	no
SID3339	HID672	Crickets (2)	Orthoptera	Acinetobacter baumannii	Gram-negative	no
SID3655	HID674	Japanese Beetles (2)	Coleoptera	Staphylococcus aureus (MRSA)	Gram-positive	yes
SID3655	HID674	Japanese Beetles (2)	Coleoptera	Escherichia coli	Gram-negative	yes
SID3655	HID674	Japanese Beetles (2)	Coleoptera	Pseudomonas aeruginosa	Gram-negative	no
SID3655	HID674	Japanese Beetles (2)	Coleoptera	Candida albicans	Fungi	yes
SID3655	HID674	Japanese Beetles (2)	Coleoptera	Acinetobacter baumannii	Gram-negative	no
SID3655	HID674	Japanese Beetles (2)	Coleoptera	Enterococcus faecalis	Gram-positive	yes
SID3639	HID676	Bee	Hymenoptera	Staphylococcus aureus (MRSA)	Gram-positive	no
SID3639	HID676	Bee	Hymenoptera	Escherichia coli	Gram-negative	no
SID3639	HID676	Bee	Hymenoptera	Klebsiella pneumoniae	Gram-negative	no
SID3639	HID676	Bee	Hymenoptera	Candida albicans	Fungi	no
SID3639	HID676	Bee	Hymenoptera	Acinetobacter baumannii	Gram-negative	no
SID3639	HID676	Bee	Hymenoptera	Enterococcus faecalis	Gram-positive	no
SID3640	HID676	Bee	Hymenoptera	Staphylococcus aureus (MRSA)	Gram-positive	yes
SID3640	HID676	Bee	Hymenoptera	Escherichia coli	Gram-negative	yes
SID3640	HID676	Bee	Hymenoptera	Pseudomonas aeruginosa	Gram-negative	yes
SID3640	HID676	Bee	Hymenoptera	Candida albicans	Fungi	no
SID3640	HID676	Bee	Hymenoptera	Acinetobacter baumannii	Gram-negative	no
SID3640	HID676	Bee	Hymenoptera	Enterococcus faecalis	Gram-positive	no
SID3693	HID680	Yellow & Black Striped Beetle	Coleoptera	Staphylococcus aureus (MRSA)	Gram-positive	no
SID3693	HID680	Yellow & Black Striped Beetle	Coleoptera	Escherichia coli	Gram-negative	no
SID3693	HID680	Yellow & Black Striped Beetle	Coleoptera	Pseudomonas aeruginosa	Gram-negative	no
SID3693	HID680	Yellow & Black Striped Beetle	Coleoptera	Candida albicans	Fungi	no
SID3693	HID680	Yellow & Black Striped Beetle	Coleoptera	Acinetobacter baumannii	Gram-negative	no
SID3693	HID680	Yellow & Black Striped Beetle	Coleoptera	Enterococcus faecalis	Gram-positive	no
SID3881	HID689	White Flower	Plant	Staphylococcus aureus (MRSA)	Gram-positive	yes
SID3881	HID689	White Flower	Plant	Enterococcus faecalis	Gram-positive	no
SID3881	HID689	White Flower	Plant	Candida albicans	Fungi	no
SID3881	HID689	White Flower	Plant	Escherichia coli	Gram-negative	no
SID3881	HID689	White Flower	Plant	Pseudomonas aeruginosa	Gram-negative	no
SID3881	HID689	White Flower	Plant	Acinetobacter baumannii	Gram-negative	no
SID4102	HID703	Gall	Plant	Staphylococcus aureus (MRSA)	Gram-positive	no
SID4102	HID703	Gall	Plant	Escherichia coli	Gram-negative	no
SID4102	HID703	Gall	Plant	Pseudomonas aeruginosa	Gram-negative	no
SID4102	HID703	Gall	Plant	Candida albicans	Fungi	no
SID4102	HID703	Gall	Plant	Acinetobacter baumannii	Gram-negative	no
SID4102	HID703	Gall	Plant	Enterococcus faecalis	Gram-positive	no
SID4209	HID705	Little Yellow Flower	Plant	Staphylococcus aureus (MRSA)	Gram-positive	no
SID4209	HID705	Little Yellow Flower	Plant	Escherichia coli	Gram-negative	no
SID4209	HID705	Little Yellow Flower	Plant	Klebsiella pneumoniae	Gram-negative	no
SID4209	HID705	Little Yellow Flower	Plant	Candida albicans	Fungi	no
SID4209	HID705	Little Yellow Flower	Plant	Acinetobacter baumannii	Gram-negative	no
SID4209	HID705	Little Yellow Flower	Plant	Enterococcus faecalis	Gram-positive	no
SID4209	HID705	Little Yellow Flower	Plant	Pseudomonas aeruginosa	Gram-negative	no
SID3777	HID706	Little Yellow Flower	Plant	Staphylococcus aureus (MRSA)	Gram-positive	no
SID3777	HID706	Little Yellow Flower	Plant	Escherichia coli	Gram-negative	no
SID3777	HID706	Little Yellow Flower	Plant	Klebsiella pneumoniae	Gram-negative	no
SID3777	HID706	Little Yellow Flower	Plant	Candida albicans	Fungi	no
SID3777	HID706	Little Yellow Flower	Plant	Acinetobacter baumannii	Gram-negative	no
SID3777	HID706	Little Yellow Flower	Plant	Enterococcus faecalis	Gram-positive	no
SID3777	HID706	Little Yellow Flower	Plant	Pseudomonas aeruginosa	Gram-negative	no
SID3778	HID706	Little Yellow Flower	Plant	Staphylococcus aureus (MRSA)	Gram-positive	no
SID3778	HID706	Little Yellow Flower	Plant	Escherichia coli	Gram-negative	no
SID3778	HID706	Little Yellow Flower	Plant	Pseudomonas aeruginosa	Gram-negative	no
SID3778	HID706	Little Yellow Flower	Plant	Candida albicans	Fungi	no
SID3778	HID706	Little Yellow Flower	Plant	Acinetobacter baumannii	Gram-negative	no
SID3778	HID706	Little Yellow Flower	Plant	Enterococcus faecalis	Gram-positive	no
SID3842	HID706	Little Yellow Flower	Plant	Staphylococcus aureus (MRSA)	Gram-positive	no
SID3842	HID706	Little Yellow Flower	Plant	Escherichia coli	Gram-negative	yes
SID3842	HID706	Little Yellow Flower	Plant	Pseudomonas aeruginosa	Gram-negative	yes
SID3842	HID706	Little Yellow Flower	Plant	Candida albicans	Fungi	no
SID3842	HID706	Little Yellow Flower	Plant	Acinetobacter baumannii	Gram-negative	yes
SID3842	HID706	Little Yellow Flower	Plant	Enterococcus faecalis	Gram-positive	no
SID3915	HID715	Bumble Bee	Hymenoptera	Staphylococcus aureus (MRSA)	Gram-positive	yes
SID3915	HID715	Bumble Bee	Hymenoptera	Escherichia coli	Gram-negative	no
SID3915	HID715	Bumble Bee	Hymenoptera	Pseudomonas aeruginosa	Gram-negative	yes
SID3915	HID715	Bumble Bee	Hymenoptera	Candida albicans	Fungi	no
SID3915	HID715	Bumble Bee	Hymenoptera	Acinetobacter baumannii	Gram-negative	no
SID3915	HID715	Bumble Bee	Hymenoptera	Enterococcus faecalis	Gram-positive	no
SID3915	HID715	Bumble Bee	Hymenoptera	Staphylococcus epidermidis	Gram-positive	yes
SID3915	HID715	Bumble Bee	Hymenoptera	Bacillus cereus	Gram-positive	yes
SID3915	HID715	Bumble Bee	Hymenoptera	Bacillus subtilis	Gram-positive	yes
SID3915	HID715	Bumble Bee	Hymenoptera	Mycobacterium smegmatis	Gram-positive	yes
SID3915	HID715	Bumble Bee	Hymenoptera	Micrococcus luteus	Gram-positive	yes
SID3915	HID715	Bumble Bee	Hymenoptera	Norcardia corynebacteroides	Gram-positive	yes
SID3915	HID715	Bumble Bee	Hymenoptera	Citrobacter freundii	Gram-negative	no
SID3915	HID715	Bumble Bee	Hymenoptera	Enterobacter cloacae	Gram-negative	yes
SID3915	HID715	Bumble Bee	Hymenoptera	Proteus vulgaris	Gram-negative	no
SID3915	HID715	Bumble Bee	Hymenoptera	Serratia marcescens	Gram-negative	no
SID3915	HID715	Bumble Bee	Hymenoptera	Klebsiella oxytoca	Gram-negative	yes
SID3915	HID715	Bumble Bee	Hymenoptera	Pseudomonas aeruginosa	Gram-negative	no
SID3915	HID715	Bumble Bee	Hymenoptera	Rhizopus oryzae	Fungi	yes
SID3915	HID715	Bumble Bee	Hymenoptera	Trichoderma sp.	Fungi	no
SID3915	HID715	Bumble Bee	Hymenoptera	Aspergillus flavus	Fungi	no
SID3915	HID715	Bumble Bee	Hymenoptera	Metarhizium sp.	Fungi	yes
SID3915	HID715	Bumble Bee	Hymenoptera	Candida sp.	Fungi	yes
SID3915	HID715	Bumble Bee	Hymenoptera	Saccharomyces cerevisiae	Fungi	yes
SID4014	HID727	Ants	Hymenoptera	Staphylococcus aureus (MRSA)	Gram-positive	no
SID4014	HID727	Ants	Hymenoptera	Escherichia coli	Gram-negative	no
SID4014	HID727	Ants	Hymenoptera	Pseudomonas aeruginosa	Gram-negative	no
SID4014	HID727	Ants	Hymenoptera	Candida albicans	Fungi	no
SID4014	HID727	Ants	Hymenoptera	Acinetobacter baumannii	Gram-negative	no
SID4014	HID727	Ants	Hymenoptera	Enterococcus faecalis	Gram-positive	no
SID4063	HID729	White Plant/Flower	Plant	Staphylococcus aureus (MRSA)	Gram-positive	yes
SID4063	HID729	White Plant/Flower	Plant	Escherichia coli	Gram-negative	yes
SID4063	HID729	White Plant/Flower	Plant	Candida albicans	Fungi	no
SID4063	HID729	White Plant/Flower	Plant	Acinetobacter baumannii	Gram-negative	no
SID4063	HID729	White Plant/Flower	Plant	Enterococcus faecalis	Gram-positive	no
SID4030	HID757	Larvae	Other	Staphylococcus aureus (MRSA)	Gram-positive	no
SID4030	HID757	Larvae	Other	Escherichia coli	Gram-negative	no
SID4030	HID757	Larvae	Other	Pseudomonas aeruginosa	Gram-negative	no
SID4030	HID757	Larvae	Other	Candida albicans	Fungi	no
SID4030	HID757	Larvae	Other	Acinetobacter baumannii	Gram-negative	yes
SID4030	HID757	Larvae	Other	Enterococcus faecalis	Gram-positive	no
SID3962	HID759	Large Pupae	Other	Staphylococcus aureus (MRSA)	Gram-positive	yes
SID3962	HID759	Large Pupae	Other	Escherichia coli	Gram-negative	yes
SID3962	HID759	Large Pupae	Other	Pseudomonas aeruginosa	Gram-negative	no
SID3962	HID759	Large Pupae	Other	Candida albicans	Fungi	yes
SID3962	HID759	Large Pupae	Other	Acinetobacter baumannii	Gram-negative	no
SID3962	HID759	Large Pupae	Other	Enterococcus faecalis	Gram-positive	yes
SID2939	HID760	Japanese Beetle	Coleoptera	Staphylococcus aureus (MRSA)	Gram-positive	no
SID2939	HID760	Japanese Beetle	Coleoptera	Escherichia coli	Gram-negative	no
SID2939	HID760	Japanese Beetle	Coleoptera	Pseudomonas aeruginosa	Gram-negative	no
SID2939	HID760	Japanese Beetle	Coleoptera	Candida albicans	Fungi	no
SID2939	HID760	Japanese Beetle	Coleoptera	Acinetobacter baumannii	Gram-negative	no
SID2939	HID760	Japanese Beetle	Coleoptera	Enterococcus faecalis	Gram-positive	no
SID2940	HID760	Japanese Beetle	Coleoptera	Staphylococcus aureus (MRSA)	Gram-positive	yes
SID2940	HID760	Japanese Beetle	Coleoptera	Escherichia coli	Gram-negative	yes
SID2940	HID760	Japanese Beetle	Coleoptera	Pseudomonas aeruginosa	Gram-negative	yes
SID2940	HID760	Japanese Beetle	Coleoptera	Candida albicans	Fungi	yes
SID2940	HID760	Japanese Beetle	Coleoptera	Acinetobacter baumannii	Gram-negative	yes
SID2940	HID760	Japanese Beetle	Coleoptera	Enterococcus faecalis	Gram-positive	yes
SID1605	HID762	Mushroom	Fungi	Staphylococcus aureus (MRSA)	Gram-positive	no
SID1605	HID762	Mushroom	Fungi	Escherichia coli	Gram-negative	no
SID1605	HID762	Mushroom	Fungi	Pseudomonas aeruginosa	Gram-negative	no
SID1605	HID762	Mushroom	Fungi	Candida albicans	Fungi	no
SID1605	HID762	Mushroom	Fungi	Acinetobacter baumannii	Gram-negative	no
SID1605	HID762	Mushroom	Fungi	Enterococcus faecalis	Gram-positive	no
SID2395	HID762	Mushroom	Fungi	Staphylococcus aureus (MRSA)	Gram-positive	yes
SID2395	HID762	Mushroom	Fungi	Escherichia coli	Gram-negative	yes
SID2395	HID762	Mushroom	Fungi	Pseudomonas aeruginosa	Gram-negative	yes
SID2395	HID762	Mushroom	Fungi	Candida albicans	Fungi	no
SID2395	HID762	Mushroom	Fungi	Acinetobacter baumannii	Gram-negative	yes
SID2395	HID762	Mushroom	Fungi	Enterococcus faecalis	Gram-positive	yes
SID2401	HID763	Grass Hopper	Hemiptera	Staphylococcus aureus (MRSA)	Gram-positive	no
SID2401	HID763	Grass Hopper	Hemiptera	Enterococcus faecalis	Gram-positive	no
SID2401	HID763	Grass Hopper	Hemiptera	Candida albicans	Fungi	no
SID2401	HID763	Grass Hopper	Hemiptera	Escherichia coli	Gram-negative	yes
SID2401	HID763	Grass Hopper	Hemiptera	Pseudomonas aeruginosa	Gram-negative	no
SID2401	HID763	Grass Hopper	Hemiptera	Acinetobacter baumannii	Gram-negative	no
SID1525	HID764	Dragonfly	Diptera	Staphylococcus aureus (MRSA)	Gram-positive	no
SID1525	HID764	Dragonfly	Diptera	Escherichia coli	Gram-negative	no
SID1525	HID764	Dragonfly	Diptera	Klebsiella pneumoniae	Gram-negative	no
SID1525	HID764	Dragonfly	Diptera	Candida albicans	Fungi	no
SID1525	HID764	Dragonfly	Diptera	Acinetobacter baumannii	Gram-negative	no
SID1525	HID764	Dragonfly	Diptera	Enterococcus faecalis	Gram-positive	no
SID1525	HID764	Dragonfly	Diptera	Pseudomonas aeruginosa	Gram-negative	no
SID1545	HID764	Dragonfly	Diptera	Staphylococcus aureus (MRSA)	Gram-positive	no
SID1545	HID764	Dragonfly	Diptera	Enterococcus faecalis	Gram-positive	no
SID1545	HID764	Dragonfly	Diptera	Candida albicans	Fungi	no
SID1545	HID764	Dragonfly	Diptera	Escherichia coli	Gram-negative	no
SID1545	HID764	Dragonfly	Diptera	Pseudomonas aeruginosa	Gram-negative	no
SID1545	HID764	Dragonfly	Diptera	Acinetobacter baumannii	Gram-negative	no
SID2424	HID764	Dragonfly	Diptera	Staphylococcus aureus (MRSA)	Gram-positive	no
SID2424	HID764	Dragonfly	Diptera	Escherichia coli	Gram-negative	no
SID2424	HID764	Dragonfly	Diptera	Candida albicans	Fungi	yes
SID2424	HID764	Dragonfly	Diptera	Acinetobacter baumannii	Gram-negative	no
SID2424	HID764	Dragonfly	Diptera	Enterococcus faecalis	Gram-positive	no
SID2389	HID766	Bumble bee	Hymenoptera	Staphylococcus aureus (MRSA)	Gram-positive	yes
SID2389	HID766	Bumble bee	Hymenoptera	Escherichia coli	Gram-negative	no
SID2389	HID766	Bumble bee	Hymenoptera	Pseudomonas aeruginosa	Gram-negative	no
SID2389	HID766	Bumble bee	Hymenoptera	Candida albicans	Fungi	no
SID2389	HID766	Bumble bee	Hymenoptera	Acinetobacter baumannii	Gram-negative	no
SID2389	HID766	Bumble bee	Hymenoptera	Enterococcus faecalis	Gram-positive	no
SID1580	HID768	Bee	Hymenoptera	Staphylococcus aureus (MRSA)	Gram-positive	no
SID1580	HID768	Bee	Hymenoptera	Escherichia coli	Gram-negative	no
SID1580	HID768	Bee	Hymenoptera	Pseudomonas aeruginosa	Gram-negative	no
SID1580	HID768	Bee	Hymenoptera	Candida albicans	Fungi	no
SID1580	HID768	Bee	Hymenoptera	Acinetobacter baumannii	Gram-negative	no
SID1580	HID768	Bee	Hymenoptera	Enterococcus faecalis	Gram-positive	no
SID1598	HID768	Bee	Hymenoptera	Staphylococcus aureus (MRSA)	Gram-positive	no
SID1598	HID768	Bee	Hymenoptera	Escherichia coli	Gram-negative	no
SID1598	HID768	Bee	Hymenoptera	Pseudomonas aeruginosa	Gram-negative	no
SID1598	HID768	Bee	Hymenoptera	Candida albicans	Fungi	no
SID1598	HID768	Bee	Hymenoptera	Acinetobacter baumannii	Gram-negative	no
SID1598	HID768	Bee	Hymenoptera	Enterococcus faecalis	Gram-positive	no
SID1962	HID772	Millipede	Myriapoda	Staphylococcus aureus (MRSA)	Gram-positive	yes
SID1962	HID772	Millipede	Myriapoda	Escherichia coli	Gram-negative	yes
SID1962	HID772	Millipede	Myriapoda	Pseudomonas aeruginosa	Gram-negative	no
SID1962	HID772	Millipede	Myriapoda	Candida albicans	Fungi	no
SID1962	HID772	Millipede	Myriapoda	Acinetobacter baumannii	Gram-negative	yes
SID1962	HID772	Millipede	Myriapoda	Enterococcus faecalis	Gram-positive	no
SID1995	HID772	Millipede	Myriapoda	Staphylococcus aureus (MRSA)	Gram-positive	yes
SID1995	HID772	Millipede	Myriapoda	Escherichia coli	Gram-negative	no
SID1995	HID772	Millipede	Myriapoda	Klebsiella pneumoniae	Gram-negative	no
SID1995	HID772	Millipede	Myriapoda	Candida albicans	Fungi	no
SID1995	HID772	Millipede	Myriapoda	Acinetobacter baumannii	Gram-negative	no
SID1995	HID772	Millipede	Myriapoda	Enterococcus faecalis	Gram-positive	yes
SID1995	HID772	Millipede	Myriapoda	Pseudomonas aeruginosa	Gram-negative	yes
SID1996	HID772	Millipede	Myriapoda	Staphylococcus aureus (MRSA)	Gram-positive	yes
SID1996	HID772	Millipede	Myriapoda	Escherichia coli	Gram-negative	no
SID1996	HID772	Millipede	Myriapoda	Pseudomonas aeruginosa	Gram-negative	no
SID1996	HID772	Millipede	Myriapoda	Candida albicans	Fungi	yes
SID1996	HID772	Millipede	Myriapoda	Acinetobacter baumannii	Gram-negative	no
SID1996	HID772	Millipede	Myriapoda	Enterococcus faecalis	Gram-positive	no
SID1999	HID772	Millipede	Myriapoda	Staphylococcus aureus (MRSA)	Gram-positive	no
SID1999	HID772	Millipede	Myriapoda	Escherichia coli	Gram-negative	yes
SID1999	HID772	Millipede	Myriapoda	Pseudomonas aeruginosa	Gram-negative	no
SID1999	HID772	Millipede	Myriapoda	Candida albicans	Fungi	no
SID1999	HID772	Millipede	Myriapoda	Acinetobacter baumannii	Gram-negative	no
SID1999	HID772	Millipede	Myriapoda	Enterococcus faecalis	Gram-positive	yes
SID2001	HID772	Millipede	Myriapoda	Staphylococcus aureus (MRSA)	Gram-positive	no
SID2001	HID772	Millipede	Myriapoda	Escherichia coli	Gram-negative	no
SID2001	HID772	Millipede	Myriapoda	Pseudomonas aeruginosa	Gram-negative	no
SID2001	HID772	Millipede	Myriapoda	Candida albicans	Fungi	no
SID2001	HID772	Millipede	Myriapoda	Acinetobacter baumannii	Gram-negative	no
SID2001	HID772	Millipede	Myriapoda	Enterococcus faecalis	Gram-positive	yes
SID2002	HID772	Millipede	Myriapoda	Staphylococcus aureus (MRSA)	Gram-positive	no
SID2002	HID772	Millipede	Myriapoda	Escherichia coli	Gram-negative	no
SID2002	HID772	Millipede	Myriapoda	Pseudomonas aeruginosa	Gram-negative	no
[truncated: 49,051 more rows]
