# Supplementary material for: The antimicrobial potential of Streptomyces from insect microbiomes
Source: Nat Commun. 2019 Jan 31;10:516. doi: 10.1038/s41467-019-08438-0 (PMC6355912; doi:10.1038/s41467-019-08438-0)
Supplement: Supplementary file 7 — Supplementary Data 5 [file 41467_2019_8438_MOESM7_ESM.xlsx]

## Sheet: Sheet1
Clustername1	Clustername2	BiG-SCAPE distance	Combined group	Shared group
SID6041.cluster008	SID7804.cluster046	0.600275	nrps - nrps	nrps
SID685.cluster080	SID8381.cluster023	0.769387	nrps - nrps	nrps
SID4946.cluster055	SID7805.cluster009	0.787485	nrps - nrps	nrps
SID5998.cluster027	SID724.cluster059	0.779556	nrps - nrps	nrps
SID2999.cluster014	SID8366.cluster024	0.770887	nrps - t1pks-nrps
SID5914.cluster009	SID7804.cluster022	0.660598	nrps - nrps	nrps
SID161.cluster001	SID5471.cluster038	0.752801	nrps - nrps	nrps
SID69.cluster030	SID7760.cluster039	0.690796	nrps - nrps	nrps
SID1328.cluster013	SID2999.cluster003	0.762908	nrps - nrps	nrps
SID3212.cluster027	SID337.cluster016	0.794709	nrps - t3pks-nrps
SID1034.cluster009	SID5789.cluster014	0.711439	nrps - nrps	nrps
SID1034.cluster009	SID4948.cluster003	0.735049	nrps - nrps	nrps
SID3343.cluster059	SID724.cluster042	0.737761	nrps - nrps	nrps
SID1034.cluster041	SID89.cluster029	0.790745	nrps - nrps	nrps
SID2955.cluster032	SID3915.cluster002	0.77125	nrps - nrps	nrps
SID486.cluster017	SID5606.cluster013	0.775717	nrps - nrps	nrps
SID3212.cluster028	SID5926.cluster001	0.720026	nrps - nrps	nrps
SID3343.cluster059	SID89.cluster014	0.745726	nrps - nrps	nrps
SID5614.cluster025	SID7834.cluster020	0.790773	nrps - nrps	nrps
SID6137.cluster081	SID6139.cluster007	0.781341	nrps - nrps	nrps
SID2888.cluster007	SID4936.cluster034	0.724617	nrps - nrps-arylpolyene-ladderane
SID335.cluster017	SID4931.cluster059	0.783618	nrps - nrps	nrps
SID2131.cluster013	SID5926.cluster039	0.69484	nrps - nrps	nrps
SID3915.cluster002	SID724.cluster093	0.566399	nrps - nrps	nrps
SID4982.cluster023	SID8370.cluster028	0.772139	nrps - t1pks-nrps
SID685.cluster028	SID8362.cluster065	0.74993	nrps - nrps	nrps
SID6041.cluster041	SID89.cluster011	0.780963	nrps - nrps	nrps
SID4940.cluster006	SID6139.cluster083	0.763838	nrps - nrps	nrps
SID6041.cluster025	SID7834.cluster047	0.675246	nrps - nrps	nrps
SID2563.cluster009	SID5477.cluster019	0.756909	nrps - nrps	nrps
SID4917.cluster006	SID8366.cluster022	0.79973	nrps - nrps-siderophore
SID5471.cluster029	SID8386.cluster018	0.790803	nrps - terpene-nrps
SID161.cluster017	SID5477.cluster030	0.790389	nrps - nrps	nrps
SID3212.cluster048	SID3343.cluster059	0.782309	nrps - nrps	nrps
SID161.cluster041	SID5614.cluster038	0.695991	nrps - nrps	nrps
SID335.cluster012	SID5614.cluster038	0.762127	nrps - nrps	nrps
SID6137.cluster054	SID8356.cluster012	0.703606	bacteriocin-t1pks-nrps - t1pks-nrps
SID335.cluster012	SID486.cluster055	0.783019	cyanobactin-nrps - nrps
SID2119.cluster014	SID8379.cluster014	0.764372	nrps - t1pks-nrps
SID2119.cluster014	SID5910.cluster027	0.784124	nrps - nrps	nrps
SID1034.cluster066	SID3343.cluster079	0.75103	nrps - nrps	nrps
SID161.cluster016	SID8382.cluster106	0.771429	nrps - t1pks-nrps
SID1046.cluster031	SID2563.cluster047	0.751679	nrps - nrps	nrps
SID1034.cluster024	SID1328.cluster002	0.786587	nrps - nrps	nrps
SID2563.cluster038	SID5594.cluster012	0.786923	nrps - t1pks-nrps
SID1034.cluster021	SID3212.cluster040	0.686357	nrps - nrps	nrps
SID4946.cluster022	SID685.cluster023	0.719016	nrps - nrps	nrps
SID3212.cluster005	SID8373.cluster018	0.782349	nrps - nrps	nrps
SID2119.cluster036	SID69.cluster027	0.688045	nrps - nrps	nrps
SID1046.cluster040	SID3343.cluster005	0.770085	nrps - nrps	nrps
SID6137.cluster080	SID7760.cluster008	0.636434	nrps - nrps	nrps
SID5606.cluster015	SID5770.cluster016	0.796715	nrps - nrps	nrps
SID3343.cluster049	SID6041.cluster038	0.794784	nrps - nrps	nrps
SID4946.cluster055	SID5840.cluster004	0.712929	nrps - thiopeptide-nrps
SID3343.cluster049	SID7760.cluster008	0.73477	nrps - nrps	nrps
SID4982.cluster019	SID5474.cluster018	0.753675	lantipeptide-nrps - nrps
SID1034.cluster040	SID7805.cluster029	0.781872	nrps - t3pks-nrps
SID5789.cluster051	SID6041.cluster036	0.745948	nrps - nrps	nrps
SID3343.cluster058	SID4982.cluster023	0.739785	nrps - nrps	nrps
SID2955.cluster046	SID3343.cluster059	0.795197	nrps - nrps	nrps
SID5614.cluster031	SID8361.cluster001	0.753847	nrps - t1pks-nrps
SID2119.cluster041	SID4931.cluster059	0.739849	nrps - nrps	nrps
SID7810.cluster007	SID8371.cluster016	0.769889	lantipeptide-t1pks-nrps - nrps-t1pks-otherks
SID4950.cluster001	SID685.cluster050	0.6489	lantipeptide-nrps - nrps
SID4946.cluster021	SID8362.cluster014	0.73943	nrps - nrps	nrps
SID2119.cluster053	SID5471.cluster043	0.798413	nrps - nrps	nrps
SID2563.cluster030	SID335.cluster012	0.754299	nrps - nrps	nrps
SID1034.cluster051	SID7834.cluster045	0.739067	nrps - nrps	nrps
SID2955.cluster023	SID3212.cluster002	0.795585	nrps - t1pks-nrps
SID3343.cluster066	SID5770.cluster011	0.793178	nrps - nrps	nrps
SID161.cluster041	SID4923.cluster006	0.774442	nrps - t1pks-nrps
SID2119.cluster007	SID6139.cluster045	0.684822	nrps - nrps	nrps
SID161.cluster003	SID685.cluster028	0.704128	nrps - nrps	nrps
SID2563.cluster029	SID5789.cluster001	0.701743	nrps - nrps	nrps
SID5473.cluster007	SID8361.cluster068	0.776162	nrps - nrps	nrps
SID5789.cluster052	SID69.cluster029	0.792335	nrps - nrps	nrps
SID2955.cluster074	SID4936.cluster030	0.754369	nrps - nrps	nrps
SID8354.cluster008	SID8380.cluster029	0.79371	nrps - nrps	nrps
SID4920.cluster010	SID8360.cluster013	0.62544	t1pks-nrps - t1pks-nrps	t1pks-nrps
SID2888.cluster016	SID4946.cluster033	0.748533	nrps - t1pks-nrps
SID3915.cluster002	SID4936.cluster025	0.692159	bacteriocin-nrps - nrps
SID4982.cluster025	SID5594.cluster016	0.744199	nrps - t3pks-nrps
SID6137.cluster026	SID8382.cluster068	0.70003	nrps - nrps	nrps
SID5474.cluster007	SID7834.cluster042	0.786282	nrps - nrps	nrps
SID4917.cluster044	SID6139.cluster047	0.793634	nrps - nrps	nrps
SID5477.cluster019	SID8364.cluster019	0.782822	nrps - nrps	nrps
SID3212.cluster006	SID8378.cluster021	0.794322	bacteriocin-t1pks-nrps - nrps
SID1328.cluster016	SID4950.cluster041	0.798705	nrps - nrps	nrps
SID5606.cluster008	SID69.cluster059	0.784628	nrps - nrps	nrps
SID4951.cluster007	SID7817.cluster007	0.796133	nrps - thiopeptide-lassopeptide-nrps
SID2119.cluster014	SID8350.cluster014	0.749298	nrps - nrps	nrps
SID3343.cluster050	SID8366.cluster022	0.772316	nrps - nrps-siderophore
SID1034.cluster028	SID2563.cluster040	0.775584	nrps - nrps	nrps
SID3915.cluster009	SID8382.cluster068	0.701705	nrps - nrps	nrps
SID685.cluster045	SID8380.cluster010	0.739714	nrps - nrps	nrps
SID4931.cluster046	SID8361.cluster087	0.742273	nrps - nrps	nrps
SID5471.cluster018	SID8385.cluster015	0.719426	nrps - nrps	nrps
SID3915.cluster009	SID4982.cluster030	0.784781	nrps - nrps	nrps
SID161.cluster037	SID4923.cluster012	0.784239	nrps - t3pks-nrps
SID6041.cluster012	SID7760.cluster043	0.764363	nrps - nrps	nrps
SID5473.cluster044	SID8361.cluster098	0.688342	nrps - nrps	nrps
SID337.cluster021	SID4936.cluster011	0.747805	nrps - nrps	nrps
SID5477.cluster019	SID7817.cluster014	0.763605	nrps - nrps	nrps
SID1046.cluster040	SID8375.cluster006	0.797861	nrps - nrps	nrps
SID5477.cluster016	SID8350.cluster035	0.76743	nrps - nrps	nrps
SID4913.cluster023	SID4936.cluster034	0.750138	nrps - nrps	nrps
SID3212.cluster027	SID3915.cluster035	0.696949	nrps - nrps	nrps
SID7760.cluster038	SID8364.cluster017	0.796397	nrps - t1pks-nrps
SID2119.cluster042	SID5477.cluster015	0.788674	nrps - nrps	nrps
SID1034.cluster040	SID4941.cluster008	0.776532	nrps - nrps	nrps
SID1046.cluster027	SID8357.cluster015	0.330176	nrps - nrps	nrps
SID3343.cluster018	SID5770.cluster015	0.752391	nrps - nrps	nrps
SID724.cluster059	SID89.cluster014	0.728304	nrps - nrps	nrps
SID7834.cluster020	SID8374.cluster025	0.690179	nrps - nrps	nrps
SID5998.cluster017	SID7815.cluster014	0.731227	nrps - t1pks-nrps
SID8354.cluster008	SID8381.cluster026	0.790339	nrps - nrps	nrps
SID1328.cluster026	SID8380.cluster024	0.794151	nrps - nrps	nrps
SID4925.cluster005	SID8373.cluster016	0.458951	nrps - t3pks-nrps
SID1328.cluster013	SID685.cluster022	0.790792	nrps - nrps	nrps
SID7805.cluster008	SID8352.cluster003	0.719954	nrps - nrps	nrps
SID8361.cluster098	SID8374.cluster004	0.745629	melanin-nrps - nrps
SID4950.cluster044	SID8361.cluster015	0.691878	nrps - t1pks-nrps
SID4950.cluster044	SID5594.cluster016	0.793161	nrps - t3pks-nrps
SID5926.cluster001	SID6137.cluster021	0.791092	nrps - nrps	nrps
SID3343.cluster066	SID337.cluster025	0.773991	nrps - nrps	nrps
SID2563.cluster020	SID5477.cluster030	0.75688	nrps - nrps	nrps
SID4936.cluster011	SID5770.cluster038	0.72465	nrps - nrps	nrps
SID7760.cluster011	SID8382.cluster070	0.70295	nrps - nrps	nrps
SID1328.cluster003	SID5477.cluster034	0.788765	nrps - transatpks-nrps
SID2131.cluster034	SID4950.cluster044	0.730685	nrps - nrps	nrps
SID4928.cluster008	SID5614.cluster038	0.75354	nrps - t1pks-nrps
SID6041.cluster012	SID8382.cluster040	0.799926	aminocoumarin-nrps - nrps
SID685.cluster028	SID69.cluster035	0.799215	nrps - nrps	nrps
SID2563.cluster029	SID8362.cluster055	0.796298	nrps - nrps	nrps
SID3212.cluster008	SID7814.cluster030	0.744944	nrps - terpene-nrps
SID2955.cluster029	SID5789.cluster054	0.750162	nrps - nrps	nrps
SID3212.cluster008	SID6137.cluster073	0.680196	nrps - nrps	nrps
SID4946.cluster038	SID7816.cluster020	0.797119	ladderane-arylpolyene-nrps - nrps
SID6041.cluster024	SID69.cluster008	0.672657	nrps - nrps	nrps
SID4985.cluster017	SID724.cluster032	0.72673	nrps - nrps	nrps
SID2131.cluster013	SID337.cluster021	0.789153	nrps - nrps	nrps
SID5914.cluster038	SID8380.cluster020	0.78932	nrps - nrps	nrps
SID5770.cluster011	SID8362.cluster014	0.758054	nrps - nrps	nrps
SID6137.cluster080	SID8361.cluster001	0.682782	nrps - t1pks-nrps
SID5477.cluster030	SID6137.cluster031	0.681429	nrps - nrps	nrps
SID1328.cluster017	SID6041.cluster011	0.753689	nrps - nrps	nrps
SID4936.cluster028	SID5477.cluster034	0.767222	nrps - transatpks-nrps
SID5614.cluster021	SID6139.cluster045	0.739495	nrps - nrps	nrps
SID4946.cluster013	SID8385.cluster009	0.748837	nrps - nrps	nrps
SID5643.cluster021	SID8361.cluster012	0.683484	nrps - nrps	nrps
SID161.cluster020	SID2563.cluster032	0.606931	nrps - nrps	nrps
SID7815.cluster002	SID8356.cluster024	0.489376	nrps - terpene-nrps
SID3343.cluster076	SID4931.cluster014	0.796467	nrps - nrps	nrps
SID161.cluster017	SID4931.cluster049	0.736618	nrps - nrps	nrps
SID4939.cluster022	SID7816.cluster033	0.497848	nrps - transatpks-t1pks-otherks-nrps
SID5643.cluster035	SID8366.cluster019	0.761747	nrps - nrps	nrps
SID8362.cluster049	SID8370.cluster031	0.775369	nrps - nrps	nrps
SID6137.cluster033	SID685.cluster022	0.783646	nrps - nrps	nrps
SID625.cluster019	SID8362.cluster070	0.633802	nrps - nrps	nrps
SID2563.cluster016	SID5470.cluster011	0.668559	nrps - nrps	nrps
SID337.cluster013	SID5464.cluster007	0.773172	nrps - t1pks-nrps
SID2955.cluster059	SID6137.cluster021	0.782222	nrps - nrps	nrps
SID5473.cluster033	SID7816.cluster033	0.788873	t1pks-nrps - transatpks-t1pks-otherks-nrps
SID4915.cluster032	SID685.cluster050	0.733492	nrps - nrps	nrps
SID6041.cluster016	SID8386.cluster018	0.76482	nrps - nrps	nrps
SID89.cluster006	SID89.cluster012	0.72346	nrps - nrps	nrps
SID625.cluster019	SID8352.cluster003	0.793509	nrps - nrps	nrps
SID7760.cluster008	SID8386.cluster031	0.770361	nrps - nrps	nrps
SID4931.cluster018	SID69.cluster064	0.79751	nrps - nrps	nrps
SID2119.cluster014	SID5474.cluster029	0.747182	indole-nrps - nrps
SID486.cluster023	SID4937.cluster028	0.740138	melanin-nrps - nrps
SID1034.cluster066	SID1328.cluster003	0.768347	nrps - nrps	nrps
SID4917.cluster043	SID724.cluster039	0.769339	nrps - nrps	nrps
SID4936.cluster028	SID8386.cluster013	0.744035	nrps - nrps	nrps
SID4982.cluster020	SID8364.cluster017	0.799955	nrps - t1pks-nrps
SID1034.cluster021	SID5998.cluster039	0.737254	nrps - nrps	nrps
SID2119.cluster036	SID8377.cluster005	0.761511	nrps - terpene-nrps
SID2999.cluster016	SID4923.cluster027	0.750699	nrps - nrps	nrps
SID2119.cluster003	SID8366.cluster023	0.782589	nrps - nrps	nrps
SID2563.cluster004	SID4917.cluster035	0.699459	nrps - nrps	nrps
SID2119.cluster036	SID7834.cluster018	0.67115	blactam-t1pks-nrps - nrps
SID2888.cluster013	SID4937.cluster010	0.779239	nrps - thiopeptide-t1pks-nrps
SID4946.cluster057	SID6137.cluster061	0.749384	nrps - nrps	nrps
SID8370.cluster031	SID8371.cluster002	0.289474	nrps - nrps	nrps
SID8350.cluster029	SID8352.cluster021	0.560597	nrps - t1pks-nrps
SID5477.cluster016	SID69.cluster012	0.677643	nrps - nrps	nrps
SID4936.cluster044	SID4944.cluster022	0.777234	nrps - nrps	nrps
SID724.cluster026	SID8381.cluster010	0.77077	nrps - nrps	nrps
SID5998.cluster018	SID8354.cluster034	0.790491	nrps - nrps	nrps
SID5471.cluster018	SID8358.cluster009	0.773202	nrps - nrps	nrps
SID6137.cluster055	SID685.cluster045	0.65756	nrps - nrps	nrps
SID1034.cluster020	SID7816.cluster008	0.742252	nrps - t1pks-nrps
SID2563.cluster053	SID69.cluster050	0.79735	nrps - nrps	nrps
SID1034.cluster071	SID161.cluster017	0.798135	nrps - nrps	nrps
SID3343.cluster058	SID486.cluster060	0.759708	nrps - nrps	nrps
SID685.cluster018	SID8370.cluster025	0.787248	nrps - nrps	nrps
SID5770.cluster014	SID8362.cluster089	0.746754	nrps - nrps	nrps
SID3212.cluster042	SID4941.cluster006	0.745809	nrps - t1pks-nrps
SID2888.cluster016	SID8359.cluster013	0.644976	nrps - nrps	nrps
SID5914.cluster022	SID685.cluster032	0.721185	nrps - nrps	nrps
SID724.cluster032	SID8380.cluster010	0.766148	nrps - nrps	nrps
SID2999.cluster033	SID6139.cluster074	0.788964	nrps - nrps	nrps
SID3343.cluster038	SID4931.cluster059	0.767332	nrps - nrps	nrps
SID1034.cluster028	SID486.cluster057	0.498472	nrps - nrps	nrps
SID2955.cluster055	SID2999.cluster033	0.769129	nrps - nrps	nrps
SID5606.cluster033	SID5643.cluster041	0.729706	nrps - nrps	nrps
SID2119.cluster007	SID2131.cluster039	0.702328	nrps - nrps	nrps
SID7804.cluster046	SID8358.cluster009	0.792479	nrps - nrps	nrps
SID1328.cluster003	SID5789.cluster041	0.780227	nrps - nrps	nrps
SID4931.cluster033	SID5474.cluster016	0.745845	nrps - nrps	nrps
SID4931.cluster014	SID8380.cluster019	0.792126	nrps - nrps	nrps
SID2955.cluster032	SID8362.cluster089	0.756133	nrps - nrps	nrps
SID3212.cluster008	SID5606.cluster013	0.746954	nrps - nrps	nrps
SID6139.cluster047	SID69.cluster024	0.75028	nrps - nrps	nrps
SID4917.cluster033	SID6041.cluster038	0.757225	nrps - nrps	nrps
SID6041.cluster035	SID6139.cluster007	0.738283	nrps - nrps	nrps
SID4982.cluster025	SID6041.cluster025	0.78992	nrps - nrps	nrps
SID4917.cluster004	SID7810.cluster017	0.762288	butyrolactone-amglyccycl-t1pks-nrps - nrps
SID3343.cluster076	SID8350.cluster008	0.798868	bacteriocin-lantipeptide-nrps - nrps
SID5789.cluster041	SID6137.cluster026	0.760128	nrps - nrps	nrps
SID3212.cluster039	SID685.cluster032	0.796482	nrps - nrps	nrps
SID5770.cluster038	SID6137.cluster036	0.767544	nrps - nrps	nrps
SID685.cluster048	SID7804.cluster056	0.772096	nrps - nrps	nrps
SID2888.cluster024	SID4921.cluster014	0.614664	nrps - nrps	nrps
SID5998.cluster039	SID89.cluster006	0.729414	nrps - nrps	nrps
SID5770.cluster026	SID8364.cluster025	0.714348	nrps - t1pks-nrps
SID3915.cluster029	SID5643.cluster019	0.760958	nrps - nrps	nrps
SID5770.cluster045	SID7834.cluster019	0.750031	nrps - nrps	nrps
SID2955.cluster071	SID5926.cluster026	0.790996	nrps - nrps	nrps
SID8356.cluster023	SID8378.cluster028	0.326904	nrps - nrps-transatpks-t1pks-otherks
SID1034.cluster066	SID486.cluster017	0.787328	nrps - nrps	nrps
SID2563.cluster048	SID7813.cluster004	0.263795	nrps - nrps	nrps
SID4915.cluster003	SID4928.cluster031	0.795104	nrps - nrps	nrps
SID1034.cluster075	SID8378.cluster036	0.762538	nrps - nrps	nrps
SID486.cluster011	SID486.cluster033	0.722638	nrps - nrps	nrps
SID486.cluster054	SID69.cluster015	0.682337	nrps - nrps	nrps
SID4913.cluster033	SID8359.cluster010	0.78062	t3pks-nrps - t3pks-nrps	t3pks-nrps
SID5477.cluster018	SID685.cluster013	0.724256	nrps - nrps	nrps
SID161.cluster037	SID685.cluster013	0.72226	nrps - nrps	nrps
SID4915.cluster009	SID4946.cluster031	0.786463	nrps - nrps	nrps
SID2119.cluster036	SID3343.cluster066	0.680375	nrps - nrps	nrps
SID685.cluster079	SID7760.cluster011	0.797321	nrps - nrps	nrps
SID337.cluster021	SID724.cluster046	0.740296	nrps - nrps	nrps
SID2119.cluster042	SID8352.cluster020	0.75985	nrps - nrps	nrps
SID5998.cluster037	SID69.cluster024	0.760659	nrps - nrps	nrps
SID5998.cluster018	SID724.cluster005	0.758662	nrps - nrps	nrps
SID4946.cluster013	SID6137.cluster033	0.797262	nrps - nrps	nrps
SID6137.cluster006	SID8362.cluster052	0.745488	nrps - nrps	nrps
SID5477.cluster017	SID8382.cluster108	0.794488	nrps - nrps	nrps
SID3343.cluster058	SID5470.cluster011	0.669291	nrps - nrps	nrps
SID724.cluster047	SID8374.cluster003	0.735909	nrps - nrps	nrps
SID1034.cluster029	SID5914.cluster027	0.799711	nrps - nrps	nrps
SID6137.cluster036	SID724.cluster005	0.712607	nrps - nrps	nrps
SID724.cluster008	SID724.cluster046	0.781213	nrps - nrps	nrps
SID5998.cluster022	SID8371.cluster013	0.76522	nrps - t1pks-nrps
SID8361.cluster036	SID8361.cluster068	0.764321	nrps - nrps	nrps
SID2999.cluster033	SID8356.cluster025	0.749156	nrps - t1pks-nrps
SID2955.cluster023	SID7760.cluster016	0.792758	nrps - nrps	nrps
SID5926.cluster029	SID6137.cluster081	0.770349	nrps - nrps	nrps
SID5473.cluster008	SID89.cluster011	0.766183	nrps - nrps	nrps
SID724.cluster005	SID7834.cluster005	0.74723	nrps - nrps	nrps
SID486.cluster054	SID4915.cluster024	0.793414	nrps - nrps	nrps
SID2119.cluster007	SID7804.cluster019	0.798429	nrps - nrps	nrps
SID4936.cluster011	SID6139.cluster047	0.733175	nrps - nrps	nrps
SID2955.cluster032	SID685.cluster032	0.756152	nrps - nrps	nrps
SID724.cluster033	SID8366.cluster013	0.791234	nrps - nrps	nrps
SID1034.cluster062	SID5914.cluster022	0.781126	nrps - nrps	nrps
SID486.cluster017	SID4934.cluster006	0.738435	nrps - t1pks-nrps
SID3343.cluster068	SID724.cluster014	0.746368	nrps - nrps	nrps
SID685.cluster075	SID8354.cluster025	0.702069	nrps - nrps	nrps
SID5789.cluster052	SID685.cluster077	0.748773	nrps - nrps	nrps
SID1328.cluster002	SID5910.cluster027	0.76845	nrps - nrps	nrps
SID685.cluster050	SID7834.cluster047	0.709489	nrps - nrps	nrps
SID2888.cluster016	SID8385.cluster024	0.715197	nrps - nrps	nrps
SID3915.cluster002	SID5473.cluster008	0.772892	nrps - nrps	nrps
SID5614.cluster021	SID5643.cluster018	0.708072	nrps - nrps	nrps
SID8380.cluster019	SID89.cluster031	0.735354	nrps - nrps	nrps
SID4926.cluster019	SID8359.cluster032	0.654839	bacteriocin-t1pks-nrps - t1pks-nrps
SID4917.cluster004	SID8362.cluster065	0.78885	nrps - nrps	nrps
SID2999.cluster033	SID685.cluster031	0.624114	nrps - nrps	nrps
SID1046.cluster014	SID2999.cluster011	0.777139	nrps - t3pks-nrps
SID685.cluster045	SID8378.cluster025	0.799876	nrps - t1pks-nrps
SID3343.cluster076	SID4915.cluster019	0.786313	nrps - nrps	nrps
SID5614.cluster030	SID8378.cluster025	0.147421	t1pks-nrps - t1pks-nrps	t1pks-nrps
SID685.cluster045	SID7816.cluster008	0.770799	nrps - t1pks-nrps
SID3343.cluster065	SID8381.cluster023	0.788976	nrps - nrps	nrps
SID5477.cluster019	SID8362.cluster089	0.720285	nrps - nrps	nrps
SID5789.cluster043	SID8354.cluster011	0.71942	nrps - nrps	nrps
SID2999.cluster026	SID4931.cluster048	0.79317	nrps - nrps	nrps
SID3343.cluster050	SID8364.cluster038	0.794015	nrps - transatpks-t1pks-otherks-nrps
SID2131.cluster011	SID4931.cluster047	0.749604	nrps - nrps	nrps
SID7760.cluster016	SID8378.cluster020	0.76796	nrps - terpene-t1pks-nrps
SID2119.cluster003	SID2563.cluster020	0.782472	nrps - nrps	nrps
SID1034.cluster021	SID89.cluster031	0.729739	nrps - nrps	nrps
SID6139.cluster054	SID8378.cluster020	0.785074	nrps - terpene-t1pks-nrps
SID685.cluster072	SID7834.cluster004	0.674874	nrps - nrps	nrps
SID5643.cluster044	SID724.cluster039	0.73629	nrps - nrps	nrps
SID337.cluster021	SID4914.cluster009	0.780683	ladderane-nrps - nrps
SID486.cluster032	SID8366.cluster034	0.613582	nrps - t1pks-nrps
SID4915.cluster021	SID4985.cluster006	0.772267	nrps - nrps	nrps
SID3212.cluster027	SID3915.cluster002	0.768581	nrps - nrps	nrps
SID2119.cluster005	SID8385.cluster035	0.798345	nrps - nrps	nrps
SID4926.cluster004	SID8369.cluster007	0.753692	nrps - t3pks-nrps
SID2131.cluster039	SID3212.cluster041	0.797346	nrps - nrps	nrps
SID1034.cluster040	SID5594.cluster016	0.765364	nrps - t3pks-nrps
SID1034.cluster020	SID4946.cluster059	0.793378	nrps - nrps	nrps
SID3212.cluster042	SID5473.cluster020	0.761174	nrps - phosphonate-nrps
SID8361.cluster087	SID8373.cluster018	0.741113	nrps - nrps	nrps
SID5914.cluster003	SID89.cluster003	0.788126	nrps - nrps	nrps
SID6137.cluster019	SID6139.cluster014	0.769568	nrps - nrps	nrps
SID1328.cluster026	SID8381.cluster024	0.72691	bacteriocin-nrps - nrps
SID1034.cluster061	SID6139.cluster014	0.691344	nrps - nrps	nrps
SID3343.cluster079	SID5477.cluster034	0.77349	nrps - transatpks-nrps
SID5614.cluster014	SID7814.cluster027	0.65944	nrps - nrps	nrps
SID1328.cluster003	SID5614.cluster011	0.783561	nrps - nrps	nrps
SID4946.cluster024	SID8371.cluster002	0.771064	lantipeptide-nrps - nrps
SID5789.cluster043	SID8352.cluster004	0.76267	nrps - t1pks-nrps
SID4923.cluster014	SID8361.cluster002	0.793064	nrps - nrps	nrps
SID6013.cluster004	SID7817.cluster016	0.753092	nrps - nrps	nrps
SID1034.cluster048	SID486.cluster054	0.754109	nrps - nrps	nrps
SID3915.cluster035	SID486.cluster040	0.687579	nrps - nrps	nrps
SID69.cluster018	SID724.cluster035	0.785709	nrps - nrps	nrps
SID4936.cluster011	SID5614.cluster030	0.758542	nrps - t1pks-nrps
SID1034.cluster041	SID7817.cluster002	0.792492	nrps - t1pks-nrps
SID1328.cluster003	SID5471.cluster059	0.754049	nrps - t1pks-lantipeptide-terpene-nrps
SID4931.cluster033	SID4946.cluster050	0.720681	ectoine-nrps - nrps
SID5614.cluster025	SID8386.cluster018	0.783982	nrps - nrps	nrps
SID2955.cluster010	SID6137.cluster021	0.755368	nrps - nrps	nrps
SID5471.cluster031	SID8359.cluster010	0.778451	nrps - t3pks-nrps
SID4931.cluster005	SID5998.cluster039	0.740167	nrps - nrps	nrps
SID4917.cluster046	SID6139.cluster007	0.650165	nrps - nrps	nrps
SID4946.cluster060	SID5789.cluster027	0.524095	nrps - nrps	nrps
SID5998.cluster018	SID7760.cluster008	0.688854	nrps - nrps	nrps
SID5789.cluster052	SID8350.cluster030	0.720839	bacteriocin-t1pks-nrps - nrps
SID3212.cluster003	SID5614.cluster033	0.794738	nrps - nrps	nrps
SID5643.cluster031	SID8385.cluster015	0.734871	nrps - nrps	nrps
SID1.cluster005	SID5840.cluster014	0.739333	nrps - nrps	nrps
SID3915.cluster002	SID4982.cluster013	0.744163	nrps - nrps	nrps
SID4946.cluster060	SID7760.cluster030	0.729423	nrps - nrps	nrps
SID5614.cluster021	SID8356.cluster030	0.775684	nrps - nrps	nrps
SID4917.cluster004	SID8381.cluster010	0.787555	nrps - nrps	nrps
SID6013.cluster004	SID8380.cluster007	0.781121	nrps - nrps	nrps
SID2119.cluster005	SID486.cluster007	0.798779	nrps - nrps	nrps
SID8354.cluster031	SID8382.cluster068	0.776376	nrps - nrps	nrps
SID5606.cluster028	SID685.cluster034	0.603785	nrps - nrps	nrps
SID2955.cluster039	SID69.cluster008	0.69748	nrps - nrps	nrps
SID2955.cluster027	SID8354.cluster025	0.758766	nrps - nrps	nrps
SID5770.cluster014	SID8361.cluster012	0.755923	nrps - nrps	nrps
SID161.cluster029	SID4920.cluster010	0.730932	nrps - t1pks-nrps
SID2955.cluster039	SID6139.cluster051	0.776494	nrps - nrps	nrps
SID5477.cluster019	SID8366.cluster023	0.790679	nrps - nrps	nrps
SID1328.cluster016	SID3343.cluster026	0.760405	nrps - nrps	nrps
SID5606.cluster008	SID5998.cluster040	0.764779	nrps - nrps	nrps
SID5477.cluster016	SID5643.cluster021	0.671893	nrps - nrps	nrps
SID2563.cluster017	SID5614.cluster015	0.784984	nrps - nrps	nrps
SID2563.cluster016	SID3343.cluster067	0.740834	nrps - nrps	nrps
SID685.cluster077	SID8362.cluster095	0.734525	nrps - nrps	nrps
SID2131.cluster011	SID4915.cluster019	0.768236	nrps - nrps	nrps
SID724.cluster039	SID724.cluster055	0.609173	nrps - nrps	nrps
SID685.cluster032	SID724.cluster053	0.794695	nrps - nrps	nrps
SID3212.cluster028	SID7817.cluster016	0.749102	nrps - nrps	nrps
SID4936.cluster045	SID4985.cluster017	0.702603	nrps - nrps	nrps
SID4982.cluster023	SID8382.cluster094	0.796185	nrps - nrps	nrps
SID685.cluster044	SID8379.cluster014	0.775203	nrps - t1pks-nrps
SID5473.cluster013	SID8375.cluster026	0.702323	t3pks-nrps - thiopeptide-lassopeptide-nrps
SID724.cluster029	SID7805.cluster009	0.766796	nrps - nrps	nrps
SID5477.cluster037	SID5914.cluster001	0.699729	nrps - nrps	nrps
SID4936.cluster035	SID4941.cluster010	0.795335	nrps - t1pks-nrps
SID4946.cluster057	SID6041.cluster016	0.732821	nrps - nrps	nrps
SID486.cluster032	SID8382.cluster090	0.778613	nrps - nrps	nrps
SID5643.cluster004	SID8386.cluster045	0.777186	nrps - nrps	nrps
SID4931.cluster047	SID4936.cluster011	0.712601	nrps - nrps	nrps
SID724.cluster026	SID8386.cluster018	0.795012	nrps - nrps	nrps
SID4946.cluster057	SID724.cluster014	0.777874	nrps - nrps	nrps
SID5477.cluster019	SID7815.cluster026	0.77663	nrps - nrps	nrps
SID7760.cluster008	SID89.cluster011	0.709779	nrps - nrps	nrps
SID5606.cluster013	SID724.cluster043	0.774301	nrps - nrps	nrps
SID2563.cluster016	SID6137.cluster075	0.650388	nrps - nrps-otherks
SID1034.cluster062	SID5475.cluster001	0.791354	nrps - nrps	nrps
SID6139.cluster037	SID685.cluster023	0.782623	nrps - nrps	nrps
SID5643.cluster037	SID8361.cluster053	0.731806	nrps - nrps	nrps
SID486.cluster022	SID7804.cluster022	0.798626	nrps - nrps	nrps
SID1034.cluster052	SID6137.cluster017	0.753113	nrps - nrps	nrps
SID2955.cluster005	SID5614.cluster040	0.795307	nrps - nrps	nrps
SID5643.cluster024	SID8361.cluster062	0.761653	nrps - nrps	nrps
SID3343.cluster048	SID8361.cluster045	0.788683	nrps - nrps	nrps
SID1034.cluster061	SID2999.cluster005	0.752969	nrps - nrps	nrps
SID2999.cluster033	SID7760.cluster016	0.672163	nrps - nrps	nrps
SID2119.cluster053	SID486.cluster023	0.795429	nrps - nrps	nrps
SID1328.cluster013	SID3212.cluster017	0.775767	nrps - t1pks-nrps
SID6139.cluster020	SID8382.cluster040	0.797703	aminocoumarin-nrps - nrps
SID3212.cluster041	SID337.cluster016	0.734503	nrps - t3pks-nrps
SID2119.cluster007	SID8356.cluster030	0.737148	nrps - nrps	nrps
SID4948.cluster032	SID5910.cluster010	0.770065	nrps - nrps	nrps
SID5998.cluster007	SID89.cluster036	0.406199	nrps - nrps	nrps
SID3343.cluster047	SID5840.cluster019	0.795309	nrps - nrps	nrps
SID337.cluster025	SID4913.cluster036	0.785148	nrps - nrps	nrps
SID1034.cluster018	SID1034.cluster031	0.74826	nrps - nrps	nrps
SID2955.cluster044	SID8369.cluster006	0.79959	nrps - t1pks-nrps
SID4931.cluster033	SID5471.cluster055	0.725308	nrps - nrps	nrps
SID1328.cluster031	SID161.cluster017	0.777378	nrps - nrps	nrps
SID2955.cluster041	SID2955.cluster062	0.779494	nrps - nrps	nrps
SID3343.cluster037	SID5474.cluster018	0.794475	lantipeptide-nrps - nrps
SID2888.cluster016	SID7805.cluster008	0.5871	nrps - nrps	nrps
SID7804.cluster030	SID8382.cluster108	0.651507	nrps - nrps	nrps
SID5471.cluster050	SID7804.cluster022	0.742237	nrps - nrps	nrps
SID4946.cluster019	SID5770.cluster019	0.746881	nrps - nrps	nrps
SID2888.cluster028	SID5475.cluster001	0.765076	nrps - nrps	nrps
SID5477.cluster030	SID8356.cluster030	0.74394	nrps - nrps	nrps
SID2131.cluster042	SID486.cluster022	0.701093	nrps - nrps	nrps
SID7834.cluster045	SID8362.cluster029	0.767799	nrps - nrps	nrps
SID3212.cluster039	SID337.cluster021	0.787898	nrps - nrps	nrps
SID4931.cluster041	SID4982.cluster007	0.79587	nrps - nrps	nrps
SID3212.cluster039	SID5926.cluster036	0.771404	nrps - nrps	nrps
SID2563.cluster009	SID5473.cluster008	0.706036	nrps - nrps	nrps
SID161.cluster029	SID8380.cluster020	0.72291	nrps - nrps	nrps
SID161.cluster017	SID8380.cluster024	0.778226	nrps - nrps	nrps
SID724.cluster043	SID8360.cluster013	0.78975	nrps - t1pks-nrps
SID1034.cluster024	SID8362.cluster014	0.768232	nrps - nrps	nrps
SID4917.cluster044	SID4945.cluster004	0.698121	nrps - nrps	nrps
SID4936.cluster027	SID7816.cluster008	0.774404	t1pks-nrps - t1pks-nrps	t1pks-nrps
SID4915.cluster032	SID5471.cluster052	0.71839	nrps - nrps	nrps
SID4936.cluster040	SID8382.cluster040	0.699742	aminocoumarin-nrps - nrps
SID5477.cluster019	SID5926.cluster036	0.799299	nrps - nrps	nrps
SID5998.cluster017	SID7813.cluster020	0.791054	nrps - nrps	nrps
SID6137.cluster016	SID8361.cluster062	0.736658	nrps - nrps	nrps
SID1034.cluster066	SID8362.cluster070	0.793631	nrps - nrps	nrps
SID1034.cluster066	SID5789.cluster005	0.783173	nrps - nrps	nrps
SID2999.cluster026	SID337.cluster035	0.752797	nrps - nrps	nrps
SID161.cluster059	SID4936.cluster035	0.760404	nrps - nrps	nrps
SID2563.cluster045	SID337.cluster048	0.765766	nrps - nrps	nrps
SID4915.cluster003	SID7834.cluster032	0.764601	nrps - nrps	nrps
SID486.cluster011	SID486.cluster038	0.77472	nrps - nrps	nrps
SID2119.cluster043	SID4913.cluster042	0.787545	nrps - t1pks-nrps
SID2119.cluster003	SID724.cluster043	0.755282	nrps - nrps	nrps
SID4982.cluster023	SID8366.cluster022	0.773647	nrps - nrps-siderophore
SID1034.cluster024	SID685.cluster077	0.790435	nrps - nrps	nrps
SID3915.cluster009	SID4936.cluster011	0.722174	nrps - nrps	nrps
SID4913.cluster033	SID8357.cluster024	0.771651	butyrolactone-nrps - t3pks-nrps
SID3343.cluster043	SID4921.cluster004	0.788891	nrps - nrps	nrps
SID337.cluster021	SID6137.cluster031	0.692599	nrps - nrps	nrps
SID2955.cluster006	SID8354.cluster025	0.670653	nrps - nrps	nrps
SID337.cluster042	SID6139.cluster045	0.754735	nrps - nrps	nrps
SID5789.cluster038	SID8364.cluster007	0.719813	nrps - t1pks-nrps
SID5998.cluster018	SID5998.cluster040	0.667371	nrps - nrps	nrps
SID2888.cluster019	SID4912.cluster023	0.582996	nrps - terpene-nrps
SID486.cluster019	SID6137.cluster073	0.798028	nrps - nrps	nrps
SID1034.cluster071	SID6137.cluster055	0.458751	nrps - nrps	nrps
SID2119.cluster012	SID8366.cluster019	0.783517	nrps - nrps	nrps
SID4931.cluster047	SID8362.cluster095	0.74211	nrps - nrps	nrps
SID1034.cluster029	SID5789.cluster038	0.688185	nrps - nrps	nrps
SID6139.cluster046	SID8380.cluster023	0.7886	nrps - nrps	nrps
SID5789.cluster024	SID8356.cluster025	0.723752	nrps - t1pks-nrps
SID3212.cluster003	SID8374.cluster024	0.782679	bacteriocin-t1pks-nrps - nrps
SID7827.cluster037	SID8352.cluster022	0.792679	indole-nrps - nrps
SID69.cluster050	SID8380.cluster010	0.794396	nrps - nrps	nrps
SID6137.cluster061	SID8386.cluster001	0.772529	nrps - nrps	nrps
SID8361.cluster036	SID8361.cluster103	0.777724	nrps - nrps	nrps
SID2119.cluster042	SID8380.cluster014	0.779939	nrps - nrps	nrps
SID3212.cluster003	SID625.cluster007	0.764792	nrps - nrps	nrps
SID2955.cluster051	SID3212.cluster040	0.695152	nrps - nrps	nrps
SID486.cluster040	SID5477.cluster015	0.693303	nrps - nrps	nrps
SID3915.cluster035	SID5770.cluster028	0.787192	nrps - nrps	nrps
SID1034.cluster048	SID2563.cluster030	0.689932	nrps - nrps	nrps
SID3915.cluster035	SID5471.cluster013	0.773178	nrps - nrps	nrps
SID4950.cluster041	SID8378.cluster034	0.799526	nrps - nrps-ladderane
SID5471.cluster067	SID8371.cluster031	0.761958	nrps - nrps	nrps
SID161.cluster041	SID3212.cluster032	0.772593	nrps - nrps	nrps
SID7834.cluster005	SID8350.cluster008	0.76105	bacteriocin-lantipeptide-nrps - nrps
SID161.cluster003	SID4936.cluster044	0.799272	nrps - nrps	nrps
SID5926.cluster006	SID89.cluster003	0.711124	nrps - nrps	nrps
SID1328.cluster031	SID685.cluster032	0.761511	nrps - nrps	nrps
SID4931.cluster005	SID4982.cluster030	0.773509	nrps - nrps	nrps
SID7834.cluster018	SID8369.cluster010	0.730553	blactam-t1pks-nrps - t1pks-nrps
SID1328.cluster031	SID8371.cluster007	0.775715	nrps - nrps	nrps
SID486.cluster017	SID4915.cluster032	0.772336	nrps - nrps	nrps
SID6137.cluster081	SID69.cluster030	0.795471	nrps - nrps	nrps
SID161.cluster009	SID4915.cluster014	0.756449	nrps - nrps	nrps
SID161.cluster052	SID5926.cluster006	0.507961	nrps - nrps	nrps
SID161.cluster009	SID5926.cluster006	0.78833	nrps - nrps	nrps
SID5926.cluster006	SID724.cluster022	0.73888	nrps - nrps	nrps
SID4939.cluster014	SID69.cluster023	0.451433	butyrolactone-nrps - nrps
SID3915.cluster002	SID8350.cluster014	0.667167	nrps - nrps	nrps
SID2563.cluster034	SID8358.cluster016	0.788151	nrps - t1pks-nrps
SID4944.cluster026	SID8361.cluster021	0.646362	nrps - nrps	nrps
SID4931.cluster014	SID5474.cluster029	0.798685	indole-nrps - nrps
SID3915.cluster001	SID8382.cluster108	0.774068	nrps - nrps	nrps
SID4936.cluster008	SID5614.cluster011	0.753857	nrps - nrps	nrps
SID4982.cluster025	SID8380.cluster029	0.684118	nrps - nrps	nrps
SID5770.cluster026	SID69.cluster018	0.784665	nrps - nrps	nrps
SID335.cluster012	SID4931.cluster040	0.779973	nrps - nrps	nrps
SID1034.cluster066	SID8382.cluster068	0.70683	nrps - nrps	nrps
SID1034.cluster066	SID6139.cluster018	0.752346	nrps - nrps	nrps
SID161.cluster059	SID6137.cluster017	0.748471	nrps - nrps	nrps
SID2131.cluster011	SID4931.cluster014	0.707431	nrps - nrps	nrps
SID1328.cluster017	SID5998.cluster016	0.764243	nrps - nrps	nrps
SID1034.cluster072	SID5477.cluster034	0.739409	nrps - transatpks-nrps
SID3212.cluster014	SID5998.cluster027	0.775949	nrps - nrps	nrps
SID685.cluster066	SID8361.cluster015	0.795119	nrps - t1pks-nrps
SID2888.cluster013	SID8366.cluster023	0.734295	nrps - nrps	nrps
SID5789.cluster038	SID6041.cluster016	0.692718	nrps - nrps	nrps
SID1034.cluster062	SID337.cluster047	0.649573	nrps - nrps	nrps
SID8380.cluster023	SID8381.cluster023	0.733075	nrps - nrps	nrps
SID2999.cluster033	SID724.cluster046	0.703203	nrps - nrps	nrps
SID2131.cluster039	SID5475.cluster016	0.723899	nrps - nrps	nrps
SID1034.cluster040	SID5614.cluster033	0.748321	nrps - nrps	nrps
SID486.cluster022	SID4948.cluster004	0.785471	nrps - terpene-nrps
SID4946.cluster013	SID8378.cluster020	0.770682	nrps - terpene-t1pks-nrps
SID724.cluster059	SID8386.cluster010	0.799021	nrps - nrps	nrps
SID5785.cluster014	SID7814.cluster030	0.74869	nrps - terpene-nrps
SID2955.cluster005	SID335.cluster027	0.788538	nrps - nrps	nrps
SID5473.cluster044	SID8378.cluster036	0.764059	nrps - nrps	nrps
SID5914.cluster001	SID724.cluster093	0.783949	nrps - nrps	nrps
SID2999.cluster033	SID89.cluster029	0.65424	nrps - nrps	nrps
SID5789.cluster014	SID69.cluster050	0.79783	nrps - nrps	nrps
SID2119.cluster053	SID8382.cluster021	0.756561	nrps - nrps	nrps
SID5614.cluster014	SID685.cluster063	0.682606	nrps - nrps	nrps
SID2999.cluster002	SID8382.cluster051	0.791398	nrps - nrps	nrps
SID8361.cluster098	SID8382.cluster106	0.756053	nrps - t1pks-nrps
SID5643.cluster005	SID685.cluster054	0.739253	nrps - nrps	nrps
SID1034.cluster051	SID685.cluster050	0.756567	nrps - nrps	nrps
SID486.cluster040	SID8382.cluster068	0.738275	nrps - nrps	nrps
SID7834.cluster047	SID8360.cluster013	0.732554	nrps - t1pks-nrps
SID1328.cluster013	SID8374.cluster029	0.788937	nrps - thiopeptide-t1pks-nrps
SID7760.cluster043	SID7804.cluster046	0.751419	nrps - nrps	nrps
SID1034.cluster028	SID2563.cluster038	0.774461	nrps - nrps	nrps
SID5770.cluster038	SID8377.cluster018	0.772732	nrps - nrps	nrps
SID6139.cluster008	SID69.cluster050	0.752998	nrps - nrps	nrps
SID6137.cluster038	SID8357.cluster023	0.798346	t1pks-nrps - transatpks-nrps
SID2563.cluster020	SID3343.cluster047	0.70684	nrps - nrps	nrps
SID5910.cluster010	SID7814.cluster003	0.757093	nrps - t3pks-t1pks-nrps
SID724.cluster014	SID7804.cluster012	0.747947	nrps - nrps	nrps
SID2955.cluster010	SID3343.cluster068	0.752283	nrps - nrps	nrps
SID4917.cluster046	SID7760.cluster011	0.799669	nrps - nrps	nrps
SID5914.cluster039	SID5998.cluster040	0.667878	nrps - nrps	nrps
SID3343.cluster065	SID8357.cluster023	0.799583	nrps - t1pks-nrps
SID3212.cluster040	SID8371.cluster027	0.799792	nrps - nrps	nrps
SID161.cluster052	SID5770.cluster011	0.689953	nrps - nrps	nrps
SID161.cluster009	SID8361.cluster012	0.737498	nrps - nrps	nrps
SID161.cluster052	SID4923.cluster014	0.649596	nrps - nrps	nrps
SID685.cluster063	SID8385.cluster012	0.753806	nrps - nrps	nrps
SID5643.cluster031	SID8386.cluster004	0.767586	nrps - nrps	nrps
SID69.cluster029	SID8362.cluster071	0.721497	nrps - nrps	nrps
SID2888.cluster016	SID8359.cluster015	0.761289	nrps - nrps	nrps
SID3212.cluster018	SID5471.cluster056	0.778306	nrps - nrps	nrps
SID685.cluster018	SID8359.cluster033	0.755571	nrps - nrps	nrps
SID1034.cluster049	SID5477.cluster037	0.771508	nrps - nrps	nrps
SID5926.cluster013	SID7804.cluster038	0.78527	nrps - nrps	nrps
SID8361.cluster084	SID8380.cluster029	0.736919	nrps - nrps	nrps
SID5643.cluster021	SID8380.cluster010	0.739108	nrps - nrps	nrps
SID6139.cluster027	SID8358.cluster017	0.736745	butyrolactone-nrps - nrps
SID2563.cluster009	SID8366.cluster023	0.715066	nrps - nrps	nrps
SID8367.cluster022	SID8370.cluster007	0.652744	nrps - nrps	nrps
SID1034.cluster021	SID337.cluster025	0.765315	nrps - nrps	nrps
SID1034.cluster023	SID8356.cluster016	0.799067	nrps - t3pks-nrps
SID4921.cluster017	SID4925.cluster022	0.788548	t1pks-nrps - t1pks-nrps	t1pks-nrps
SID4917.cluster035	SID5614.cluster038	0.737032	nrps - nrps	nrps
SID8361.cluster098	SID8380.cluster029	0.644285	nrps - nrps	nrps
SID1034.cluster013	SID69.cluster015	0.778611	nrps - nrps	nrps
SID3212.cluster006	SID69.cluster008	0.774032	nrps - nrps	nrps
SID3915.cluster029	SID4923.cluster012	0.781087	nrps - t3pks-nrps
SID6137.cluster026	SID89.cluster034	0.692402	nrps - nrps	nrps
SID4923.cluster017	SID4939.cluster008	0.752224	nrps - t2pks-terpene-nrps
SID1034.cluster022	SID4928.cluster018	0.798646	nrps - t1pks-nrps
SID3212.cluster019	SID486.cluster033	0.713689	nrps - nrps	nrps
SID7834.cluster045	SID8370.cluster028	0.789365	nrps - t1pks-nrps
SID724.cluster052	SID7834.cluster005	0.738984	nrps - nrps	nrps
SID161.cluster059	SID5770.cluster046	0.762793	nrps - nrps	nrps
SID3212.cluster011	SID8382.cluster103	0.761851	nrps - t1pks-nrps
SID5770.cluster048	SID8373.cluster019	0.794479	nrps - t1pks-nrps
SID8361.cluster029	SID8362.cluster049	0.640656	nrps - nrps	nrps
SID4940.cluster007	SID4941.cluster010	0.77002	t1pks-nrps - t1pks-nrps	t1pks-nrps
SID2119.cluster046	SID5789.cluster020	0.797242	nrps - nrps	nrps
SID4917.cluster043	SID7760.cluster011	0.628656	nrps - nrps	nrps
SID1034.cluster024	SID5477.cluster037	0.79544	nrps - nrps	nrps
SID69.cluster059	SID8366.cluster023	0.740281	nrps - nrps	nrps
SID2999.cluster016	SID4936.cluster025	0.771535	bacteriocin-nrps - nrps
SID2888.cluster013	SID69.cluster029	0.635705	nrps - nrps	nrps
SID5926.cluster039	SID8381.cluster023	0.693598	nrps - nrps	nrps
SID486.cluster023	SID8378.cluster034	0.754048	nrps - nrps-ladderane
SID486.cluster032	SID8385.cluster027	0.716963	nrps - nrps	nrps
SID6139.cluster015	SID7834.cluster018	0.754268	blactam-t1pks-nrps - nrps
SID685.cluster013	SID8364.cluster016	0.778346	nrps - nrps	nrps
SID6137.cluster002	SID6139.cluster024	0.795079	nrps - nrps	nrps
SID5998.cluster018	SID8350.cluster030	0.761875	bacteriocin-t1pks-nrps - nrps
SID1034.cluster020	SID7760.cluster016	0.685492	nrps - nrps	nrps
SID685.cluster032	SID69.cluster034	0.799109	nrps - nrps	nrps
SID7834.cluster042	SID8370.cluster025	0.793052	nrps - nrps	nrps
SID2955.cluster046	SID8362.cluster010	0.778104	nrps - nrps	nrps
SID337.cluster021	SID7805.cluster001	0.715293	nrps - nrps	nrps
SID6139.cluster018	SID8361.cluster015	0.78348	nrps - t1pks-nrps
SID2119.cluster046	SID8361.cluster036	0.78018	nrps - nrps	nrps
SID5471.cluster068	SID7834.cluster008	0.72903	nrps - nrps	nrps
SID2999.cluster033	SID3212.cluster002	0.697173	nrps - t1pks-nrps
SID3343.cluster066	SID8366.cluster023	0.779619	nrps - nrps	nrps
SID2119.cluster053	SID5477.cluster032	0.753973	nrps - nrps	nrps
SID2119.cluster053	SID4939.cluster018	0.778755	nrps - nrps	nrps
SID1034.cluster048	SID8361.cluster002	0.763467	nrps - nrps	nrps
SID1034.cluster009	SID89.cluster006	0.765409	nrps - nrps	nrps
SID1034.cluster048	SID5606.cluster045	0.789413	nrps - nrps	nrps
SID6139.cluster061	SID8352.cluster003	0.648456	nrps - nrps	nrps
SID8361.cluster056	SID8382.cluster131	0.764064	nrps - nrps	nrps
SID4985.cluster006	SID7813.cluster010	0.642416	nrps - nrps	nrps
SID5789.cluster010	SID8373.cluster016	0.652586	siderophore-nrps - t3pks-nrps
SID1328.cluster003	SID5914.cluster001	0.741294	nrps - nrps	nrps
SID8361.cluster028	SID8385.cluster035	0.795332	nrps - nrps	nrps
SID1034.cluster041	SID5926.cluster001	0.799286	nrps - nrps	nrps
SID2888.cluster010	SID8380.cluster019	0.686675	nrps - nrps	nrps
SID4931.cluster005	SID8350.cluster031	0.7602	nrps - nrps	nrps
SID8362.cluster044	SID8386.cluster001	0.775123	nrps - nrps	nrps
SID8361.cluster041	SID8380.cluster014	0.721251	nrps - nrps	nrps
SID4982.cluster007	SID7813.cluster020	0.713713	nrps - nrps	nrps
SID5789.cluster012	SID5998.cluster032	0.78673	nrps - nrps	nrps
SID6139.cluster047	SID685.cluster045	0.756502	nrps - nrps	nrps
SID3915.cluster002	SID3915.cluster008	0.79753	nrps - nrps	nrps
SID4946.cluster019	SID5471.cluster037	0.724833	nrps - nrps	nrps
SID4982.cluster025	SID6137.cluster009	0.738553	nrps - nrps	nrps
SID6139.cluster065	SID8378.cluster021	0.786927	bacteriocin-t1pks-nrps - nrps
SID8358.cluster019	SID8371.cluster002	0.79071	nrps - nrps	nrps
SID4940.cluster006	SID5914.cluster039	0.707815	nrps - nrps	nrps
SID4931.cluster041	SID5466.cluster022	0.706473	nrps - t1pks-nrps
SID4982.cluster025	SID6137.cluster031	0.742647	nrps - nrps	nrps
SID5910.cluster027	SID8375.cluster028	0.716499	melanin-t1pks-nrps - nrps
SID1328.cluster029	SID4948.cluster003	0.798325	nrps - nrps	nrps
SID337.cluster051	SID4982.cluster020	0.765122	nrps - nrps	nrps
SID6137.cluster045	SID8362.cluster029	0.78869	nrps - nrps	nrps
SID3915.cluster029	SID4946.cluster046	0.775382	nrps - nrps	nrps
SID2119.cluster024	SID8361.cluster002	0.79757	nrps - nrps	nrps
SID4931.cluster014	SID69.cluster064	0.798019	nrps - nrps	nrps
SID3915.cluster029	SID5606.cluster032	0.763639	nrps - nrps	nrps
SID5789.cluster005	SID5789.cluster043	0.762861	nrps - nrps	nrps
SID1328.cluster016	SID7814.cluster027	0.785975	nrps - nrps	nrps
SID5473.cluster008	SID5926.cluster001	0.779197	nrps - nrps	nrps
SID1328.cluster016	SID4921.cluster007	0.702335	nrps - terpene-nrps
SID2999.cluster026	SID5926.cluster035	0.753023	nrps - nrps	nrps
SID161.cluster059	SID3343.cluster058	0.781662	nrps - nrps	nrps
SID161.cluster016	SID8371.cluster031	0.724893	nrps - nrps	nrps
SID4982.cluster023	SID5471.cluster037	0.659942	nrps - nrps	nrps
SID3212.cluster028	SID5998.cluster027	0.706731	nrps - nrps	nrps
SID8354.cluster008	SID8366.cluster034	0.783645	nrps - t1pks-nrps
SID2119.cluster043	SID3915.cluster009	0.787123	nrps - nrps	nrps
SID4982.cluster023	SID8367.cluster016	0.75828	nrps - nrps	nrps
SID5926.cluster013	SID8366.cluster019	0.69015	nrps - nrps	nrps
SID3915.cluster009	SID4936.cluster044	0.664381	nrps - nrps	nrps
SID1046.cluster040	SID2999.cluster002	0.758004	nrps - nrps	nrps
SID6137.cluster031	SID69.cluster024	0.763508	nrps - nrps	nrps
SID5471.cluster018	SID5614.cluster036	0.774853	nrps - nrps	nrps
SID3212.cluster024	SID7804.cluster022	0.772952	nrps - nrps	nrps
SID724.cluster026	SID8386.cluster004	0.79545	nrps - nrps	nrps
SID2119.cluster002	SID5614.cluster025	0.779385	nrps - nrps	nrps
SID4931.cluster047	SID685.cluster066	0.749972	nrps - nrps	nrps
SID1034.cluster020	SID2955.cluster046	0.782686	nrps - nrps	nrps
SID3343.cluster018	SID6137.cluster073	0.6941	nrps - nrps	nrps
SID2563.cluster034	SID89.cluster031	0.767848	nrps - nrps	nrps
SID7834.cluster020	SID8367.cluster022	0.796403	nrps - nrps	nrps
SID69.cluster050	SID7804.cluster041	0.79092	nrps - nrps	nrps
SID69.cluster050	SID8362.cluster029	0.769802	nrps - nrps	nrps
SID1046.cluster026	SID8370.cluster024	0.780494	nrps - nrps	nrps
SID4915.cluster029	SID5471.cluster067	0.712254	nrps - nrps	nrps
SID2563.cluster015	SID4917.cluster035	0.793147	nrps - nrps	nrps
SID3212.cluster003	SID685.cluster002	0.737339	nrps - nrps	nrps
SID4946.cluster024	SID4951.cluster005	0.782903	lantipeptide-nrps - thiopeptide-nrps
SID5914.cluster021	SID8370.cluster024	0.794739	nrps - nrps	nrps
SID2119.cluster007	SID4951.cluster002	0.764515	nrps - nrps	nrps
SID685.cluster019	SID8362.cluster065	0.725979	nrps - nrps	nrps
SID161.cluster003	SID4936.cluster011	0.756681	nrps - nrps	nrps
SID6137.cluster081	SID685.cluster018	0.788708	nrps - nrps	nrps
SID2131.cluster043	SID8361.cluster100	0.768976	nrps - nrps	nrps
SID2563.cluster038	SID8370.cluster028	0.785902	nrps - t1pks-nrps
SID4917.cluster046	SID8366.cluster013	0.791789	nrps - nrps	nrps
SID6137.cluster006	SID8361.cluster020	0.768208	nrps - nrps	nrps
SID5926.cluster006	SID69.cluster064	0.759674	nrps - nrps	nrps
SID5643.cluster041	SID8381.cluster008	0.7954	nrps - nrps	nrps
SID3915.cluster022	SID4936.cluster040	0.798498	nrps - nrps	nrps
SID2888.cluster016	SID5471.cluster043	0.774665	nrps - nrps	nrps
SID7804.cluster022	SID8354.cluster025	0.781434	nrps - nrps	nrps
SID4946.cluster038	SID8371.cluster001	0.780611	nrps - nrps	nrps
SID685.cluster018	SID7804.cluster046	0.760989	nrps - nrps	nrps
SID2119.cluster048	SID3212.cluster034	0.702533	nrps - nrps	nrps
SID7760.cluster038	SID8380.cluster023	0.735235	nrps - nrps	nrps
SID337.cluster005	SID8367.cluster016	0.774151	nrps - nrps	nrps
SID1046.cluster014	SID8352.cluster003	0.678819	nrps - nrps	nrps
SID1046.cluster042	SID4928.cluster019	0.73969	nrps - nrps	nrps
SID724.cluster046	SID8382.cluster068	0.726938	nrps - nrps	nrps
SID3915.cluster001	SID5469.cluster022	0.774361	nrps - nrps	nrps
SID161.cluster029	SID5914.cluster003	0.683846	nrps - nrps	nrps
SID4936.cluster008	SID6137.cluster036	0.766835	nrps - nrps	nrps
SID3212.cluster006	SID3212.cluster040	0.685627	nrps - nrps	nrps
SID4917.cluster044	SID5914.cluster009	0.763529	nrps - nrps	nrps
SID2955.cluster048	SID8380.cluster024	0.77573	nrps - nrps	nrps
SID625.cluster019	SID8371.cluster007	0.777168	nrps - nrps	nrps
SID1034.cluster066	SID8381.cluster008	0.78489	nrps - nrps	nrps
SID161.cluster016	SID69.cluster020	0.776636	nrps - nrps	nrps
SID2999.cluster026	SID685.cluster079	0.783265	nrps - nrps	nrps
SID1034.cluster031	SID3343.cluster008	0.779989	nrps - nrps	nrps
SID685.cluster075	SID724.cluster053	0.701812	nrps - nrps	nrps
SID161.cluster016	SID2999.cluster014	0.720202	nrps - nrps	nrps
SID6137.cluster076	SID8382.cluster131	0.769382	nrps - nrps	nrps
SID1034.cluster034	SID69.cluster008	0.794526	nrps - nrps	nrps
SID5789.cluster039	SID8385.cluster010	0.785419	nrps - nrps	nrps
SID2955.cluster026	SID6137.cluster012	0.391018	nrps - nrps	nrps
SID2131.cluster011	SID6137.cluster037	0.789367	nrps - nrps	nrps
SID3212.cluster028	SID4913.cluster012	0.755862	nrps - t1pks-nrps
SID2119.cluster046	SID4919.cluster005	0.778816	nrps - t1pks-lassopeptide-nrps
SID3212.cluster028	SID685.cluster040	0.77163	nrps - nrps	nrps
SID2955.cluster023	SID4913.cluster042	0.783622	nrps - t1pks-nrps
SID69.cluster018	SID8382.cluster036	0.79393	nrps - nrps	nrps
SID2999.cluster016	SID8380.cluster023	0.765476	nrps - nrps	nrps
SID7804.cluster027	SID8370.cluster028	0.772426	nrps - t1pks-nrps
SID4982.cluster020	SID8381.cluster024	0.702604	bacteriocin-nrps - nrps
SID3212.cluster056	SID69.cluster050	0.772815	nrps - nrps	nrps
SID3343.cluster081	SID5926.cluster036	0.783917	nrps - nrps	nrps
SID5643.cluster035	SID6137.cluster009	0.718153	nrps - nrps	nrps
SID161.cluster037	SID5471.cluster050	0.781774	nrps - nrps	nrps
SID486.cluster032	SID8369.cluster020	0.736247	nrps - nrps	nrps
SID4913.cluster023	SID4950.cluster059	0.763527	nrps - t3pks-t1pks-nrps
SID4915.cluster021	SID5466.cluster018	0.755972	nrps - nrps	nrps
SID4913.cluster023	SID8358.cluster019	0.76826	nrps - nrps	nrps
SID4926.cluster004	SID7816.cluster006	0.770909	nrps - t1pks-nrps
SID2119.cluster042	SID6137.cluster075	0.764274	nrps - nrps-otherks
SID1034.cluster018	SID5475.cluster017	0.770245	nrps - nrps	nrps
SID69.cluster029	SID8378.cluster034	0.785728	nrps - nrps-ladderane
SID3343.cluster076	SID685.cluster032	0.799924	nrps - nrps	nrps
SID6139.cluster065	SID685.cluster014	0.750627	nrps - nrps	nrps
SID1034.cluster040	SID5614.cluster006	0.790149	nrps - nrps	nrps
SID4931.cluster007	SID7827.cluster032	0.774675	nrps - nrps-ladderane
SID1034.cluster052	SID161.cluster001	0.790764	nrps - nrps	nrps
SID4945.cluster014	SID8370.cluster028	0.432152	t1pks-nrps - t1pks-nrps	t1pks-nrps
SID2563.cluster043	SID8362.cluster055	0.742514	nrps - nrps	nrps
SID2999.cluster002	SID5471.cluster057	0.788875	nrps - nrps	nrps
SID6041.cluster008	SID8361.cluster041	0.783558	nrps - nrps	nrps
SID5998.cluster017	SID6139.cluster083	0.734628	nrps - nrps	nrps
SID5789.cluster020	SID8361.cluster041	0.791438	nrps - nrps	nrps
SID1034.cluster048	SID7805.cluster008	0.748687	nrps - nrps	nrps
SID5473.cluster008	SID7804.cluster038	0.756508	nrps - nrps	nrps
SID161.cluster017	SID5614.cluster011	0.785941	nrps - nrps	nrps
SID1034.cluster028	SID2888.cluster016	0.782975	nrps - nrps	nrps
SID3212.cluster041	SID685.cluster072	0.750071	nrps - nrps	nrps
SID2955.cluster055	SID724.cluster005	0.797038	nrps - nrps	nrps
SID2563.cluster011	SID4923.cluster012	0.202748	nrps - t3pks-nrps
SID337.cluster025	SID7827.cluster034	0.752422	nrps - t1pks-transatpks-terpene-nrps
SID2955.cluster055	SID4913.cluster042	0.768257	nrps - t1pks-nrps
SID2131.cluster037	SID5643.cluster021	0.766347	nrps - nrps	nrps
SID69.cluster070	SID8354.cluster046	0.784485	t1pks-nrps - transatpks-t1pks-nrps
SID4920.cluster007	SID8359.cluster017	0.757686	nrps - nrps	nrps
SID161.cluster052	SID7834.cluster018	0.764123	blactam-t1pks-nrps - nrps
SID5770.cluster011	SID5998.cluster017	0.626517	nrps - nrps	nrps
SID4982.cluster013	SID69.cluster040	0.774274	nrps - nrps	nrps
SID3915.cluster002	SID5471.cluster025	0.712184	nrps - terpene-nrps
SID1046.cluster014	SID4945.cluster004	0.782061	nrps - nrps	nrps
SID2119.cluster005	SID4912.cluster008	0.775988	nrps - nrps	nrps
SID1328.cluster017	SID7760.cluster039	0.745893	nrps - nrps	nrps
SID5475.cluster019	SID8361.cluster053	0.75094	nrps - nrps	nrps
SID4917.cluster004	SID6137.cluster033	0.759908	nrps - nrps	nrps
SID2563.cluster009	SID8361.cluster001	0.712016	nrps - t1pks-nrps
SID4931.cluster041	SID8361.cluster103	0.709435	nrps - nrps	nrps
SID6139.cluster062	SID7816.cluster018	0.710985	nrps - t1pks-nrps
SID5473.cluster013	SID7816.cluster006	0.751631	t1pks-nrps - t3pks-nrps
SID2955.cluster030	SID4936.cluster037	0.758561	nrps - nrps	nrps
SID685.cluster048	SID7760.cluster008	0.755975	nrps - nrps	nrps
SID7804.cluster012	SID7805.cluster025	0.772248	nrps - nrps	nrps
SID2563.cluster034	SID5614.cluster021	0.745155	nrps - nrps	nrps
SID4946.cluster046	SID8360.cluster014	0.750544	butyrolactone-nrps - nrps
SID5614.cluster001	SID5789.cluster001	0.73272	nrps - nrps	nrps
SID4931.cluster040	SID5998.cluster039	0.712271	nrps - nrps	nrps
SID4915.cluster032	SID5789.cluster054	0.756208	nrps - nrps	nrps
SID335.cluster012	SID5477.cluster015	0.755061	nrps - nrps	nrps
SID2955.cluster071	SID4982.cluster023	0.780317	nrps - nrps	nrps
SID5477.cluster016	SID5614.cluster006	0.798038	nrps - nrps	nrps
SID2563.cluster017	SID5606.cluster033	0.793647	nrps - nrps	nrps
SID5477.cluster019	SID5614.cluster033	0.757185	nrps - nrps	nrps
SID4931.cluster020	SID6041.cluster016	0.763099	nrps - nrps	nrps
SID2563.cluster020	SID8356.cluster012	0.7846	bacteriocin-t1pks-nrps - nrps
SID161.cluster059	SID4982.cluster022	0.797596	nrps - nrps	nrps
SID2563.cluster048	SID8358.cluster019	0.775511	nrps - nrps	nrps
SID335.cluster021	SID4913.cluster033	0.675968	nrps - t3pks-nrps
SID1034.cluster009	SID5473.cluster062	0.782666	nrps - nrps	nrps
SID5643.cluster024	SID6139.cluster054	0.762222	nrps - nrps	nrps
SID2563.cluster015	SID8362.cluster014	0.798496	nrps - nrps	nrps
SID5643.cluster035	SID7760.cluster043	0.742188	nrps - nrps	nrps
SID2888.cluster013	SID685.cluster077	0.7215	nrps - nrps	nrps
SID2999.cluster016	SID5998.cluster017	0.736963	nrps - nrps	nrps
SID1.cluster014	SID5770.cluster026	0.7778	nrps - nrps	nrps
SID8370.cluster028	SID8385.cluster018	0.056737	t1pks-nrps - t1pks-nrps	t1pks-nrps
SID1034.cluster074	SID685.cluster050	0.799168	nrps - nrps	nrps
SID161.cluster046	SID2563.cluster015	0.787556	nrps - nrps	nrps
SID2119.cluster042	SID69.cluster064	0.742209	nrps - nrps	nrps
SID6137.cluster002	SID69.cluster040	0.744022	nrps - nrps	nrps
SID4946.cluster013	SID5606.cluster008	0.781337	nrps - nrps	nrps
SID2563.cluster034	SID4920.cluster018	0.76577	nrps - nrps	nrps
SID5643.cluster037	SID5789.cluster024	0.792598	nrps - nrps	nrps
SID3212.cluster042	SID6137.cluster016	0.687565	nrps - nrps	nrps
SID4928.cluster031	SID5606.cluster032	0.388941	nrps - nrps	nrps
SID2563.cluster030	SID4937.cluster014	0.777233	bacteriocin-t1pks-nrps - nrps
SID6139.cluster061	SID8380.cluster024	0.792907	nrps - nrps	nrps
SID2955.cluster051	SID5470.cluster011	0.697558	nrps - nrps	nrps
SID1034.cluster051	SID3212.cluster039	0.729555	nrps - nrps	nrps
SID69.cluster059	SID8361.cluster096	0.739904	nrps - nrps	nrps
SID4915.cluster007	SID8371.cluster025	0.770951	nrps - nrps	nrps
SID2131.cluster024	SID2563.cluster025	0.770418	nrps - nrps	nrps
SID6139.cluster008	SID6139.cluster046	0.787232	nrps - nrps	nrps
SID3212.cluster041	SID5474.cluster015	0.761161	nrps - nrps	nrps
SID2563.cluster011	SID5474.cluster018	0.780625	lantipeptide-nrps - nrps
SID6137.cluster038	SID8373.cluster019	0.793203	t1pks-nrps - transatpks-nrps
SID2563.cluster029	SID685.cluster031	0.797156	nrps - nrps	nrps
SID2955.cluster055	SID8385.cluster037	0.739834	nrps - nrps	nrps
SID685.cluster028	SID8354.cluster032	0.736787	nrps - nrps	nrps
SID6137.cluster019	SID69.cluster050	0.666497	nrps - nrps	nrps
SID486.cluster017	SID8362.cluster055	0.749651	nrps - nrps	nrps
SID3212.cluster008	SID5789.cluster034	0.779457	nrps - nrps	nrps
SID337.cluster034	SID8371.cluster031	0.753448	nrps - nrps	nrps
SID161.cluster052	SID685.cluster077	0.703585	nrps - nrps	nrps
SID3212.cluster036	SID8370.cluster026	0.707757	nrps - nrps	nrps
SID7805.cluster008	SID8381.cluster024	0.795455	bacteriocin-nrps - nrps
SID5477.cluster019	SID8385.cluster035	0.746529	nrps - nrps	nrps
SID1046.cluster002	SID3343.cluster050	0.784587	nrps - nrps	nrps
SID685.cluster037	SID69.cluster050	0.694878	nrps - nrps	nrps
SID6137.cluster080	SID8361.cluster028	0.784495	nrps - nrps	nrps
SID1034.cluster047	SID8373.cluster018	0.792034	nrps - nrps	nrps
SID3915.cluster002	SID7805.cluster025	0.733036	nrps - nrps	nrps
SID1034.cluster020	SID2955.cluster032	0.740133	nrps - nrps	nrps
SID486.cluster011	SID6137.cluster075	0.743505	nrps - nrps-otherks
SID4946.cluster019	SID5469.cluster004	0.746632	nrps - nrps	nrps
SID1034.cluster048	SID8362.cluster089	0.710507	nrps - nrps	nrps
SID5789.cluster043	SID7827.cluster037	0.770576	nrps - nrps	nrps
SID8361.cluster002	SID8366.cluster023	0.77817	nrps - nrps	nrps
SID4936.cluster028	SID69.cluster067	0.773243	nrps - nrps	nrps
SID337.cluster042	SID5926.cluster046	0.746316	nrps - nrps	nrps
SID3343.cluster076	SID5475.cluster001	0.750161	nrps - nrps	nrps
SID161.cluster017	SID8385.cluster018	0.769498	nrps - t1pks-nrps
SID2955.cluster039	SID5474.cluster001	0.754694	nrps - nrps	nrps
SID2955.cluster062	SID8367.cluster007	0.763759	nrps - nrps	nrps
SID5466.cluster018	SID7815.cluster001	0.799311	blactam-t1pks-nrps - nrps
SID6137.cluster016	SID8385.cluster018	0.678037	nrps - t1pks-nrps
SID1328.cluster015	SID2955.cluster023	0.797066	nrps - nrps	nrps
SID161.cluster016	SID4941.cluster003	0.774218	nrps - t1pks-nrps
SID2131.cluster011	SID2563.cluster025	0.760349	nrps - nrps	nrps
SID2131.cluster011	SID5471.cluster038	0.678311	nrps - nrps	nrps
SID1034.cluster066	SID4936.cluster011	0.690233	nrps - nrps	nrps
SID4928.cluster002	SID8350.cluster016	0.447585	t1pks-nrps - thiopeptide-t1pks-nrps
SID486.cluster060	SID6139.cluster007	0.79001	nrps - nrps	nrps
SID8354.cluster008	SID8366.cluster001	0.729203	nrps - nrps	nrps
SID2131.cluster040	SID486.cluster033	0.75612	nrps - nrps	nrps
SID5998.cluster027	SID6139.cluster046	0.797832	nrps - nrps	nrps
SID1034.cluster021	SID685.cluster079	0.723127	nrps - nrps	nrps
SID2119.cluster014	SID6137.cluster058	0.74272	nrps - nrps	nrps
SID69.cluster020	SID8361.cluster053	0.788226	nrps - nrps	nrps
SID5998.cluster018	SID89.cluster012	0.726078	nrps - nrps	nrps
SID2119.cluster042	SID5614.cluster038	0.732838	nrps - nrps	nrps
SID3212.cluster027	SID8367.cluster012	0.775347	nrps - nrps	nrps
SID2131.cluster039	SID4917.cluster035	0.731109	nrps - nrps	nrps
SID161.cluster052	SID4936.cluster035	0.789032	nrps - nrps	nrps
SID4936.cluster044	SID724.cluster054	0.798784	nrps - nrps	nrps
SID1034.cluster020	SID2119.cluster012	0.751009	nrps - nrps	nrps
SID3915.cluster008	SID4912.cluster023	0.329566	nrps - nrps	nrps
SID7804.cluster046	SID7805.cluster009	0.69928	nrps - nrps	nrps
SID2955.cluster005	SID4936.cluster025	0.76892	bacteriocin-nrps - nrps
SID1328.cluster026	SID8364.cluster017	0.79341	nrps - t1pks-nrps
SID8361.cluster036	SID8361.cluster041	0.785433	nrps - nrps	nrps
SID4936.cluster046	SID5606.cluster030	0.792985	nrps - nrps	nrps
SID2955.cluster011	SID69.cluster019	0.778311	nrps - t1pks-nrps
SID4931.cluster059	SID8362.cluster055	0.761956	nrps - nrps	nrps
SID161.cluster001	SID6137.cluster016	0.62461	nrps - nrps	nrps
SID1034.cluster051	SID2563.cluster047	0.747303	nrps - nrps	nrps
SID486.cluster027	SID8380.cluster007	0.704828	nrps - nrps	nrps
SID6041.cluster007	SID6137.cluster027	0.795723	nrps - nrps	nrps
SID4936.cluster011	SID8377.cluster005	0.762732	nrps - terpene-nrps
SID5789.cluster001	SID8350.cluster030	0.797494	bacteriocin-t1pks-nrps - nrps
SID6041.cluster025	SID8380.cluster010	0.719882	nrps - nrps	nrps
SID161.cluster003	SID8380.cluster016	0.784907	nrps - t3pks-nrps
SID1034.cluster047	SID8359.cluster013	0.772873	nrps - nrps	nrps
SID4931.cluster005	SID5594.cluster012	0.734743	nrps - t1pks-nrps
SID161.cluster009	SID8362.cluster070	0.789773	nrps - nrps	nrps
SID3343.cluster068	SID685.cluster023	0.783383	nrps - nrps	nrps
SID6013.cluster015	SID6137.cluster037	0.792013	nrps - nrps	nrps
SID3212.cluster018	SID8362.cluster095	0.752082	nrps - nrps	nrps
SID69.cluster048	SID8362.cluster049	0.709694	nrps - nrps	nrps
SID1.cluster005	SID8358.cluster008	0.00902021	nrps - nrps	nrps
SID724.cluster008	SID7804.cluster012	0.738106	nrps - nrps	nrps
SID2999.cluster033	SID8361.cluster062	0.753456	nrps - nrps	nrps
SID6139.cluster018	SID7804.cluster022	0.799518	nrps - nrps	nrps
SID5473.cluster015	SID8359.cluster012	0.761942	nrps - t1pks-nrps
SID5998.cluster027	SID6137.cluster038	0.797053	nrps - transatpks-nrps
SID4913.cluster012	SID4939.cluster015	0.735744	t1pks-nrps - t1pks-nrps	t1pks-nrps
SID1034.cluster013	SID5471.cluster003	0.7121	nrps - nrps	nrps
SID5643.cluster018	SID685.cluster077	0.788709	nrps - nrps	nrps
SID3212.cluster048	SID5475.cluster001	0.742495	nrps - nrps	nrps
SID161.cluster029	SID2119.cluster041	0.664439	nrps - nrps	nrps
SID69.cluster015	SID8385.cluster010	0.758628	nrps - nrps	nrps
SID4936.cluster030	SID5643.cluster026	0.670113	nrps - nrps	nrps
SID4915.cluster010	SID8362.cluster070	0.722206	nrps - nrps	nrps
SID2955.cluster048	SID8381.cluster024	0.781959	bacteriocin-nrps - nrps
SID5643.cluster039	SID724.cluster093	0.755432	nrps - nrps	nrps
SID4936.cluster008	SID4941.cluster010	0.767402	nrps - t1pks-nrps
SID4931.cluster040	SID5594.cluster012	0.716535	nrps - t1pks-nrps
SID7834.cluster020	SID8359.cluster024	0.753919	nrps - nrps-transatpks-t1pks-otherks
SID5789.cluster050	SID5926.cluster046	0.691087	nrps - nrps	nrps
SID2999.cluster026	SID69.cluster029	0.713339	nrps - nrps	nrps
SID6137.cluster033	SID7816.cluster018	0.791417	nrps - t1pks-nrps
SID6139.cluster045	SID69.cluster066	0.782344	nrps - nrps	nrps
SID2563.cluster026	SID3212.cluster020	0.77932	nrps - nrps	nrps
SID5475.cluster019	SID5614.cluster030	0.760731	nrps - t1pks-nrps
SID1034.cluster021	SID5471.cluster038	0.683254	nrps - nrps	nrps
SID4982.cluster020	SID8380.cluster024	0.79579	nrps - nrps	nrps
SID161.cluster037	SID4931.cluster033	0.743823	nrps - nrps	nrps
SID5643.cluster035	SID6041.cluster026	0.786589	nrps - nrps	nrps
SID2888.cluster013	SID4914.cluster002	0.758278	nrps - nrps	nrps
SID1328.cluster003	SID8367.cluster037	0.782766	nrps - nrps	nrps
SID5914.cluster022	SID685.cluster075	0.708671	nrps - nrps	nrps
SID2888.cluster013	SID8369.cluster009	0.782307	nrps - nrps	nrps
SID3212.cluster027	SID5914.cluster038	0.762222	nrps - nrps	nrps
SID2119.cluster042	SID3343.cluster076	0.690692	nrps - nrps	nrps
SID1034.cluster020	SID5475.cluster001	0.59855	nrps - nrps	nrps
SID1034.cluster040	SID5770.cluster016	0.770752	nrps - nrps	nrps
SID3343.cluster058	SID5477.cluster016	0.707364	nrps - nrps	nrps
SID8360.cluster001	SID8364.cluster038	0.489464	nrps - transatpks-t1pks-otherks-nrps
SID2563.cluster015	SID69.cluster029	0.778917	nrps - nrps	nrps
SID4923.cluster027	SID5643.cluster037	0.737072	nrps - nrps	nrps
SID4946.cluster022	SID685.cluster075	0.662585	nrps - nrps	nrps
SID685.cluster019	SID8356.cluster027	0.795023	nrps - nrps	nrps
SID1046.cluster026	SID4948.cluster003	0.65956	nrps - nrps	nrps
SID8361.cluster058	SID8361.cluster068	0.641773	nrps - nrps	nrps
SID6013.cluster014	SID685.cluster080	0.774624	nrps - nrps	nrps
SID3343.cluster079	SID8371.cluster008	0.792712	nrps - nrps	nrps
SID3915.cluster035	SID685.cluster022	0.786059	nrps - nrps	nrps
SID7834.cluster047	SID8361.cluster053	0.728273	nrps - nrps	nrps
SID337.cluster007	SID4934.cluster025	0.77736	nrps - nrps	nrps
SID4946.cluster021	SID4985.cluster017	0.746035	nrps - nrps	nrps
SID3343.cluster066	SID724.cluster053	0.761827	nrps - nrps	nrps
SID2131.cluster024	SID5473.cluster008	0.698123	nrps - nrps	nrps
SID4936.cluster011	SID5606.cluster033	0.721799	nrps - nrps	nrps
SID2955.cluster055	SID7760.cluster008	0.705707	nrps - nrps	nrps
SID5643.cluster035	SID8366.cluster023	0.725735	nrps - nrps	nrps
SID3212.cluster008	SID7834.cluster018	0.723894	blactam-t1pks-nrps - nrps
SID1034.cluster041	SID5471.cluster052	0.729761	nrps - nrps	nrps
SID2955.cluster013	SID4931.cluster018	0.772077	nrps - nrps	nrps
SID724.cluster014	SID89.cluster006	0.724274	nrps - nrps	nrps
SID8380.cluster014	SID8385.cluster021	0.797292	nrps - nrps	nrps
SID5914.cluster039	SID89.cluster011	0.797003	nrps - nrps	nrps
SID4917.cluster046	SID6041.cluster049	0.770931	nrps - nrps	nrps
SID5914.cluster039	SID5926.cluster035	0.729521	nrps - nrps	nrps
SID4946.cluster001	SID7827.cluster037	0.792853	nrps - siderophore-nrps
SID1034.cluster047	SID4940.cluster019	0.746547	nrps - nrps	nrps
SID2888.cluster010	SID5998.cluster040	0.767217	nrps - nrps	nrps
SID3343.cluster065	SID8359.cluster032	0.794981	bacteriocin-t1pks-nrps - nrps
SID3212.cluster048	SID8361.cluster036	0.760286	nrps - nrps	nrps
SID486.cluster060	SID5477.cluster018	0.76047	nrps - nrps	nrps
SID1328.cluster002	SID5594.cluster012	0.69695	nrps - t1pks-nrps
SID2119.cluster014	SID4934.cluster006	0.65005	nrps - t1pks-nrps
SID4946.cluster013	SID685.cluster031	0.601763	nrps - nrps	nrps
SID2131.cluster013	SID4917.cluster043	0.744184	nrps - nrps	nrps
SID685.cluster018	SID8352.cluster003	0.681929	nrps - nrps	nrps
SID337.cluster052	SID6139.cluster047	0.71158	nrps - nrps	nrps
SID1034.cluster049	SID7834.cluster047	0.7778	nrps - nrps	nrps
SID2119.cluster048	SID4946.cluster021	0.725925	nrps - nrps	nrps
SID2888.cluster024	SID4923.cluster016	0.760821	nrps - nrps	nrps
SID1046.cluster002	SID8382.cluster059	0.751263	nrps - nrps	nrps
SID2119.cluster024	SID8360.cluster001	0.684202	nrps - nrps	nrps
SID5477.cluster020	SID685.cluster063	0.776592	nrps - nrps	nrps
SID1034.cluster013	SID4939.cluster015	0.772485	nrps - t1pks-nrps
SID5998.cluster032	SID8380.cluster022	0.767853	nrps - nrps	nrps
SID161.cluster029	SID4931.cluster007	0.678231	nrps - nrps	nrps
SID6137.cluster026	SID69.cluster018	0.79125	nrps - nrps	nrps
SID6137.cluster081	SID685.cluster032	0.763234	nrps - nrps	nrps
SID4915.cluster032	SID4931.cluster019	0.791814	nrps - nrps	nrps
SID4931.cluster040	SID5998.cluster040	0.755555	nrps - nrps	nrps
SID5477.cluster019	SID8361.cluster087	0.726164	nrps - nrps	nrps
SID2119.cluster014	SID5789.cluster020	0.776766	nrps - nrps	nrps
SID2119.cluster014	SID3212.cluster040	0.729637	nrps - nrps	nrps
SID685.cluster013	SID69.cluster032	0.459023	lantipeptide-nrps - nrps
SID4931.cluster020	SID724.cluster008	0.765528	nrps - nrps	nrps
SID1034.cluster075	SID5789.cluster024	0.764665	nrps - nrps	nrps
SID161.cluster037	SID7805.cluster009	0.773048	nrps - nrps	nrps
SID4937.cluster019	SID6137.cluster073	0.396602	nrps - nrps	nrps
SID335.cluster021	SID4915.cluster009	0.687769	nrps - nrps	nrps
SID685.cluster075	SID8356.cluster025	0.750234	nrps - t1pks-nrps
SID2119.cluster003	SID4931.cluster007	0.796054	nrps - nrps	nrps
SID5477.cluster037	SID625.cluster019	0.692497	nrps - nrps	nrps
SID2119.cluster036	SID4917.cluster033	0.709935	nrps - nrps	nrps
SID5471.cluster018	SID5474.cluster045	0.79198	nrps - nrps	nrps
SID5471.cluster018	SID8360.cluster014	0.731514	butyrolactone-nrps - nrps
SID4946.cluster023	SID7805.cluster001	0.791493	nrps - nrps	nrps
SID3343.cluster049	SID8362.cluster050	0.766674	nrps - t1pks-nrps
SID6137.cluster065	SID8381.cluster024	0.765828	bacteriocin-nrps - t1pks-nrps
SID5471.cluster050	SID8382.cluster040	0.7016	aminocoumarin-nrps - nrps
SID4982.cluster019	SID8350.cluster014	0.695155	nrps - nrps	nrps
SID8361.cluster028	SID8386.cluster025	0.787493	nrps - nrps	nrps
SID4940.cluster025	SID8361.cluster021	0.509765	nrps - nrps	nrps
SID3212.cluster027	SID8385.cluster010	0.688823	nrps - nrps	nrps
SID1034.cluster020	SID8362.cluster052	0.693058	nrps - nrps	nrps
SID4920.cluster018	SID4951.cluster005	0.789337	nrps - thiopeptide-nrps
SID2119.cluster012	SID3212.cluster014	0.781292	nrps - nrps	nrps
SID3343.cluster048	SID8359.cluster013	0.791989	nrps - nrps	nrps
SID2131.cluster025	SID6041.cluster011	0.770859	nrps - nrps	nrps
SID3212.cluster018	SID6137.cluster017	0.790662	nrps - nrps	nrps
SID1034.cluster048	SID8385.cluster037	0.775311	nrps - nrps	nrps
SID5789.cluster001	SID8360.cluster013	0.794434	nrps - t1pks-nrps
SID6139.cluster061	SID8381.cluster024	0.715488	bacteriocin-nrps - nrps
SID4936.cluster021	SID8385.cluster021	0.777696	nrps - nrps	nrps
SID2119.cluster050	SID4950.cluster057	0.778936	nrps - nrps	nrps
SID1034.cluster048	SID4945.cluster020	0.70736	nrps - nrps	nrps
SID337.cluster035	SID5914.cluster009	0.786197	nrps - nrps	nrps
SID1034.cluster028	SID5614.cluster038	0.620025	nrps - nrps	nrps
SID724.cluster055	SID7760.cluster008	0.726193	nrps - nrps	nrps
SID3343.cluster066	SID8386.cluster010	0.773145	nrps - nrps	nrps
SID1034.cluster009	SID5471.cluster013	0.547866	nrps - nrps	nrps
SID6041.cluster016	SID7804.cluster046	0.678219	nrps - nrps	nrps
SID161.cluster041	SID8380.cluster011	0.782943	nrps - nrps	nrps
SID7760.cluster043	SID8382.cluster008	0.729158	nrps - nrps	nrps
SID7804.cluster046	SID8361.cluster056	0.756666	nrps - nrps	nrps
SID4936.cluster011	SID7805.cluster029	0.76984	nrps - t3pks-nrps
SID2955.cluster032	SID4917.cluster044	0.727891	nrps - nrps	nrps
SID4931.cluster055	SID5914.cluster003	0.75211	nrps - nrps	nrps
SID8382.cluster059	SID8385.cluster022	0.652699	nrps - nrps	nrps
SID5614.cluster036	SID8373.cluster018	0.789792	nrps - nrps	nrps
SID5614.cluster025	SID8364.cluster044	0.744852	nrps - nrps	nrps
SID1034.cluster018	SID337.cluster021	0.665175	nrps - nrps	nrps
SID5475.cluster001	SID5477.cluster037	0.661473	nrps - nrps	nrps
SID5914.cluster039	SID8359.cluster013	0.784872	nrps - nrps	nrps
SID4931.cluster033	SID8374.cluster011	0.777938	nrps - otherks-nrps
SID4931.cluster042	SID5998.cluster015	0.784348	nrps - nrps	nrps
SID1328.cluster002	SID3212.cluster041	0.707088	nrps - nrps	nrps
SID5475.cluster019	SID8352.cluster020	0.77674	nrps - nrps	nrps
SID5471.cluster033	SID8385.cluster015	0.796449	nrps - nrps	nrps
SID4946.cluster019	SID8385.cluster034	0.751774	nrps - nrps	nrps
SID2955.cluster011	SID3212.cluster011	0.786801	nrps - nrps	nrps
SID4982.cluster025	SID6137.cluster075	0.759151	nrps - nrps-otherks
SID7834.cluster005	SID8380.cluster029	0.717882	nrps - nrps	nrps
SID6139.cluster025	SID7804.cluster019	0.666889	nrps - nrps	nrps
SID3212.cluster039	SID4931.cluster059	0.781664	nrps - nrps	nrps
SID2955.cluster045	SID4931.cluster042	0.729315	nrps - nrps	nrps
SID1034.cluster028	SID8354.cluster040	0.653961	nrps - nrps	nrps
SID724.cluster014	SID7804.cluster041	0.73126	nrps - nrps	nrps
SID3915.cluster001	SID5910.cluster027	0.784242	nrps - nrps	nrps
SID1328.cluster029	SID4945.cluster020	0.798484	nrps - nrps	nrps
SID2119.cluster047	SID4982.cluster007	0.789792	nrps - nrps	nrps
SID161.cluster029	SID4950.cluster044	0.692452	nrps - nrps	nrps
SID2131.cluster017	SID5926.cluster039	0.764285	nrps - nrps	nrps
SID6139.cluster047	SID685.cluster013	0.736544	nrps - nrps	nrps
SID625.cluster028	SID8379.cluster014	0.744432	nrps - t1pks-nrps
SID2119.cluster014	SID685.cluster018	0.784715	nrps - nrps	nrps
SID2563.cluster004	SID5914.cluster038	0.794966	nrps - nrps	nrps
SID685.cluster075	SID685.cluster077	0.761827	nrps - nrps	nrps
SID4915.cluster003	SID5614.cluster008	0.785778	nrps - nrps	nrps
SID1034.cluster066	SID4936.cluster044	0.676883	nrps - nrps	nrps
SID1034.cluster075	SID4923.cluster012	0.792227	nrps - t3pks-nrps
SID3212.cluster028	SID5789.cluster050	0.719644	nrps - nrps	nrps
SID69.cluster030	SID8382.cluster008	0.766523	nrps - nrps	nrps
SID685.cluster063	SID8364.cluster011	0.73434	linaridin-nrps - nrps
SID625.cluster028	SID685.cluster079	0.712177	nrps - nrps	nrps
SID1034.cluster024	SID2119.cluster014	0.76761	nrps - nrps	nrps
SID7804.cluster030	SID8374.cluster004	0.74261	melanin-nrps - nrps
SID486.cluster011	SID7805.cluster029	0.795368	nrps - t3pks-nrps
SID69.cluster018	SID8361.cluster028	0.798945	nrps - nrps	nrps
SID1034.cluster021	SID69.cluster029	0.760763	nrps - nrps	nrps
SID1034.cluster072	SID4950.cluster036	0.794623	nrps - nrps	nrps
SID2563.cluster004	SID7804.cluster019	0.798506	nrps - nrps	nrps
SID1034.cluster072	SID161.cluster016	0.692872	nrps - nrps	nrps
SID5643.cluster021	SID6041.cluster012	0.73696	nrps - nrps	nrps
SID3212.cluster039	SID4985.cluster017	0.764617	nrps - nrps	nrps
SID4946.cluster057	SID8361.cluster068	0.698292	nrps - nrps	nrps
SID1046.cluster040	SID8350.cluster025	0.781053	nrps - nrps	nrps
SID685.cluster066	SID8380.cluster023	0.762487	nrps - nrps	nrps
SID6137.cluster065	SID685.cluster022	0.743434	nrps - t1pks-nrps
SID6139.cluster045	SID8362.cluster050	0.660432	nrps - t1pks-nrps
SID4931.cluster007	SID69.cluster015	0.749667	nrps - nrps	nrps
SID3343.cluster058	SID8386.cluster031	0.753604	nrps - nrps	nrps
SID1328.cluster026	SID5789.cluster041	0.79794	nrps - nrps	nrps
SID1034.cluster029	SID1034.cluster067	0.789408	nrps - nrps	nrps
SID2131.cluster025	SID8354.cluster025	0.797342	nrps - nrps	nrps
SID6137.cluster061	SID8356.cluster027	0.796135	nrps - nrps	nrps
SID2955.cluster005	SID3915.cluster001	0.770163	nrps - nrps	nrps
SID2119.cluster041	SID4937.cluster029	0.780131	nrps - nrps	nrps
SID2563.cluster030	SID7805.cluster025	0.76143	nrps - nrps	nrps
SID2999.cluster033	SID8361.cluster002	0.751014	nrps - nrps	nrps
SID3343.cluster026	SID8382.cluster097	0.798041	nrps - nrps	nrps
SID3212.cluster032	SID4939.cluster015	0.735727	nrps - t1pks-nrps
SID1034.cluster028	SID5926.cluster026	0.720208	nrps - nrps	nrps
SID1034.cluster028	SID7804.cluster012	0.795278	nrps - nrps	nrps
SID724.cluster005	SID8354.cluster011	0.771497	nrps - nrps	nrps
SID4985.cluster006	SID8366.cluster003	0.690718	lantipeptide-nrps - nrps
SID2119.cluster007	SID6137.cluster037	0.753264	nrps - nrps	nrps
SID4936.cluster011	SID6137.cluster006	0.751842	nrps - nrps	nrps
SID1328.cluster031	SID4936.cluster011	0.784613	nrps - nrps	nrps
SID1328.cluster031	SID7760.cluster007	0.754426	nrps - nrps	nrps
SID685.cluster019	SID8361.cluster098	0.731694	nrps - nrps	nrps
SID6041.cluster025	SID6139.cluster051	0.784827	nrps - nrps	nrps
SID6041.cluster025	SID7760.cluster016	0.732926	nrps - nrps	nrps
SID2888.cluster010	SID4982.cluster020	0.798409	nrps - nrps	nrps
SID2131.cluster043	SID5789.cluster001	0.77131	nrps - nrps	nrps
SID3212.cluster008	SID8361.cluster015	0.692434	nrps - t1pks-nrps
SID4946.cluster038	SID5606.cluster043	0.749093	nrps - nrps	nrps
SID2955.cluster074	SID69.cluster030	0.76797	nrps - nrps	nrps
SID5474.cluster015	SID69.cluster054	0.672646	nrps - nrps	nrps
SID1328.cluster002	SID5998.cluster039	0.745671	nrps - nrps	nrps
SID2955.cluster074	SID5789.cluster050	0.674215	nrps - nrps	nrps
SID5789.cluster044	SID8361.cluster016	0.778262	nrps - nrps	nrps
SID1046.cluster002	SID2119.cluster053	0.763515	nrps - nrps	nrps
SID5914.cluster009	SID685.cluster074	0.789818	nrps - nrps	nrps
SID724.cluster046	SID7804.cluster027	0.78762	nrps - nrps	nrps
SID5770.cluster045	SID8377.cluster018	0.786089	nrps - nrps	nrps
SID1034.cluster023	SID5474.cluster018	0.785052	lantipeptide-nrps - nrps
SID4950.cluster048	SID8356.cluster036	0.796928	lantipeptide-nrps - nrps
SID2955.cluster027	SID69.cluster019	0.784872	nrps - t1pks-nrps
SID3915.cluster001	SID5471.cluster018	0.746209	nrps - nrps	nrps
SID5643.cluster039	SID8382.cluster021	0.770807	nrps - nrps	nrps
SID3343.cluster058	SID5466.cluster011	0.788091	nrps - nrps-lassopeptide-siderophore
SID4936.cluster008	SID5477.cluster037	0.786417	nrps - nrps	nrps
SID4915.cluster032	SID5466.cluster024	0.78602	nrps - t1pks-nrps
SID5477.cluster019	SID8367.cluster022	0.783603	nrps - nrps	nrps
SID3212.cluster006	SID8374.cluster024	0.792305	bacteriocin-t1pks-nrps - nrps
SID5770.cluster026	SID5840.cluster015	0.686598	ectoine-nrps - nrps
SID6137.cluster016	SID8366.cluster023	0.776524	nrps - nrps	nrps
SID5789.cluster050	SID5998.cluster022	0.709552	nrps - nrps	nrps
SID2119.cluster014	SID89.cluster029	0.677098	nrps - nrps	nrps
SID685.cluster013	SID8382.cluster131	0.792219	nrps - nrps	nrps
SID5606.cluster036	SID8382.cluster097	0.764874	nrps - nrps	nrps
SID1034.cluster066	SID4982.cluster025	0.783894	nrps - nrps	nrps
SID3212.cluster028	SID69.cluster015	0.696838	nrps - nrps	nrps
SID6139.cluster083	SID724.cluster016	0.762364	nrps - nrps	nrps
SID2131.cluster040	SID2563.cluster047	0.768899	nrps - nrps	nrps
SID685.cluster044	SID7834.cluster042	0.795901	nrps - nrps	nrps
SID3212.cluster028	SID8366.cluster019	0.729377	nrps - nrps	nrps
SID5473.cluster033	SID8370.cluster020	0.709913	lantipeptide-t1pks-nrps - t1pks-nrps
SID7760.cluster016	SID8362.cluster070	0.592217	nrps - nrps	nrps
SID5914.cluster022	SID5914.cluster038	0.770842	nrps - nrps	nrps
SID2119.cluster003	SID89.cluster014	0.784042	nrps - nrps	nrps
SID2563.cluster016	SID5926.cluster006	0.723382	nrps - nrps	nrps
SID6139.cluster008	SID8358.cluster016	0.760426	nrps - t1pks-nrps
SID7760.cluster038	SID8385.cluster036	0.67889	nrps - nrps	nrps
SID2955.cluster006	SID4917.cluster046	0.795407	nrps - nrps	nrps
SID3343.cluster049	SID8361.cluster012	0.702868	nrps - nrps	nrps
SID5643.cluster039	SID685.cluster077	0.787909	nrps - nrps	nrps
SID4931.cluster018	SID5998.cluster039	0.778653	nrps - nrps	nrps
SID5475.cluster001	SID6137.cluster038	0.792484	nrps - transatpks-nrps
SID4936.cluster008	SID8370.cluster027	0.779223	nrps - terpene-nrps
SID2563.cluster034	SID685.cluster023	0.746085	nrps - nrps	nrps
SID2955.cluster046	SID5466.cluster022	0.72583	nrps - t1pks-nrps
SID1328.cluster026	SID69.cluster007	0.725454	nrps - nrps	nrps
SID5643.cluster044	SID724.cluster033	0.775558	nrps - nrps	nrps
SID6139.cluster015	SID6139.cluster037	0.790515	nrps - nrps	nrps
SID4915.cluster029	SID8369.cluster009	0.774475	nrps - nrps	nrps
SID5770.cluster011	SID7760.cluster008	0.748258	nrps - nrps	nrps
SID5477.cluster032	SID8357.cluster018	0.791426	nrps - nrps	nrps
SID4936.cluster033	SID7817.cluster016	0.782306	nrps - t1pks-nrps
SID337.cluster035	SID724.cluster029	0.726693	nrps - nrps	nrps
SID1034.cluster028	SID8358.cluster016	0.671612	nrps - t1pks-nrps
SID486.cluster032	SID5606.cluster043	0.795628	nrps - nrps	nrps
SID2955.cluster023	SID5471.cluster018	0.785315	nrps - nrps	nrps
SID6041.cluster007	SID7760.cluster038	0.741624	nrps - nrps	nrps
SID161.cluster041	SID4982.cluster025	0.792391	nrps - nrps	nrps
SID2955.cluster032	SID4945.cluster020	0.727002	nrps - nrps	nrps
SID1328.cluster031	SID3343.cluster033	0.798925	nrps - nrps	nrps
SID4917.cluster046	SID724.cluster014	0.694	nrps - nrps	nrps
SID685.cluster005	SID8380.cluster019	0.798276	nrps - nrps	nrps
SID4917.cluster046	SID6041.cluster016	0.770608	nrps - nrps	nrps
SID5475.cluster001	SID5998.cluster016	0.732217	nrps - nrps	nrps
SID3212.cluster011	SID4937.cluster010	0.793806	nrps - thiopeptide-t1pks-nrps
SID5789.cluster043	SID8374.cluster004	0.792398	melanin-nrps - nrps
SID2563.cluster016	SID5473.cluster016	0.789562	nrps - nrps	nrps
SID5614.cluster021	SID724.cluster016	0.785494	nrps - nrps	nrps
SID8362.cluster084	SID8381.cluster023	0.770171	nrps - nrps	nrps
SID1046.cluster014	SID2955.cluster044	0.793996	nrps - nrps	nrps
SID4982.cluster022	SID5614.cluster031	0.763037	nrps - nrps	nrps
SID486.cluster025	SID724.cluster061	0.789161	nrps - nrps	nrps
SID4931.cluster041	SID8357.cluster023	0.708377	nrps - t1pks-nrps
SID5998.cluster039	SID8380.cluster007	0.790071	nrps - nrps	nrps
SID3343.cluster081	SID69.cluster024	0.790247	nrps - nrps	nrps
SID5643.cluster005	SID5789.cluster020	0.753165	nrps - nrps	nrps
SID4946.cluster059	SID5785.cluster014	0.797038	nrps - nrps	nrps
SID4950.cluster048	SID8382.cluster021	0.723316	nrps - nrps	nrps
SID6041.cluster035	SID6137.cluster031	0.743064	nrps - nrps	nrps
SID4946.cluster046	SID8358.cluster019	0.696095	nrps - nrps	nrps
SID2955.cluster048	SID8364.cluster019	0.77758	nrps - nrps	nrps
SID4931.cluster040	SID685.cluster031	0.698896	nrps - nrps	nrps
SID1034.cluster031	SID8371.cluster007	0.759071	nrps - nrps	nrps
SID3212.cluster019	SID7805.cluster008	0.796534	nrps - nrps	nrps
SID2955.cluster048	SID3915.cluster029	0.778474	nrps - nrps	nrps
SID2955.cluster071	SID7760.cluster008	0.790596	nrps - nrps	nrps
SID486.cluster033	SID8362.cluster055	0.614806	nrps - nrps	nrps
SID161.cluster059	SID5770.cluster011	0.702151	nrps - nrps	nrps
SID2563.cluster048	SID5474.cluster050	0.786186	nrps - nrps	nrps
SID4931.cluster049	SID4936.cluster035	0.796756	nrps - nrps	nrps
SID1034.cluster075	SID8357.cluster018	0.790347	nrps - nrps	nrps
SID685.cluster037	SID8354.cluster040	0.785553	nrps - nrps	nrps
SID2563.cluster004	SID8356.cluster030	0.765942	nrps - nrps	nrps
SID5477.cluster018	SID8352.cluster004	0.793869	nrps - t1pks-nrps
SID3212.cluster014	SID4945.cluster014	0.739135	nrps - t1pks-nrps
SID2999.cluster028	SID6139.cluster038	0.581749	nrps - nrps	nrps
SID486.cluster023	SID8382.cluster009	0.679615	nrps - nrps	nrps
SID1046.cluster040	SID5914.cluster021	0.798478	nrps - nrps	nrps
SID4946.cluster022	SID6139.cluster014	0.67713	nrps - nrps	nrps
SID4946.cluster023	SID7804.cluster030	0.73144	nrps - nrps	nrps
SID7834.cluster042	SID8361.cluster053	0.786975	nrps - nrps	nrps
SID1034.cluster040	SID4948.cluster003	0.755922	nrps - nrps	nrps
SID4946.cluster013	SID89.cluster029	0.720234	nrps - nrps	nrps
SID4946.cluster022	SID8380.cluster014	0.716592	nrps - nrps	nrps
SID6137.cluster033	SID69.cluster007	0.77675	nrps - nrps	nrps
SID2563.cluster034	SID5477.cluster016	0.762719	nrps - nrps	nrps
SID1034.cluster066	SID5926.cluster001	0.778129	nrps - nrps	nrps
SID1328.cluster026	SID2888.cluster013	0.787492	nrps - nrps	nrps
SID1034.cluster020	SID486.cluster057	0.71658	nrps - nrps	nrps
SID5475.cluster017	SID5914.cluster022	0.710063	nrps - nrps	nrps
SID6139.cluster083	SID8362.cluster014	0.762075	nrps - nrps	nrps
SID3212.cluster003	SID685.cluster049	0.742142	nrps - nrps	nrps
SID2563.cluster030	SID4940.cluster019	0.776709	nrps - nrps	nrps
SID2999.cluster014	SID5614.cluster014	0.788349	nrps - nrps	nrps
SID8362.cluster045	SID8385.cluster022	0.779047	nrps - nrps	nrps
SID5789.cluster047	SID8382.cluster008	0.703056	nrps - nrps	nrps
SID337.cluster035	SID4982.cluster007	0.78843	nrps - nrps	nrps
SID685.cluster079	SID69.cluster008	0.78472	nrps - nrps	nrps
SID161.cluster041	SID4931.cluster041	0.667386	nrps - nrps	nrps
SID5789.cluster010	SID8358.cluster017	0.454869	butyrolactone-nrps - siderophore-nrps
SID1328.cluster013	SID8361.cluster068	0.744625	nrps - nrps	nrps
SID724.cluster093	SID8350.cluster014	0.685257	nrps - nrps	nrps
SID5614.cluster013	SID7760.cluster008	0.768473	nrps - nrps	nrps
SID2955.cluster051	SID8366.cluster019	0.754163	nrps - nrps	nrps
SID724.cluster014	SID8380.cluster007	0.757917	nrps - nrps	nrps
SID2955.cluster055	SID89.cluster011	0.754254	nrps - nrps	nrps
SID2563.cluster029	SID4945.cluster014	0.796937	nrps - t1pks-nrps
SID4931.cluster005	SID4936.cluster045	0.745078	nrps - nrps	nrps
SID4937.cluster014	SID8358.cluster016	0.638475	bacteriocin-t1pks-nrps - t1pks-nrps
SID4920.cluster016	SID4921.cluster014	0.348389	nrps - t3pks-nrps
SID1328.cluster002	SID724.cluster061	0.736912	nrps - nrps	nrps
SID3212.cluster040	SID7834.cluster047	0.689026	nrps - nrps	nrps
SID5471.cluster033	SID8386.cluster004	0.776876	nrps - nrps	nrps
SID7813.cluster010	SID7834.cluster020	0.787232	nrps - nrps	nrps
SID4946.cluster019	SID8382.cluster097	0.788212	nrps - nrps	nrps
SID337.cluster052	SID8360.cluster004	0.768616	nrps - nrps	nrps
SID1046.cluster002	SID8362.cluster044	0.778833	nrps - nrps	nrps
SID4982.cluster025	SID8371.cluster031	0.794046	nrps - nrps	nrps
SID4926.cluster019	SID5466.cluster022	0.562485	t1pks-nrps - t1pks-nrps	t1pks-nrps
SID685.cluster077	SID7815.cluster026	0.799277	nrps - nrps	nrps
SID6137.cluster080	SID8366.cluster013	0.723392	nrps - nrps	nrps
SID1034.cluster072	SID8361.cluster058	0.798784	nrps - nrps	nrps
SID1034.cluster023	SID4917.cluster003	0.751792	nrps - nrps	nrps
SID1046.cluster042	SID8379.cluster017	0.795152	nrps - t1pks-nrps
SID4923.cluster002	SID8373.cluster022	0.749693	nrps - nrps	nrps
SID685.cluster055	SID8380.cluster029	0.735302	nrps - nrps	nrps
SID2955.cluster030	SID4915.cluster024	0.760947	nrps - nrps	nrps
SID8371.cluster011	SID8385.cluster034	0.73726	nrps - nrps	nrps
SID5770.cluster019	SID8352.cluster020	0.776503	nrps - nrps	nrps
SID161.cluster029	SID8382.cluster070	0.772839	nrps - nrps	nrps
SID2888.cluster024	SID4937.cluster028	0.680411	melanin-nrps - nrps
SID6137.cluster045	SID8380.cluster020	0.798104	nrps - nrps	nrps
SID2119.cluster027	SID7816.cluster008	0.739054	t1pks-nrps - transatpks-nrps
SID5466.cluster018	SID8369.cluster007	0.757319	nrps - t3pks-nrps
SID5926.cluster042	SID8380.cluster019	0.680121	nrps - nrps	nrps
SID7804.cluster045	SID89.cluster011	0.764422	nrps - nrps	nrps
SID6013.cluster004	SID8380.cluster012	0.686207	nrps - nrps	nrps
SID5477.cluster016	SID6137.cluster016	0.731675	nrps - nrps	nrps
SID335.cluster012	SID4926.cluster016	0.784207	nrps - t1pks-nrps
SID3212.cluster019	SID5606.cluster028	0.700286	nrps - nrps	nrps
SID2955.cluster048	SID4982.cluster019	0.739318	nrps - nrps	nrps
SID2119.cluster014	SID6139.cluster018	0.73155	nrps - nrps	nrps
SID2119.cluster014	SID685.cluster031	0.656106	nrps - nrps	nrps
SID2999.cluster026	SID5926.cluster001	0.737842	nrps - nrps	nrps
SID1034.cluster031	SID5914.cluster003	0.785933	nrps - nrps	nrps
SID1034.cluster066	SID4915.cluster029	0.798334	nrps - nrps	nrps
SID3343.cluster050	SID5474.cluster050	0.405808	nrps - nrps	nrps
SID5789.cluster035	SID69.cluster029	0.794181	nrps - nrps	nrps
SID1034.cluster075	SID8362.cluster065	0.783626	nrps - nrps	nrps
SID69.cluster018	SID8350.cluster014	0.782461	nrps - nrps	nrps
SID5475.cluster019	SID8382.cluster097	0.746889	nrps - nrps	nrps
SID1034.cluster024	SID724.cluster043	0.789742	nrps - nrps	nrps
SID1034.cluster072	SID161.cluster037	0.538804	nrps - nrps	nrps
SID2563.cluster016	SID4931.cluster060	0.749888	nrps - nrps	nrps
SID486.cluster054	SID8378.cluster025	0.772717	nrps - t1pks-nrps
SID161.cluster037	SID724.cluster022	0.725335	nrps - nrps	nrps
SID2999.cluster028	SID7816.cluster008	0.780356	nrps - t1pks-nrps
SID685.cluster031	SID8354.cluster040	0.761036	nrps - nrps	nrps
SID1034.cluster048	SID6041.cluster001	0.749079	nrps - nrps	nrps
SID69.cluster032	SID8352.cluster022	0.797251	indole-nrps - lantipeptide-nrps
SID685.cluster040	SID8361.cluster036	0.754047	nrps - nrps	nrps
SID1034.cluster040	SID3212.cluster006	0.641929	nrps - nrps	nrps
SID5471.cluster050	SID5606.cluster013	0.767146	nrps - nrps	nrps
SID3343.cluster058	SID89.cluster014	0.741784	nrps - nrps	nrps
SID4937.cluster019	SID7816.cluster004	0.796948	nrps - t3pks-nrps
SID5998.cluster037	SID8380.cluster024	0.7337	nrps - nrps	nrps
SID5477.cluster010	SID8378.cluster028	0.755519	nrps - nrps	nrps
SID7834.cluster020	SID8373.cluster022	0.735995	nrps - nrps	nrps
SID2119.cluster041	SID3915.cluster035	0.728655	nrps - nrps	nrps
SID5471.cluster068	SID5477.cluster034	0.797896	nrps - transatpks-nrps
SID3212.cluster003	SID4926.cluster002	0.756598	nrps - nrps	nrps
SID69.cluster040	SID8354.cluster020	0.78404	nrps - t1pks-nrps
SID4926.cluster009	SID5614.cluster031	0.770104	nrps - nrps	nrps
SID685.cluster048	SID8360.cluster013	0.796944	nrps - t1pks-nrps
SID337.cluster007	SID5770.cluster046	0.750412	nrps - nrps	nrps
SID1328.cluster003	SID8362.cluster017	0.792157	nrps - nrps	nrps
SID1034.cluster041	SID69.cluster064	0.770969	nrps - nrps	nrps
SID1034.cluster018	SID685.cluster031	0.666785	nrps - nrps	nrps
SID3343.cluster076	SID8371.cluster007	0.786945	nrps - nrps	nrps
SID337.cluster025	SID69.cluster024	0.759122	nrps - nrps	nrps
SID1034.cluster018	SID6139.cluster018	0.759404	nrps - nrps	nrps
SID3343.cluster059	SID4931.cluster048	0.775199	nrps - nrps	nrps
SID1328.cluster031	SID4936.cluster044	0.753396	nrps - nrps	nrps
SID685.cluster032	SID89.cluster031	0.678119	nrps - nrps	nrps
SID3915.cluster022	SID5926.cluster039	0.750103	nrps - nrps	nrps
SID161.cluster009	SID4926.cluster011	0.776206	nrps - nrps	nrps
SID3212.cluster008	SID685.cluster077	0.764823	nrps - nrps	nrps
SID4941.cluster032	SID69.cluster066	0.504906	nrps - nrps	nrps
SID4936.cluster044	SID685.cluster034	0.782106	nrps - nrps	nrps
SID6139.cluster062	SID685.cluster066	0.760033	nrps - nrps	nrps
SID685.cluster037	SID685.cluster072	0.766667	nrps - nrps	nrps
SID6137.cluster006	SID8362.cluster059	0.798967	nrps - nrps	nrps
SID8360.cluster007	SID8373.cluster014	0.575904	nrps - nrps	nrps
SID5471.cluster029	SID8382.cluster016	0.778723	nrps - terpene-nrps
SID1328.cluster031	SID8361.cluster012	0.675011	nrps - nrps	nrps
SID4946.cluster038	SID8366.cluster036	0.284598	nrps - nrps	nrps
SID4917.cluster033	SID4946.cluster013	0.749223	nrps - nrps	nrps
SID4946.cluster038	SID7810.cluster007	0.798781	nrps - nrps-t1pks-otherks
SID3915.cluster002	SID8385.cluster012	0.674091	nrps - nrps	nrps
SID6137.cluster036	SID8385.cluster015	0.720525	nrps - nrps	nrps
SID5475.cluster001	SID8380.cluster023	0.682738	nrps - nrps	nrps
SID3212.cluster039	SID5606.cluster030	0.562863	nrps - nrps	nrps
SID2119.cluster024	SID335.cluster034	0.75321	nrps - nrps	nrps
SID1034.cluster028	SID8385.cluster037	0.673362	nrps - nrps	nrps
SID2955.cluster027	SID685.cluster075	0.72703	nrps - nrps	nrps
SID4950.cluster057	SID89.cluster003	0.787052	nrps - nrps	nrps
SID7834.cluster047	SID8361.cluster058	0.79457	nrps - nrps	nrps
SID5789.cluster001	SID6139.cluster037	0.795106	nrps - nrps	nrps
SID8362.cluster045	SID8373.cluster006	0.76731	nrps - nrps	nrps
SID335.cluster012	SID69.cluster050	0.78634	nrps - nrps	nrps
SID2563.cluster048	SID8370.cluster007	0.725868	nrps - nrps	nrps
SID4951.cluster028	SID7815.cluster009	0.769628	nrps - nrps	nrps
SID7804.cluster030	SID8382.cluster097	0.741473	nrps - nrps	nrps
SID4917.cluster043	SID6139.cluster054	0.720061	nrps - nrps	nrps
SID8361.cluster036	SID8381.cluster023	0.490597	nrps - nrps	nrps
SID5477.cluster037	SID5785.cluster014	0.796327	nrps - nrps	nrps
SID5606.cluster008	SID5789.cluster038	0.76363	nrps - nrps	nrps
SID2999.cluster028	SID486.cluster007	0.768449	nrps - nrps	nrps
SID4913.cluster023	SID5476.cluster013	0.775248	melanin-nrps - nrps
SID2119.cluster042	SID6041.cluster038	0.738547	nrps - nrps	nrps
SID7805.cluster009	SID8382.cluster068	0.666064	nrps - nrps	nrps
SID4926.cluster004	SID8373.cluster014	0.791273	nrps - nrps	nrps
SID2119.cluster002	SID4940.cluster012	0.734577	nrps - nrps	nrps
SID3212.cluster036	SID4944.cluster016	0.766914	nrps - nrps	nrps
SID2955.cluster046	SID7804.cluster008	0.779962	nrps - nrps	nrps
SID4946.cluster022	SID724.cluster039	0.787755	nrps - nrps	nrps
SID2131.cluster025	SID6041.cluster001	0.682831	nrps - nrps	nrps
SID1328.cluster026	SID8385.cluster018	0.786545	nrps - t1pks-nrps
SID2955.cluster011	SID5474.cluster001	0.780374	nrps - nrps	nrps
SID4946.cluster024	SID8375.cluster022	0.753891	lantipeptide-nrps - t1pks-nrps
SID2131.cluster035	SID5789.cluster039	0.781324	nrps - nrps	nrps
SID5789.cluster047	SID724.cluster061	0.767589	nrps - nrps	nrps
SID3915.cluster035	SID724.cluster054	0.766743	nrps - nrps	nrps
SID8361.cluster088	SID8371.cluster007	0.769453	nrps - nrps	nrps
SID3343.cluster066	SID69.cluster062	0.770342	nrps - transatpks-nrps
SID2119.cluster007	SID4920.cluster007	0.773629	nrps - nrps	nrps
SID161.cluster041	SID5770.cluster015	0.783715	nrps - nrps	nrps
SID1328.cluster003	SID4936.cluster035	0.712686	nrps - nrps	nrps
SID2955.cluster051	SID6041.cluster016	0.682071	nrps - nrps	nrps
SID2955.cluster055	SID5926.cluster035	0.655608	nrps - nrps	nrps
SID685.cluster002	SID8380.cluster010	0.798126	nrps - nrps	nrps
SID2955.cluster013	SID625.cluster019	0.763811	nrps - nrps	nrps
SID5606.cluster013	SID5606.cluster030	0.750522	nrps - nrps	nrps
SID4931.cluster033	SID8359.cluster017	0.719766	nrps - nrps	nrps
SID2131.cluster034	SID5998.cluster040	0.795119	nrps - nrps	nrps
SID1328.cluster031	SID3343.cluster066	0.725051	nrps - nrps	nrps
SID5643.cluster037	SID8370.cluster025	0.748072	nrps - nrps	nrps
SID3343.cluster068	SID5471.cluster050	0.798586	nrps - nrps	nrps
SID161.cluster052	SID5606.cluster030	0.736478	nrps - nrps	nrps
SID6137.cluster006	SID6139.cluster083	0.172994	nrps - nrps	nrps
SID335.cluster017	SID5770.cluster048	0.732044	nrps - nrps	nrps
SID1034.cluster018	SID7760.cluster030	0.76251	nrps - nrps	nrps
SID3212.cluster018	SID4940.cluster012	0.7176	nrps - nrps	nrps
SID2999.cluster010	SID7834.cluster004	0.734453	nrps - nrps	nrps
SID5643.cluster019	SID8356.cluster024	0.383927	nrps - terpene-nrps
SID5914.cluster038	SID7813.cluster020	0.798246	nrps - nrps	nrps
SID3915.cluster002	SID6137.cluster031	0.789061	nrps - nrps	nrps
SID5614.cluster021	SID685.cluster079	0.729117	nrps - nrps	nrps
SID4931.cluster044	SID8370.cluster027	0.764898	nrps - terpene-nrps
SID4920.cluster015	SID4939.cluster002	0.749895	nrps - nrps	nrps
SID4926.cluster019	SID4937.cluster014	0.652921	bacteriocin-t1pks-nrps - t1pks-nrps
SID2563.cluster009	SID8362.cluster029	0.72251	nrps - nrps	nrps
SID69.cluster018	SID8371.cluster027	0.766068	nrps - nrps	nrps
SID2563.cluster009	SID4936.cluster011	0.734633	nrps - nrps	nrps
SID5614.cluster021	SID6137.cluster033	0.787765	nrps - nrps	nrps
SID2119.cluster003	SID4982.cluster030	0.7653	nrps - nrps	nrps
SID3212.cluster039	SID6041.cluster012	0.741101	nrps - nrps	nrps
SID161.cluster020	SID3212.cluster042	0.761794	nrps - nrps	nrps
ICBGSID311.cluster001	SID8361.cluster021	0.749226	nrps - nrps	nrps
SID1034.cluster013	SID4936.cluster046	0.761404	nrps - nrps	nrps
SID4917.cluster035	SID8356.cluster012	0.761993	bacteriocin-t1pks-nrps - nrps
SID5471.cluster029	SID8362.cluster071	0.780872	nrps - terpene-nrps
SID5643.cluster030	SID5789.cluster051	0.783428	nrps - nrps	nrps
SID2131.cluster009	SID4941.cluster006	0.781005	nrps - t1pks-nrps
SID6137.cluster033	SID685.cluster055	0.788566	nrps - nrps	nrps
SID161.cluster029	SID4934.cluster013	0.649275	nrps - nrps	nrps
SID2955.cluster039	SID5789.cluster048	0.788198	nrps - nrps	nrps
SID4915.cluster032	SID5789.cluster024	0.766207	nrps - nrps	nrps
SID7760.cluster008	SID8362.cluster095	0.794408	nrps - nrps	nrps
SID2563.cluster016	SID2563.cluster030	0.652086	nrps - nrps	nrps
SID7804.cluster030	SID8358.cluster012	0.697726	nrps - nrps	nrps
SID1034.cluster031	SID8361.cluster036	0.726212	nrps - nrps	nrps
SID2563.cluster048	SID8357.cluster015	0.229681	nrps - nrps	nrps
SID2131.cluster011	SID8356.cluster030	0.767788	nrps - nrps	nrps
SID2119.cluster003	SID8358.cluster016	0.760219	nrps - t1pks-nrps
SID4917.cluster043	SID8359.cluster033	0.680382	nrps - nrps	nrps
SID1034.cluster021	SID4915.cluster019	0.751837	nrps - nrps	nrps
SID5471.cluster018	SID8374.cluster004	0.774599	melanin-nrps - nrps
SID2999.cluster028	SID4936.cluster037	0.759946	nrps - nrps	nrps
SID2563.cluster025	SID8366.cluster022	0.771048	nrps - nrps-siderophore
SID3343.cluster049	SID8364.cluster017	0.764984	nrps - t1pks-nrps
SID5998.cluster018	SID8385.cluster021	0.58398	nrps - nrps	nrps
SID4982.cluster019	SID8354.cluster010	0.795003	nrps - nrps	nrps
SID4937.cluster029	SID8364.cluster038	0.507569	nrps - transatpks-t1pks-otherks-nrps
SID625.cluster028	SID8366.cluster013	0.760394	nrps - nrps	nrps
SID5998.cluster029	SID6137.cluster031	0.685011	nrps - nrps	nrps
SID2131.cluster039	SID69.cluster019	0.790152	nrps - t1pks-nrps
SID3212.cluster036	SID5606.cluster036	0.686292	nrps - nrps	nrps
SID3212.cluster033	SID5914.cluster021	0.762157	nrps - nrps	nrps
SID2563.cluster034	SID7834.cluster005	0.650206	nrps - nrps	nrps
SID3343.cluster058	SID724.cluster061	0.755553	nrps - nrps	nrps
SID6137.cluster033	SID69.cluster040	0.761849	nrps - nrps	nrps
SID1034.cluster052	SID3212.cluster003	0.661136	nrps - nrps	nrps
SID3343.cluster058	SID4948.cluster003	0.64181	nrps - nrps	nrps
SID2955.cluster046	SID486.cluster017	0.723003	nrps - nrps	nrps
SID4928.cluster019	SID7834.cluster032	0.797668	nrps - nrps	nrps
SID1034.cluster061	SID337.cluster010	0.782554	nrps - nrps	nrps
SID724.cluster046	SID7816.cluster008	0.774462	nrps - t1pks-nrps
SID1034.cluster048	SID89.cluster011	0.712384	nrps - nrps	nrps
SID2563.cluster030	SID4931.cluster048	0.782429	nrps - nrps	nrps
SID1034.cluster009	SID5606.cluster033	0.740349	nrps - nrps	nrps
SID3212.cluster041	SID5471.cluster052	0.762664	nrps - nrps	nrps
SID5789.cluster010	SID8360.cluster001	0.740625	nrps - siderophore-nrps
SID5926.cluster039	SID6137.cluster031	0.714393	nrps - nrps	nrps
SID5594.cluster012	SID8369.cluster010	0.23659	t1pks-nrps - t1pks-nrps	t1pks-nrps
SID4931.cluster055	SID5789.cluster052	0.704625	nrps - nrps	nrps
SID2131.cluster034	SID3212.cluster011	0.797324	nrps - nrps	nrps
SID3343.cluster059	SID5789.cluster001	0.797806	nrps - nrps	nrps
SID3343.cluster059	SID4985.cluster017	0.745029	nrps - nrps	nrps
SID7804.cluster012	SID8356.cluster036	0.772976	lantipeptide-nrps - nrps
SID685.cluster005	SID89.cluster014	0.787649	nrps - nrps	nrps
SID3343.cluster065	SID6139.cluster007	0.780177	nrps - nrps	nrps
SID5474.cluster002	SID685.cluster003	0.791209	nrps - nrps	nrps
SID5926.cluster035	SID6139.cluster054	0.785702	nrps - nrps	nrps
SID3212.cluster040	SID5471.cluster050	0.790477	nrps - nrps	nrps
SID2955.cluster012	SID89.cluster029	0.777914	nrps - nrps	nrps
SID5643.cluster035	SID8381.cluster023	0.747268	nrps - nrps	nrps
SID1046.cluster002	SID4928.cluster005	0.790669	nrps - t1pks-nrps
SID4946.cluster038	SID5606.cluster022	0.799863	nrps - t1pks-nrps
SID4946.cluster019	SID5477.cluster016	0.641654	nrps - nrps	nrps
SID3915.cluster002	SID8369.cluster009	0.769266	nrps - nrps	nrps
SID5475.cluster021	SID6041.cluster036	0.641136	nrps - nrps	nrps
SID3343.cluster076	SID5477.cluster030	0.75469	nrps - nrps	nrps
SID2955.cluster027	SID5770.cluster019	0.658712	nrps - nrps	nrps
SID6137.cluster045	SID8359.cluster033	0.739855	nrps - nrps	nrps
SID5475.cluster001	SID5998.cluster027	0.742821	nrps - nrps	nrps
SID3212.cluster019	SID4945.cluster020	0.746243	nrps - nrps	nrps
SID5606.cluster008	SID5643.cluster044	0.687249	nrps - nrps	nrps
SID4931.cluster040	SID8362.cluster050	0.734814	nrps - t1pks-nrps
SID685.cluster066	SID7834.cluster042	0.782633	nrps - nrps	nrps
SID2999.cluster026	SID8380.cluster019	0.730467	nrps - nrps	nrps
SID161.cluster059	SID69.cluster035	0.792753	nrps - nrps	nrps
SID6137.cluster076	SID8382.cluster059	0.79525	nrps - nrps	nrps
SID4946.cluster055	SID4985.cluster006	0.633452	nrps - nrps	nrps
SID2131.cluster011	SID7816.cluster008	0.730817	nrps - t1pks-nrps
SID3212.cluster028	SID5914.cluster009	0.690577	nrps - nrps	nrps
SID4917.cluster043	SID5471.cluster026	0.786625	nrps - nrps	nrps
SID1034.cluster021	SID685.cluster050	0.71039	nrps - nrps	nrps
SID4923.cluster016	SID8374.cluster004	0.711591	melanin-nrps - nrps
SID2999.cluster028	SID685.cluster039	0.797672	nrps - nrps	nrps
SID2563.cluster016	SID8381.cluster024	0.777714	bacteriocin-nrps - nrps
SID4917.cluster035	SID5614.cluster040	0.799517	nrps - nrps	nrps
SID4937.cluster029	SID5471.cluster013	0.799898	nrps - nrps	nrps
SID1034.cluster040	SID2999.cluster008	0.757293	nrps - nrps	nrps
SID161.cluster052	SID4944.cluster022	0.696475	nrps - nrps	nrps
SID1034.cluster029	SID5770.cluster016	0.787083	nrps - nrps	nrps
SID1328.cluster026	SID5910.cluster027	0.732839	nrps - nrps	nrps
SID6013.cluster014	SID8362.cluster010	0.774072	nrps - nrps	nrps
SID6041.cluster008	SID8382.cluster068	0.776313	nrps - nrps	nrps
SID8362.cluster055	SID8380.cluster012	0.78535	nrps - nrps	nrps
SID4936.cluster017	SID8357.cluster015	0.505286	nrps - nrps	nrps
SID2955.cluster011	SID4946.cluster013	0.780015	nrps - nrps	nrps
SID2999.cluster033	SID5474.cluster003	0.775848	nrps - terpene-t1pks-nrps
SID3212.cluster032	SID5998.cluster027	0.664799	nrps - nrps	nrps
SID5789.cluster043	SID8369.cluster025	0.775694	nrps - nrps	nrps
SID1034.cluster028	SID8362.cluster055	0.611178	nrps - nrps	nrps
SID1034.cluster028	SID5998.cluster032	0.73572	nrps - nrps	nrps
SID4931.cluster046	SID5477.cluster016	0.759652	nrps - nrps	nrps
SID1034.cluster009	SID4934.cluster025	0.77433	nrps - nrps	nrps
SID3343.cluster066	SID7834.cluster047	0.677469	nrps - nrps	nrps
SID161.cluster041	SID6137.cluster045	0.785474	nrps - nrps	nrps
SID4936.cluster011	SID5477.cluster025	0.765084	nrps - nrps	nrps
SID161.cluster041	SID2119.cluster036	0.672024	nrps - nrps	nrps
SID1034.cluster018	SID6139.cluster049	0.752037	nrps - nrps	nrps
SID7834.cluster005	SID8361.cluster087	0.717449	nrps - nrps	nrps
SID1034.cluster018	SID2119.cluster055	0.699236	nrps - t1pks-nrps
SID5475.cluster016	SID8362.cluster052	0.750564	nrps - nrps	nrps
SID685.cluster040	SID69.cluster066	0.797067	nrps - nrps	nrps
SID2563.cluster029	SID3212.cluster028	0.795495	nrps - nrps	nrps
SID5606.cluster008	SID7804.cluster022	0.706224	nrps - nrps	nrps
SID4931.cluster033	SID89.cluster019	0.77701	nrps - nrps	nrps
SID5473.cluster007	SID5614.cluster014	0.79922	nrps - nrps	nrps
SID4931.cluster042	SID69.cluster015	0.783788	nrps - nrps	nrps
SID2999.cluster003	SID8357.cluster006	0.79058	nrps - nrps	nrps
SID161.cluster009	SID5606.cluster013	0.609703	nrps - nrps	nrps
SID5474.cluster002	SID8360.cluster007	0.756532	nrps - nrps	nrps
SID5926.cluster006	SID5926.cluster046	0.411428	nrps - nrps	nrps
SID2888.cluster016	SID5466.cluster009	0.74535	nrps - phosphonate-nrps
SID5473.cluster015	SID8381.cluster001	0.764705	nrps - nrps	nrps
SID4936.cluster028	SID4939.cluster008	0.685019	nrps - nrps	nrps
SID3343.cluster076	SID5789.cluster054	0.766518	nrps - nrps	nrps
SID3915.cluster001	SID5477.cluster034	0.777689	nrps - transatpks-nrps
SID4946.cluster059	SID7804.cluster046	0.793893	nrps - nrps	nrps
SID1034.cluster013	SID5466.cluster024	0.714608	nrps - t1pks-nrps
SID2119.cluster027	SID4936.cluster003	0.778137	t1pks-nrps - transatpks-nrps
SID5770.cluster026	SID8375.cluster022	0.700985	nrps - t1pks-nrps
SID5998.cluster032	SID8373.cluster019	0.771392	nrps - t1pks-nrps
SID1034.cluster022	SID2888.cluster019	0.750034	nrps - terpene-nrps
SID5471.cluster038	SID6137.cluster031	0.791826	nrps - nrps	nrps
SID4946.cluster046	SID5471.cluster018	0.763381	nrps - nrps	nrps
SID5606.cluster008	SID7805.cluster001	0.796836	nrps - nrps	nrps
SID1034.cluster066	SID8382.cluster097	0.738445	nrps - nrps	nrps
SID4946.cluster046	SID8385.cluster012	0.734748	nrps - nrps	nrps
SID5789.cluster035	SID8362.cluster070	0.795858	nrps - nrps	nrps
SID2563.cluster048	SID4921.cluster007	0.747975	nrps - terpene-nrps
SID7804.cluster030	SID7805.cluster001	0.792213	nrps - nrps	nrps
SID1034.cluster066	SID5471.cluster013	0.673518	nrps - nrps	nrps
SID4931.cluster049	SID5926.cluster036	0.74558	nrps - nrps	nrps
SID1034.cluster075	SID161.cluster059	0.777229	nrps - nrps	nrps
SID3212.cluster028	SID3915.cluster022	0.592701	nrps - nrps	nrps
SID685.cluster063	SID7817.cluster001	0.793018	nrps - t1pks-nrps
SID1046.cluster031	SID4950.cluster044	0.767702	nrps - nrps	nrps
SID2119.cluster003	SID5614.cluster038	0.745186	nrps - nrps	nrps
SID5477.cluster018	SID6137.cluster006	0.754525	nrps - nrps	nrps
SID161.cluster052	SID7760.cluster016	0.775914	nrps - nrps	nrps
SID5926.cluster039	SID7760.cluster038	0.603932	nrps - nrps	nrps
SID5789.cluster034	SID8385.cluster037	0.795633	nrps - nrps	nrps
SID5789.cluster038	SID5914.cluster039	0.682723	nrps - nrps	nrps
SID7814.cluster027	SID8369.cluster020	0.761949	nrps - nrps	nrps
SID8380.cluster023	SID89.cluster029	0.762021	nrps - nrps	nrps
SID1046.cluster027	SID7834.cluster008	0.38167	nrps - nrps	nrps
SID3343.cluster058	SID335.cluster032	0.775659	nrps - nrps	nrps
SID4946.cluster060	SID7804.cluster012	0.78109	nrps - nrps	nrps
SID5789.cluster014	SID685.cluster075	0.75763	nrps - nrps	nrps
SID5614.cluster014	SID69.cluster067	0.743342	nrps - nrps	nrps
SID2955.cluster011	SID8361.cluster062	0.795192	nrps - nrps	nrps
SID2563.cluster030	SID5643.cluster018	0.614912	nrps - nrps	nrps
SID4950.cluster048	SID8359.cluster025	0.799064	nrps - nrps	nrps
SID5914.cluster009	SID8385.cluster037	0.731008	nrps - nrps	nrps
SID69.cluster018	SID8361.cluster055	0.686733	nrps - nrps	nrps
SID5789.cluster056	SID685.cluster070	0.786204	nrps - nrps	nrps
SID3212.cluster041	SID4944.cluster036	0.781576	nrps - nrps-transatpks-t1pks-otherks
SID4936.cluster011	SID4948.cluster032	0.684446	nrps - nrps	nrps
SID2955.cluster051	SID6041.cluster049	0.796003	nrps - nrps	nrps
SID161.cluster041	SID5466.cluster015	0.797056	nrps - nrps	nrps
SID5914.cluster008	SID89.cluster006	0.796316	nrps - nrps	nrps
SID2955.cluster044	SID8382.cluster068	0.786039	nrps - nrps	nrps
SID4931.cluster033	SID5643.cluster037	0.653984	nrps - nrps	nrps
SID1328.cluster031	SID2131.cluster011	0.671347	nrps - nrps	nrps
SID685.cluster019	SID7804.cluster045	0.792114	nrps - nrps	nrps
SID5643.cluster030	SID685.cluster031	0.771478	nrps - nrps	nrps
SID2119.cluster042	SID5770.cluster015	0.77678	nrps - nrps	nrps
SID3343.cluster018	SID4951.cluster022	0.732197	nrps - nrps	nrps
SID5606.cluster036	SID8380.cluster016	0.735618	nrps - t3pks-nrps
SID1328.cluster002	SID4921.cluster004	0.772411	nrps - nrps	nrps
SID5789.cluster047	SID6139.cluster054	0.741828	nrps - nrps	nrps
SID2131.cluster013	SID2999.cluster028	0.636913	nrps - nrps	nrps
SID5614.cluster031	SID8362.cluster014	0.781877	nrps - nrps	nrps
SID2563.cluster016	SID7834.cluster042	0.735571	nrps - nrps	nrps
SID2119.cluster048	SID2563.cluster030	0.780418	nrps - nrps	nrps
SID7834.cluster005	SID8369.cluster009	0.747562	nrps - nrps	nrps
SID5614.cluster021	SID69.cluster029	0.742612	nrps - nrps	nrps
SID6137.cluster080	SID685.cluster080	0.779967	nrps - nrps	nrps
SID4926.cluster019	SID4936.cluster027	0.73421	t1pks-nrps - t1pks-nrps	t1pks-nrps
SID1034.cluster023	SID1328.cluster016	0.787089	nrps - nrps	nrps
SID6137.cluster026	SID8370.cluster026	0.789291	nrps - nrps	nrps
SID4931.cluster041	SID8359.cluster032	0.711074	bacteriocin-t1pks-nrps - nrps
SID6139.cluster065	SID685.cluster072	0.689018	nrps - nrps	nrps
SID724.cluster093	SID8386.cluster025	0.778706	nrps - nrps	nrps
SID161.cluster017	SID8361.cluster036	0.778072	nrps - nrps	nrps
SID5998.cluster039	SID8361.cluster088	0.764956	nrps - nrps	nrps
SID5926.cluster046	SID685.cluster039	0.70596	nrps - nrps	nrps
SID2563.cluster034	SID5614.cluster038	0.771389	nrps - nrps	nrps
SID7834.cluster047	SID8356.cluster012	0.738771	bacteriocin-t1pks-nrps - nrps
SID4936.cluster030	SID5789.cluster051	0.702408	nrps - nrps	nrps
SID6137.cluster026	SID8362.cluster045	0.748076	nrps - nrps	nrps
SID5770.cluster026	SID8361.cluster028	0.797644	nrps - nrps	nrps
SID724.cluster052	SID8356.cluster024	0.798309	nrps - terpene-nrps
SID335.cluster012	SID5473.cluster062	0.799298	nrps - nrps	nrps
SID4931.cluster049	SID8380.cluster020	0.775525	nrps - nrps	nrps
SID2999.cluster026	SID8361.cluster088	0.775116	nrps - nrps	nrps
SID161.cluster059	SID8367.cluster016	0.789419	nrps - nrps	nrps
SID2999.cluster026	SID5471.cluster052	0.75645	nrps - nrps	nrps
SID2131.cluster011	SID5770.cluster014	0.792244	nrps - nrps	nrps
SID6139.cluster083	SID724.cluster055	0.765104	nrps - nrps	nrps
SID4982.cluster023	SID685.cluster023	0.786776	nrps - nrps	nrps
SID8361.cluster016	SID8361.cluster058	0.753273	nrps - nrps	nrps
SID3212.cluster014	SID8370.cluster028	0.7385	nrps - t1pks-nrps
SID2888.cluster013	SID724.cluster043	0.74114	nrps - nrps	nrps
SID4926.cluster014	SID5477.cluster018	0.734006	nrps - t3pks-nrps
SID2563.cluster016	SID724.cluster087	0.769872	nrps - nrps	nrps
SID1328.cluster003	SID8371.cluster011	0.793419	nrps - nrps	nrps
SID8361.cluster088	SID8385.cluster037	0.770935	nrps - nrps	nrps
SID2563.cluster048	SID8370.cluster027	0.742695	nrps - terpene-nrps
SID3212.cluster027	SID5477.cluster030	0.690429	nrps - nrps	nrps
SID6137.cluster065	SID8385.cluster018	0.793569	t1pks-nrps - t1pks-nrps	t1pks-nrps
SID2119.cluster002	SID5471.cluster025	0.78789	nrps - terpene-nrps
SID1034.cluster071	SID724.cluster052	0.774029	nrps - nrps	nrps
SID2119.cluster012	SID5475.cluster001	0.769328	nrps - nrps	nrps
SID6137.cluster061	SID7804.cluster012	0.700706	nrps - nrps	nrps
SID5789.cluster014	SID5926.cluster039	0.79662	nrps - nrps	nrps
SID5998.cluster017	SID7805.cluster025	0.784128	nrps - nrps	nrps
SID2955.cluster051	SID4913.cluster019	0.794199	nrps - nrps	nrps
SID3212.cluster003	SID4950.cluster057	0.674165	nrps - nrps	nrps
SID2999.cluster033	SID3343.cluster026	0.797181	nrps - nrps	nrps
SID724.cluster046	SID7814.cluster030	0.770059	nrps - terpene-nrps
SID4917.cluster035	SID7805.cluster042	0.696379	nrps - nrps	nrps
SID337.cluster007	SID8382.cluster016	0.798929	nrps - nrps	nrps
SID2955.cluster023	SID8362.cluster055	0.781253	nrps - nrps	nrps
SID3915.cluster035	SID4946.cluster018	0.764287	nrps - nrps	nrps
SID1034.cluster048	SID5770.cluster015	0.795104	nrps - nrps	nrps
SID161.cluster041	SID8361.cluster103	0.771285	nrps - nrps	nrps
SID6041.cluster038	SID6137.cluster033	0.792407	nrps - nrps	nrps
SID2955.cluster055	SID4950.cluster036	0.670305	nrps - nrps	nrps
SID4931.cluster033	SID6137.cluster036	0.776275	nrps - nrps	nrps
SID161.cluster062	SID3343.cluster020	0.769437	nrps - nrps	nrps
SID161.cluster003	SID7804.cluster046	0.719893	nrps - nrps	nrps
SID1034.cluster018	SID8364.cluster007	0.788772	nrps - t1pks-nrps
SID4917.cluster046	SID5475.cluster016	0.717516	nrps - nrps	nrps
SID6137.cluster077	SID8361.cluster012	0.779515	nrps - nrps	nrps
SID5643.cluster031	SID8358.cluster005	0.780633	nrps - t1pks-nrps
SID2131.cluster013	SID5770.cluster007	0.743823	nrps - nrps	nrps
SID2955.cluster011	SID4931.cluster014	0.779342	nrps - nrps	nrps
SID5614.cluster031	SID8382.cluster036	0.790792	nrps - nrps	nrps
SID4917.cluster033	SID8350.cluster030	0.727529	bacteriocin-t1pks-nrps - nrps
SID2131.cluster042	SID5926.cluster013	0.796346	nrps - nrps	nrps
SID4931.cluster060	SID8362.cluster052	0.7715	nrps - nrps	nrps
SID3343.cluster023	SID7817.cluster002	0.748122	t1pks-nrps - t1pks-nrps	t1pks-nrps
SID685.cluster055	SID8382.cluster021	0.749957	nrps - nrps	nrps
SID2955.cluster030	SID5770.cluster019	0.766613	nrps - nrps	nrps
SID8350.cluster014	SID8361.cluster058	0.791268	nrps - nrps	nrps
SID8381.cluster023	SID89.cluster029	0.787838	nrps - nrps	nrps
SID1034.cluster013	SID2563.cluster017	0.730539	nrps - nrps	nrps
SID8362.cluster070	SID89.cluster014	0.792145	nrps - nrps	nrps
SID6137.cluster033	SID724.cluster008	0.746547	nrps - nrps	nrps
SID161.cluster029	SID5477.cluster017	0.690544	nrps - nrps	nrps
SID2955.cluster059	SID3212.cluster034	0.733094	nrps - nrps	nrps
SID2955.cluster062	SID8362.cluster050	0.787713	nrps - t1pks-nrps
SID4931.cluster040	SID4982.cluster030	0.731921	nrps - nrps	nrps
SID5477.cluster016	SID6041.cluster008	0.735323	nrps - nrps	nrps
SID4931.cluster041	SID5789.cluster024	0.780162	nrps - nrps	nrps
SID5606.cluster008	SID8358.cluster016	0.768424	nrps - t1pks-nrps
SID5477.cluster016	SID7760.cluster016	0.778078	nrps - nrps	nrps
SID4936.cluster039	SID5471.cluster009	0.774581	nrps - nrps	nrps
SID685.cluster032	SID7834.cluster047	0.752901	nrps - nrps	nrps
SID1034.cluster031	SID5789.cluster052	0.704901	nrps - nrps	nrps
SID2131.cluster011	SID4946.cluster057	0.798105	nrps - nrps	nrps
SID2131.cluster008	SID6041.cluster038	0.735607	nrps - nrps	nrps
SID3212.cluster028	SID6139.cluster045	0.619633	nrps - nrps	nrps
SID2131.cluster040	SID5789.cluster051	0.70114	nrps - nrps	nrps
SID3212.cluster005	SID4936.cluster027	0.776496	nrps - t1pks-nrps
SID7760.cluster025	SID7815.cluster014	0.762941	nrps - t1pks-nrps
SID2888.cluster013	SID5474.cluster050	0.797299	nrps - nrps	nrps
SID2999.cluster016	SID8359.cluster013	0.676903	nrps - nrps	nrps
SID3212.cluster014	SID6139.cluster054	0.625492	nrps - nrps	nrps
SID2999.cluster028	SID685.cluster072	0.703088	nrps - nrps	nrps
SID5471.cluster018	SID5471.cluster050	0.761107	nrps - nrps	nrps
SID6041.cluster012	SID69.cluster007	0.781006	nrps - nrps	nrps
SID2563.cluster016	SID8380.cluster024	0.794992	nrps - nrps	nrps
SID4931.cluster051	SID6013.cluster013	0.635651	nrps - nrps	nrps
SID5789.cluster038	SID8366.cluster022	0.790095	nrps - nrps-siderophore
SID2563.cluster044	SID4913.cluster023	0.775761	nrps - nrps	nrps
SID486.cluster032	SID7810.cluster020	0.752797	nrps - nrps	nrps
SID3212.cluster027	SID8373.cluster019	0.7147	nrps - t1pks-nrps
SID1046.cluster027	SID5789.cluster010	0.783176	nrps - siderophore-nrps
SID724.cluster046	SID8382.cluster040	0.673962	aminocoumarin-nrps - nrps
SID5471.cluster050	SID5614.cluster031	0.775757	nrps - nrps	nrps
SID5770.cluster048	SID6137.cluster016	0.786344	nrps - nrps	nrps
SID2563.cluster015	SID4923.cluster012	0.688861	nrps - t3pks-nrps
SID5914.cluster003	SID8382.cluster068	0.709941	nrps - nrps	nrps
SID7760.cluster025	SID8361.cluster098	0.798085	nrps - nrps	nrps
SID8361.cluster055	SID8362.cluster095	0.778587	nrps - nrps	nrps
SID5614.cluster014	SID7834.cluster042	0.791481	nrps - nrps	nrps
SID724.cluster046	SID8361.cluster016	0.793146	nrps - nrps	nrps
SID2119.cluster041	SID8367.cluster018	0.788028	nrps - nrps	nrps
SID3212.cluster003	SID5926.cluster039	0.597915	nrps - nrps	nrps
SID3343.cluster079	SID4950.cluster048	0.789007	nrps - nrps	nrps
SID5789.cluster038	SID5926.cluster039	0.774767	nrps - nrps	nrps
SID5789.cluster052	SID5914.cluster001	0.715559	nrps - nrps	nrps
SID1034.cluster048	SID3212.cluster028	0.523166	nrps - nrps	nrps
SID337.cluster007	SID7816.cluster018	0.795022	nrps - t1pks-nrps
SID4950.cluster044	SID5471.cluster013	0.759869	nrps - nrps	nrps
SID161.cluster041	SID685.cluster050	0.703315	nrps - nrps	nrps
SID2119.cluster007	SID685.cluster020	0.736749	nrps - nrps	nrps
SID1034.cluster018	SID685.cluster049	0.775349	nrps - nrps	nrps
SID5614.cluster013	SID7827.cluster034	0.763548	nrps - t1pks-transatpks-terpene-nrps
SID2955.cluster013	SID486.cluster011	0.768864	nrps - nrps	nrps
SID1328.cluster031	SID4934.cluster007	0.779327	nrps - nrps	nrps
SID1328.cluster031	SID486.cluster017	0.698691	nrps - nrps	nrps
SID2888.cluster010	SID8382.cluster008	0.651916	nrps - nrps	nrps
SID2131.cluster043	SID4931.cluster005	0.771342	nrps - nrps	nrps
SID6139.cluster007	SID7817.cluster016	0.722845	nrps - nrps	nrps
SID7760.cluster008	SID7804.cluster038	0.692803	nrps - nrps	nrps
SID3212.cluster040	SID4946.cluster030	0.775296	nrps - nrps	nrps
SID5466.cluster004	SID8352.cluster017	0.764665	nrps - thiopeptide-nrps
SID3212.cluster018	SID7760.cluster030	0.793391	nrps - nrps	nrps
SID1034.cluster049	SID2119.cluster041	0.795877	nrps - nrps	nrps
SID4946.cluster019	SID7834.cluster042	0.731855	nrps - nrps	nrps
SID5614.cluster021	SID8362.cluster065	0.797892	nrps - nrps	nrps
SID4982.cluster025	SID724.cluster026	0.776702	nrps - nrps	nrps
SID4982.cluster022	SID724.cluster032	0.695877	nrps - nrps	nrps
SID4917.cluster004	SID89.cluster034	0.789941	nrps - nrps	nrps
SID4982.cluster022	SID6137.cluster006	0.754863	nrps - nrps	nrps
SID4936.cluster028	SID4940.cluster013	0.779397	nrps - nrps	nrps
SID1034.cluster023	SID3343.cluster062	0.783063	indole-nrps - nrps
SID2563.cluster015	SID335.cluster052	0.73469	nrps - nrps	nrps
SID2131.cluster044	SID3915.cluster035	0.793784	nrps - nrps	nrps
SID2955.cluster062	SID6139.cluster038	0.72108	nrps - nrps	nrps
SID1328.cluster016	SID8356.cluster027	0.744578	nrps - nrps	nrps
SID4936.cluster008	SID8354.cluster032	0.749554	nrps - nrps	nrps
SID4936.cluster008	SID4936.cluster017	0.784363	nrps - nrps	nrps
SID5998.cluster032	SID6137.cluster075	0.768119	nrps - nrps-otherks
SID4915.cluster032	SID6139.cluster007	0.64646	nrps - nrps	nrps
SID4915.cluster010	SID685.cluster031	0.724278	nrps - nrps	nrps
SID5789.cluster050	SID6013.cluster016	0.711337	nrps - nrps	nrps
SID2563.cluster017	SID3212.cluster040	0.782304	nrps - nrps	nrps
SID2955.cluster048	SID4936.cluster044	0.768637	nrps - nrps	nrps
SID1034.cluster031	SID3343.cluster049	0.796601	nrps - nrps	nrps
SID7804.cluster030	SID7805.cluster034	0.785766	nrps - nrps	nrps
SID2131.cluster011	SID6139.cluster045	0.696304	nrps - nrps	nrps
SID2131.cluster008	SID4931.cluster059	0.773145	nrps - nrps	nrps
SID2131.cluster011	SID8370.cluster024	0.769127	nrps - nrps	nrps
SID4982.cluster020	SID5471.cluster067	0.771544	nrps - nrps	nrps
SID3212.cluster028	SID8367.cluster025	0.786221	nrps - t1pks-nrps
SID1034.cluster024	SID8367.cluster016	0.719996	nrps - nrps	nrps
SID1034.cluster021	SID5471.cluster052	0.673443	nrps - nrps	nrps
SID2999.cluster016	SID5469.cluster004	0.758723	nrps - nrps	nrps
SID69.cluster054	SID724.cluster014	0.796287	nrps - nrps	nrps
SID2888.cluster013	SID4919.cluster030	0.789112	nrps - nrps	nrps
SID486.cluster054	SID4982.cluster030	0.71516	nrps - nrps	nrps
SID5473.cluster044	SID5614.cluster011	0.762044	nrps - nrps	nrps
SID8370.cluster028	SID8373.cluster019	0.654103	t1pks-nrps - t1pks-nrps	t1pks-nrps
SID7814.cluster027	SID8366.cluster001	0.765793	nrps - nrps	nrps
SID5770.cluster048	SID69.cluster067	0.782432	nrps - nrps	nrps
SID3915.cluster008	SID5914.cluster023	0.798222	nrps - nrps	nrps
SID3212.cluster032	SID8371.cluster007	0.778955	nrps - nrps	nrps
SID3212.cluster033	SID5474.cluster018	0.792035	lantipeptide-nrps - nrps
SID486.cluster022	SID4913.cluster031	0.766534	nrps - nrps	nrps
SID2563.cluster034	SID8366.cluster019	0.79905	nrps - nrps	nrps
SID685.cluster013	SID8382.cluster016	0.772986	nrps - nrps	nrps
SID5789.cluster024	SID8371.cluster027	0.742638	nrps - nrps	nrps
SID2955.cluster005	SID69.cluster020	0.48379	nrps - nrps	nrps
SID2563.cluster043	SID8350.cluster031	0.754158	nrps - nrps	nrps
SID5471.cluster018	SID5789.cluster035	0.798294	nrps - nrps	nrps
SID4936.cluster034	SID4945.cluster013	0.786382	nrps - nrps	nrps
SID8354.cluster025	SID8371.cluster007	0.795353	nrps - nrps	nrps
SID5789.cluster047	SID5926.cluster001	0.711403	nrps - nrps	nrps
SID2999.cluster033	SID5789.cluster054	0.668327	nrps - nrps	nrps
SID3343.cluster038	SID89.cluster011	0.771675	nrps - nrps	nrps
SID2999.cluster033	SID69.cluster050	0.74418	nrps - nrps	nrps
SID2999.cluster014	SID724.cluster079	0.794037	nrps - nrps	nrps
SID5789.cluster020	SID8350.cluster030	0.794083	bacteriocin-t1pks-nrps - nrps
SID3343.cluster066	SID7804.cluster045	0.774507	nrps - nrps	nrps
SID2131.cluster024	SID5643.cluster021	0.675805	nrps - nrps	nrps
SID1328.cluster003	SID8358.cluster019	0.787742	nrps - nrps	nrps
SID2955.cluster055	SID5998.cluster040	0.667333	nrps - nrps	nrps
SID685.cluster040	SID8357.cluster023	0.751831	nrps - t1pks-nrps
SID2955.cluster044	SID8352.cluster020	0.788643	nrps - nrps	nrps
SID2888.cluster010	SID3915.cluster009	0.688183	nrps - nrps	nrps
SID4945.cluster021	SID8382.cluster108	0.775239	nrps - t3pks-nrps
SID69.cluster067	SID8352.cluster004	0.791571	nrps - t1pks-nrps
SID8371.cluster013	SID8378.cluster021	0.603896	bacteriocin-t1pks-nrps - t1pks-nrps
SID4982.cluster007	SID685.cluster044	0.794751	nrps - nrps	nrps
SID685.cluster009	SID8373.cluster019	0.690824	nrps - t1pks-nrps
SID3343.cluster079	SID4926.cluster009	0.795806	nrps - nrps	nrps
SID4931.cluster041	SID8371.cluster007	0.756787	nrps - nrps	nrps
SID4915.cluster029	SID5471.cluster018	0.695724	nrps - nrps	nrps
SID5914.cluster038	SID8360.cluster013	0.728628	nrps - t1pks-nrps
SID5471.cluster033	SID5998.cluster012	0.792459	nrps - otherks-t1pks-nrps
SID2131.cluster009	SID8380.cluster029	0.74474	nrps - nrps	nrps
SID6137.cluster080	SID8361.cluster103	0.683333	nrps - nrps	nrps
SID5614.cluster021	SID5926.cluster046	0.792098	nrps - nrps	nrps
SID2563.cluster009	SID8362.cluster095	0.733018	nrps - nrps	nrps
SID5471.cluster065	SID8357.cluster006	0.787417	nrps - nrps	nrps
SID5910.cluster008	SID8361.cluster021	0.753359	nrps - nrps	nrps
SID7814.cluster027	SID7816.cluster020	0.779147	ladderane-arylpolyene-nrps - nrps
SID5998.cluster029	SID8385.cluster037	0.702027	nrps - nrps	nrps
SID486.cluster054	SID4936.cluster003	0.788289	nrps - t1pks-nrps
SID1034.cluster013	SID5789.cluster024	0.660559	nrps - nrps	nrps
SID3915.cluster001	SID8377.cluster005	0.776144	nrps - terpene-nrps
SID6137.cluster026	SID724.cluster043	0.746662	nrps - nrps	nrps
SID3915.cluster029	SID4941.cluster027	0.361165	nrps - nrps	nrps
SID4950.cluster057	SID5789.cluster052	0.740282	nrps - nrps	nrps
SID4915.cluster032	SID4923.cluster006	0.785205	nrps - t1pks-nrps
SID685.cluster023	SID69.cluster054	0.723077	nrps - nrps	nrps
SID5466.cluster018	SID5476.cluster013	0.753395	melanin-nrps - nrps
SID2563.cluster017	SID5643.cluster041	0.786159	nrps - nrps	nrps
SID4946.cluster046	SID8364.cluster044	0.700602	nrps - nrps	nrps
SID724.cluster030	SID8374.cluster003	0.799244	nrps - nrps	nrps
SID4951.cluster007	SID7815.cluster009	0.77591	nrps - thiopeptide-lassopeptide-nrps
SID8362.cluster082	SID8385.cluster021	0.707826	nrps - nrps	nrps
SID2955.cluster048	SID8361.cluster058	0.706153	nrps - nrps	nrps
SID2119.cluster014	SID4914.cluster009	0.78254	ladderane-nrps - nrps
SID5475.cluster001	SID8382.cluster070	0.762122	nrps - nrps	nrps
SID6139.cluster038	SID7804.cluster008	0.777543	nrps - nrps	nrps
SID3212.cluster028	SID4936.cluster033	0.741436	nrps - t1pks-nrps
SID486.cluster033	SID4931.cluster018	0.795485	nrps - nrps	nrps
SID3212.cluster028	SID8361.cluster058	0.772407	nrps - nrps	nrps
SID685.cluster063	SID8382.cluster016	0.701247	nrps - nrps	nrps
SID6041.cluster041	SID8362.cluster055	0.799874	nrps - nrps	nrps
SID1034.cluster021	SID4913.cluster012	0.760126	nrps - t1pks-nrps
SID2119.cluster043	SID8378.cluster025	0.762824	nrps - t1pks-nrps
SID6137.cluster031	SID7804.cluster046	0.766635	nrps - nrps	nrps
SID4939.cluster008	SID4946.cluster055	0.792743	nrps - nrps	nrps
SID7804.cluster030	SID8382.cluster021	0.647223	nrps - nrps	nrps
SID161.cluster037	SID8380.cluster024	0.737245	nrps - nrps	nrps
SID2563.cluster020	SID8362.cluster052	0.72304	nrps - nrps	nrps
SID3212.cluster024	SID8350.cluster031	0.744992	nrps - nrps	nrps
SID3343.cluster018	SID8386.cluster031	0.775882	nrps - nrps	nrps
SID2119.cluster042	SID2563.cluster011	0.796169	nrps - nrps	nrps
SID8364.cluster019	SID8382.cluster016	0.793959	nrps - nrps	nrps
SID724.cluster047	SID8359.cluster017	0.789856	nrps - nrps	nrps
SID7760.cluster011	SID8359.cluster032	0.743773	bacteriocin-t1pks-nrps - nrps
SID5473.cluster016	SID8361.cluster028	0.583696	nrps - nrps	nrps
SID3343.cluster058	SID4945.cluster020	0.697046	nrps - nrps	nrps
SID5914.cluster022	SID89.cluster011	0.772186	nrps - nrps	nrps
SID4937.cluster019	SID5643.cluster004	0.793275	nrps - nrps	nrps
SID4923.cluster027	SID4936.cluster011	0.787469	nrps - nrps	nrps
SID6137.cluster061	SID7804.cluster045	0.793402	nrps - nrps	nrps
SID7834.cluster020	SID8366.cluster017	0.767249	nrps - nrps	nrps
SID2119.cluster041	SID4945.cluster004	0.641787	nrps - nrps	nrps
SID3212.cluster042	SID8381.cluster024	0.717537	bacteriocin-nrps - nrps
SID685.cluster070	SID8385.cluster010	0.730658	nrps - nrps	nrps
SID4915.cluster029	SID8350.cluster026	0.794114	nrps - nrps	nrps
SID2563.cluster030	SID7834.cluster048	0.791677	nrps - nrps	nrps
SID486.cluster040	SID6139.cluster064	0.78214	nrps - nrps	nrps
SID1034.cluster028	SID5477.cluster019	0.788446	nrps - nrps	nrps
SID1034.cluster048	SID5770.cluster048	0.722301	nrps - nrps	nrps
SID3343.cluster038	SID5998.cluster029	0.773705	nrps - nrps	nrps
SID2131.cluster024	SID2131.cluster043	0.729957	nrps - nrps	nrps
SID4915.cluster021	SID4931.cluster003	0.792946	nrps - nrps-arylpolyene-ladderane
SID2119.cluster007	SID8354.cluster036	0.755346	nrps - nrps	nrps
SID1034.cluster041	SID5471.cluster038	0.697993	nrps - nrps	nrps
SID6041.cluster038	SID6139.cluster045	0.788631	nrps - nrps	nrps
SID5926.cluster039	SID6041.cluster011	0.661667	nrps - nrps	nrps
SID8361.cluster028	SID8381.cluster001	0.773986	nrps - nrps	nrps
SID5770.cluster007	SID685.cluster031	0.74966	nrps - nrps	nrps
SID3343.cluster065	SID6139.cluster065	0.702454	nrps - nrps	nrps
SID5474.cluster002	SID8374.cluster011	0.784852	nrps - otherks-nrps
SID486.cluster060	SID5914.cluster027	0.720007	nrps - nrps	nrps
SID5473.cluster038	SID7760.cluster038	0.722887	nrps - nrps	nrps
SID5789.cluster012	SID6139.cluster007	0.70953	nrps - nrps	nrps
SID1328.cluster002	SID724.cluster042	0.649353	nrps - nrps	nrps
SID5466.cluster004	SID5476.cluster013	0.799395	melanin-nrps - nrps
SID3212.cluster052	SID4936.cluster028	0.769466	nrps - nrps	nrps
SID4982.cluster013	SID8361.cluster058	0.745107	nrps - nrps	nrps
SID5614.cluster031	SID8382.cluster133	0.780198	nrps - nrps	nrps
SID5643.cluster037	SID7834.cluster019	0.781566	nrps - nrps	nrps
SID4946.cluster060	SID5789.cluster020	0.670543	nrps - nrps	nrps
SID6137.cluster080	SID685.cluster050	0.652252	nrps - nrps	nrps
SID1046.cluster014	SID8362.cluster045	0.77903	nrps - nrps	nrps
SID3915.cluster002	SID8366.cluster023	0.746102	nrps - nrps	nrps
SID8358.cluster019	SID8371.cluster025	0.774395	nrps - nrps	nrps
SID1046.cluster014	SID5914.cluster001	0.797734	nrps - nrps	nrps
SID4917.cluster044	SID6139.cluster018	0.768067	nrps - nrps	nrps
SID5998.cluster040	SID7760.cluster008	0.767118	nrps - nrps	nrps
SID724.cluster054	SID7805.cluster042	0.660211	nrps - nrps	nrps
SID3212.cluster048	SID7817.cluster002	0.778443	nrps - t1pks-nrps
SID337.cluster013	SID8370.cluster028	0.783712	nrps - t1pks-nrps
SID486.cluster043	SID5926.cluster006	0.777876	nrps - nrps	nrps
SID724.cluster026	SID8375.cluster022	0.796072	nrps - t1pks-nrps
SID3212.cluster019	SID4946.cluster059	0.738693	nrps - nrps	nrps
SID4936.cluster008	SID5466.cluster009	0.785109	nrps - phosphonate-nrps
SID335.cluster012	SID5789.cluster052	0.68519	nrps - nrps	nrps
SID5606.cluster036	SID8362.cluster095	0.795685	nrps - nrps	nrps
SID2119.cluster014	SID4944.cluster044	0.628689	nrps - nrps	nrps
SID2131.cluster008	SID6137.cluster021	0.706933	nrps - nrps	nrps
SID3212.cluster028	SID6139.cluster014	0.689027	nrps - nrps	nrps
SID2131.cluster040	SID5914.cluster039	0.736151	nrps - nrps	nrps
SID2119.cluster046	SID5926.cluster001	0.771821	nrps - nrps	nrps
SID3915.cluster009	SID8373.cluster019	0.799222	nrps - t1pks-nrps
SID3212.cluster039	SID4913.cluster026	0.797063	nrps - nrps	nrps
SID2955.cluster046	SID5466.cluster011	0.788346	nrps - nrps-lassopeptide-siderophore
SID6139.cluster054	SID685.cluster040	0.739716	nrps - nrps	nrps
SID2563.cluster004	SID6041.cluster023	0.746843	nrps - nrps	nrps
SID685.cluster077	SID8374.cluster021	0.777727	nrps - nrps	nrps
SID2119.cluster036	SID5471.cluster003	0.747937	nrps - nrps	nrps
SID1046.cluster040	SID7817.cluster014	0.799966	nrps - nrps	nrps
SID3212.cluster027	SID7760.cluster008	0.626196	nrps - nrps	nrps
SID8352.cluster020	SID8361.cluster058	0.784255	nrps - nrps	nrps
SID4936.cluster035	SID8350.cluster025	0.783255	nrps - nrps	nrps
SID1034.cluster040	SID3212.cluster030	0.772313	nrps - nrps	nrps
SID3343.cluster018	SID685.cluster031	0.640195	nrps - nrps	nrps
SID3212.cluster036	SID7804.cluster030	0.638256	nrps - nrps	nrps
SID1034.cluster020	SID4982.cluster030	0.742893	nrps - nrps	nrps
SID3212.cluster036	SID4912.cluster011	0.794977	nrps - nrps	nrps
SID5914.cluster003	SID8381.cluster008	0.789291	nrps - nrps	nrps
SID5614.cluster008	SID5840.cluster004	0.757085	nrps - thiopeptide-nrps
SID8361.cluster055	SID8385.cluster022	0.672971	nrps - nrps	nrps
SID2119.cluster041	SID8352.cluster003	0.751336	nrps - nrps	nrps
SID4946.cluster055	SID8354.cluster038	0.742209	nrps - terpene-siderophore-t1pks-nrps
SID1046.cluster026	SID5998.cluster016	0.749746	nrps - nrps	nrps
SID4915.cluster029	SID8371.cluster027	0.765311	nrps - nrps	nrps
SID1046.cluster026	SID7760.cluster016	0.701823	nrps - nrps	nrps
SID3343.cluster079	SID8357.cluster024	0.786513	butyrolactone-nrps - nrps
SID4915.cluster029	SID4917.cluster004	0.788475	nrps - nrps	nrps
SID4923.cluster014	SID5477.cluster037	0.794343	nrps - nrps	nrps
SID4931.cluster055	SID8361.cluster084	0.777304	nrps - nrps	nrps
SID5643.cluster037	SID8364.cluster034	0.797584	nrps - nrps	nrps
SID2955.cluster055	SID4928.cluster018	0.755085	nrps - t1pks-nrps
SID335.cluster015	SID7810.cluster021	0.69753	bacteriocin-nrps - nrps
SID2888.cluster010	SID8385.cluster009	0.770281	nrps - nrps	nrps
SID4931.cluster055	SID89.cluster019	0.768874	nrps - nrps	nrps
SID1328.cluster031	SID8362.cluster010	0.630539	nrps - nrps	nrps
SID5473.cluster007	SID8350.cluster025	0.783815	nrps - nrps	nrps
SID724.cluster054	SID8361.cluster012	0.695262	nrps - nrps	nrps
SID69.cluster048	SID7834.cluster008	0.724965	nrps - nrps	nrps
SID3212.cluster008	SID685.cluster042	0.710269	nrps - nrps	nrps
SID3212.cluster008	SID5914.cluster022	0.717722	nrps - nrps	nrps
SID1328.cluster002	SID161.cluster041	0.714451	nrps - nrps	nrps
SID3212.cluster040	SID4940.cluster006	0.737355	nrps - nrps	nrps
SID5614.cluster031	SID5789.cluster014	0.759946	nrps - nrps	nrps
SID5614.cluster013	SID89.cluster033	0.786664	nrps - nrps	nrps
SID685.cluster049	SID685.cluster072	0.763872	nrps - nrps	nrps
SID5477.cluster037	SID8385.cluster021	0.700908	nrps - nrps	nrps
SID2999.cluster033	SID685.cluster079	0.723827	nrps - nrps	nrps
SID4982.cluster022	SID6041.cluster025	0.727457	nrps - nrps	nrps
SID5473.cluster015	SID8350.cluster020	0.762877	nrps - t1pks-nrps
SID4917.cluster004	SID5477.cluster020	0.786574	nrps - nrps	nrps
SID5614.cluster021	SID6041.cluster001	0.78747	nrps - nrps	nrps
SID1046.cluster002	SID8381.cluster008	0.707811	nrps - nrps	nrps
SID5477.cluster037	SID8362.cluster029	0.696617	nrps - nrps	nrps
SID3915.cluster001	SID7834.cluster042	0.694993	nrps - nrps	nrps
SID161.cluster029	SID6041.cluster025	0.772924	nrps - nrps	nrps
SID3212.cluster006	SID7805.cluster042	0.709916	nrps - nrps	nrps
SID685.cluster031	SID8361.cluster088	0.762761	nrps - nrps	nrps
SID3212.cluster006	SID4917.cluster044	0.768301	nrps - nrps	nrps
SID6041.cluster035	SID8361.cluster036	0.781191	nrps - nrps	nrps
SID4950.cluster057	SID5473.cluster008	0.723001	nrps - nrps	nrps
SID2955.cluster048	SID8378.cluster016	0.790393	nrps - t1pks-nrps
SID2563.cluster017	SID3212.cluster006	0.790415	nrps - nrps	nrps
SID2131.cluster011	SID4917.cluster046	0.60394	nrps - nrps	nrps
SID724.cluster008	SID8362.cluster052	0.753393	nrps - nrps	nrps
SID1034.cluster028	SID337.cluster007	0.754915	nrps - nrps	nrps
SID2563.cluster045	SID5643.cluster019	0.683571	nrps - nrps	nrps
SID5998.cluster027	SID8385.cluster021	0.798476	nrps - nrps	nrps
SID1034.cluster052	SID685.cluster022	0.796889	nrps - nrps	nrps
SID7804.cluster030	SID8385.cluster022	0.723628	nrps - nrps	nrps
SID3915.cluster009	SID8350.cluster025	0.795634	nrps - nrps	nrps
SID1034.cluster021	SID5473.cluster016	0.798715	nrps - nrps	nrps
SID161.cluster037	SID4940.cluster012	0.704949	nrps - nrps	nrps
SID2119.cluster055	SID4912.cluster007	0.551277	t1pks-nrps - t1pks-nrps	t1pks-nrps
SID3343.cluster081	SID8362.cluster070	0.782097	nrps - nrps	nrps
SID685.cluster034	SID724.cluster046	0.782773	nrps - nrps	nrps
SID5473.cluster044	SID89.cluster019	0.784268	nrps - nrps	nrps
SID161.cluster041	SID7827.cluster034	0.71448	nrps - t1pks-transatpks-terpene-nrps
SID69.cluster029	SID8382.cluster108	0.69034	nrps - nrps	nrps
SID4936.cluster044	SID5474.cluster018	0.766416	lantipeptide-nrps - nrps
SID685.cluster077	SID8362.cluster071	0.784815	nrps - nrps	nrps
SID2955.cluster074	SID7760.cluster038	0.679545	nrps - nrps	nrps
SID2119.cluster012	SID7760.cluster016	0.701108	nrps - nrps	nrps
SID6041.cluster011	SID6137.cluster018	0.777404	nrps - nrps	nrps
SID3212.cluster042	SID337.cluster016	0.780706	nrps - t3pks-nrps
SID2955.cluster002	SID2955.cluster010	0.797616	nrps - nrps	nrps
SID2119.cluster041	SID5926.cluster013	0.770381	nrps - nrps	nrps
SID5606.cluster015	SID69.cluster018	0.795792	nrps - nrps	nrps
SID3212.cluster042	SID8362.cluster052	0.693842	nrps - nrps	nrps
SID5770.cluster011	SID6041.cluster012	0.757124	nrps - nrps	nrps
SID2999.cluster002	SID8371.cluster012	0.7939	nrps - terpene-nrps
SID486.cluster040	SID4948.cluster004	0.698114	nrps - terpene-nrps
SID4915.cluster029	SID4945.cluster021	0.7677	nrps - t3pks-nrps
SID3343.cluster038	SID724.cluster033	0.788971	nrps - nrps	nrps
SID69.cluster018	SID8361.cluster029	0.652575	nrps - nrps	nrps
SID2119.cluster007	SID3212.cluster027	0.620282	nrps - nrps	nrps
SID4948.cluster032	SID8369.cluster007	0.789005	nrps - t3pks-nrps
SID4936.cluster011	SID4946.cluster030	0.72831	nrps - nrps	nrps
SID4948.cluster032	SID6041.cluster016	0.702406	nrps - nrps	nrps
SID4946.cluster033	SID5614.cluster002	0.776067	t1pks-nrps - t1pks-nrps	t1pks-nrps
SID2955.cluster055	SID6137.cluster009	0.793506	nrps - nrps	nrps
SID5910.cluster010	SID724.cluster079	0.773855	nrps - nrps	nrps
SID4931.cluster033	SID8357.cluster015	0.74444	nrps - nrps	nrps
SID161.cluster003	SID5477.cluster015	0.780262	nrps - nrps	nrps
SID5471.cluster031	SID8366.cluster017	0.773351	nrps - nrps	nrps
SID3915.cluster022	SID4982.cluster022	0.799648	nrps - nrps	nrps
SID1034.cluster047	SID5474.cluster002	0.764044	nrps - nrps	nrps
SID2955.cluster044	SID8373.cluster006	0.72358	nrps - nrps	nrps
SID1034.cluster047	SID4936.cluster025	0.772683	bacteriocin-nrps - nrps
SID4950.cluster059	SID5840.cluster004	0.759167	t3pks-t1pks-nrps - thiopeptide-nrps
SID2131.cluster009	SID6139.cluster007	0.748855	nrps - nrps	nrps
SID3212.cluster040	SID4915.cluster014	0.789224	nrps - nrps	nrps
SID685.cluster018	SID8367.cluster016	0.78609	nrps - nrps	nrps
SID2131.cluster013	SID7804.cluster008	0.712217	nrps - nrps	nrps
SID2119.cluster048	SID2131.cluster008	0.653578	nrps - nrps	nrps
SID5614.cluster021	SID685.cluster034	0.760536	nrps - nrps	nrps
SID1034.cluster023	SID2563.cluster011	0.735789	nrps - nrps	nrps
SID6137.cluster080	SID8385.cluster035	0.690693	nrps - nrps	nrps
SID4936.cluster028	SID5643.cluster037	0.710701	nrps - nrps	nrps
SID5926.cluster039	SID89.cluster012	0.784881	nrps - nrps	nrps
SID1034.cluster047	SID69.cluster032	0.75258	lantipeptide-nrps - nrps
SID5770.cluster036	SID5926.cluster046	0.787013	nrps - nrps	nrps
SID5770.cluster026	SID8374.cluster003	0.732098	nrps - nrps	nrps
SID5466.cluster018	SID8371.cluster025	0.796446	nrps - nrps	nrps
SID1328.cluster016	SID4939.cluster008	0.772711	nrps - nrps	nrps
SID2955.cluster048	SID335.cluster010	0.792178	nrps - nrps	nrps
SID5477.cluster019	SID5770.cluster016	0.799913	nrps - nrps	nrps
SID4946.cluster055	SID8364.cluster044	0.638787	nrps - nrps	nrps
[truncated: 325,417+ more rows]
