# Supplementary material for: The antimicrobial potential of Streptomyces from insect microbiomes
Source: Nat Commun. 2019 Jan 31;10:516. doi: 10.1038/s41467-019-08438-0 (PMC6355912; doi:10.1038/s41467-019-08438-0)
Supplement: Supplementary file 8 — Supplementary Data 6 [file 41467_2019_8438_MOESM8_ESM.xlsx]

## Sheet: Sheet1
Strain ID	Retention Time (min)	Mass to Charge	Mean Abundance (3 runs)	Normalized Abundance
SID1	2.12	492.183	16330.9	0.00207793
SID1	2.57	268.166	38775.3	0.00493373
SID1	2.71	296.135	326124	0.0414956
SID1	2.77	259.115	14861.6	0.00189098
SID1	2.87	179.046	57991.2	0.00737872
SID1	2.89	261.123	52102.6	0.00662947
SID1	3.05	279.134	122799	0.0156248
SID1	3.08	197.129	87351.7	0.0111145
SID1	3.3	227.14	397733	0.050607
SID1	3.41	234.135	50163.9	0.00638279
SID1	3.79	352.161	49140.9	0.00625263
SID1	3.82	259.115	94512.2	0.0120256
SID1	3.83	261.124	340239	0.0432916
SID1	4.14	415.253	12108.9	0.00154072
SID1	4.2	377.145	52291.4	0.00665349
SID1	4.24	284.197	36538.3	0.00464908
SID1	4.29	173.082	25372.1	0.00322831
SID1	4.29	217.107	539109	0.0685956
SID1	4.31	211.145	739543	0.0940985
SID1	4.34	194.118	16136.4	0.00205318
SID1	4.35	375.129	15502.8	0.00197255
SID1	4.47	459.279	9190.67	0.00116941
SID1	4.51	227.089	21948.1	0.00279264
SID1	4.57	922.008	41877.9	0.00532849
SID1	4.76	503.305	10415.6	0.00132526
SID1	4.8	239.08	35144.8	0.00447179
SID1	4.89	245.129	320196	0.0407414
SID1	5.12	209.079	19836.9	0.00252402
SID1	5.12	315.108	8285.66	0.00105426
SID1	5.27	613.34	5315.81	0.000676376
SID1	5.41	185.113	59217.2	0.00753472
SID1	5.91	506.332	25801.9	0.003283
SID1	5.94	1221.99	32897.8	0.00418587
SID1	6.2	313.125	17052.9	0.00216979
SID1	6.24	398.149	78463.3	0.00998357
SID1	6.25	211.095	26978.2	0.00343268
SID1	6.26	243.088	184190	0.0234361
SID1	6.68	209.116	16580.2	0.00210965
SID1	6.83	195.101	18598.4	0.00236644
SID1	7.13	280.123	128113	0.016301
SID1	7.29	197.116	24324	0.00309495
SID1	7.43	225.11	53896.6	0.00685773
SID1	7.49	241.142	22435.4	0.00285465
SID1	7.5	209.115	10834.9	0.00137862
SID1	7.54	512.266	21885.1	0.00278464
SID1	7.66	213.147	20573.2	0.00261771
SID1	7.69	223.131	17046.4	0.00216896
SID1	7.79	239.127	11040.1	0.00140473
SID1	7.82	251.126	38785.6	0.00493503
SID1	7.94	462.284	24402.4	0.00310493
SID1	7.97	245.079	52543.9	0.00668562
SID1	8.04	463.217	43591.9	0.00554658
SID1	8.24	558.246	6575.98	0.00083672
SID1	8.25	514.282	43582.6	0.0055454
SID1	8.26	255.159	116129	0.0147761
SID1	8.27	195.139	13514.7	0.00171959
SID1	8.28	261.183	18546.8	0.00235987
SID1	8.29	247.068	17495.3	0.00222608
SID1	8.29	273.11	31807.8	0.00404718
SID1	8.31	159.122	27822.6	0.00354011
SID1	8.31	239.126	34018.9	0.00432853
SID1	8.34	407.278	20823.1	0.0026495
SID1	8.38	245.115	31115.1	0.00395905
SID1	8.39	211.132	20497.2	0.00260803
SID1	8.39	235.165	17430.9	0.00221789
SID1	8.45	275.089	23827.9	0.00303184
SID1	8.52	244.191	65336.3	0.0083133
SID1	8.53	237.147	32113.3	0.00408606
SID1	8.57	464.3	65345.3	0.00831445
SID1	8.57	502.247	4376.96	0.000556919
SID1	8.57	508.264	6379.6	0.000811732
SID1	8.6	406.295	6944.01	0.000883547
SID1	8.73	376.259	42126.2	0.00536009
SID1	8.8	325.162	12528.7	0.00159414
SID1	8.84	369.241	81307.3	0.0103454
SID1	8.84	437.289	23725.3	0.00301878
SID1	8.85	251	19384.8	0.0024665
SID1	8.85	405.263	311260	0.0396043
SID1	8.89	373.273	18078.9	0.00230033
SID1	8.9	409.294	31157.6	0.00396445
SID1	8.93	251.126	24355.6	0.00309898
SID1	8.98	241.143	21404.7	0.00272351
SID1	9.02	311.185	22768.2	0.002897
SID1	9.02	420.274	20796.4	0.00264611
SID1	9.11	446.289	25830.7	0.00328666
SID1	9.13	267.157	16645.6	0.00211796
SID1	9.19	161.098	21425.7	0.00272618
SID1	9.2	317.172	275588	0.0350655
SID1	9.23	225.147	16993.7	0.00216225
SID1	9.24	251.201	48124.9	0.00612335
SID1	9.29	269.173	16906.5	0.00215116
SID1	9.29	288.29	91977.1	0.0117031
SID1	9.35	167.072	16832.9	0.00214179
SID1	9.35	195.102	20072.6	0.00255401
SID1	9.39	308.951	10134.3	0.00128947
SID1	9.4	507.292	4062.2	0.000516869
SID1	9.4	516.279	7434.99	0.000946019
SID1	9.41	239.162	89345.9	0.0113683
SID1	9.41	371.257	96744.3	0.0123096
SID1	9.42	253.142	79437.6	0.0101075
SID1	9.42	491.231	4545.7	0.00057839
SID1	9.45	407.279	421745	0.0536623
SID1	9.48	337.104	59235.8	0.00753709
SID1	9.5	199.134	9668.17	0.00123017
SID1	9.57	273.11	14864.8	0.00189137
SID1	9.58	448.305	27985.4	0.00356083
SID1	9.64	197.153	15321.8	0.00194953
SID1	9.67	267.157	40857.4	0.00519865
SID1	9.69	221.152	22694.6	0.00288763
SID1	9.7	832.212	4786.73	0.000609057
SID1	9.74	480.277	59843.7	0.00761444
SID1	9.74	554.245	48759.2	0.00620406
SID1	9.74	1031.59	6369.31	0.000810423
SID1	9.74	1097.54	5857.29	0.000745275
SID1	9.75	516.298	433023	0.0550974
SID1	9.75	1069.53	4351.16	0.000553637
SID1	9.8	430.295	135874	0.0172885
SID1	9.8	466.316	1.23135e+06	0.156676
SID1	9.8	504.264	60394.1	0.00768447
SID1	9.8	510.279	55008.1	0.00699916
SID1	9.8	519.229	17638.9	0.00224435
SID1	9.8	530.286	6094.11	0.000775407
SID1	9.8	931.624	13348	0.00169838
SID1	9.8	969.57	21384.1	0.00272088
SID1	9.8	975.587	6582.01	0.000837486
SID1	9.81	241.178	291942	0.0371464
SID1	9.81	646.254	4094.19	0.000520939
SID1	9.85	251.162	17248.8	0.00219471
SID1	9.87	191.181	28662.9	0.00364704
SID1	9.87	227.201	555664	0.070702
SID1	9.89	283.188	41864.2	0.00532675
SID1	9.89	359.24	34334.9	0.00436873
SID1	9.99	450.872	26712.5	0.00339887
SID1	10.09	389.268	19430.5	0.00247231
SID1	10.13	161.098	17815.6	0.00226683
SID1	10.14	240.233	35313.2	0.0044932
SID1	10.14	343.295	110135	0.0140134
SID1	10.15	327.078	24472.9	0.0031139
SID1	10.19	448.305	194705	0.024774
SID1	10.21	235.169	31065.9	0.00395279
SID1	10.21	492.269	14078.5	0.00179133
SID1	10.26	498.287	83249.6	0.0105926
SID1	10.27	279.195	176956	0.0225157
SID1	10.29	221.118	21498.5	0.00273545
SID1	10.29	281.173	97100.7	0.012355
SID1	10.33	271.167	12713.8	0.00161769
SID1	10.33	277.18	182516	0.0232232
SID1	10.38	267.164	2.15435e+06	0.274117
SID1	10.43	346.162	5582.11	0.000710261
SID1	10.43	365.136	86600	0.0110189
SID1	10.44	335.219	16502.2	0.00209973
SID1	10.48	448.212	4950.7	0.000629921
SID1	10.51	373.274	16032.7	0.00203998
SID1	10.52	155.049	61941.6	0.00788137
SID1	10.52	253.178	15329.5	0.00195051
SID1	10.52	409.295	33782.5	0.00429844
SID1	10.53	211.106	165291	0.0210314
SID1	10.56	933.537	13674.8	0.00173996
SID1	10.57	200.202	42149.7	0.00536307
SID1	10.58	301.141	391649	0.0498329
SID1	10.58	369.224	10982.4	0.00139739
SID1	10.61	450.321	125228	0.0159339
SID1	10.63	247.169	35733	0.00454662
SID1	10.63	494.284	7987.26	0.00101629
SID1	10.65	293.175	382732	0.0486983
SID1	10.65	488.269	7214.4	0.000917952
SID1	10.66	429.237	4939.07	0.000628441
SID1	10.67	279.159	779176	0.0991413
SID1	10.67	313.144	2.02596e+06	0.25778
SID1	10.7	188.06	77638.8	0.00987866
SID1	10.72	217.157	12307.7	0.00156601
SID1	10.83	500.303	75096.9	0.00955523
SID1	10.86	947.553	15298.1	0.00194651
SID1	10.88	544.267	28015.1	0.0035646
SID1	10.9	237.185	219630	0.0279454
SID1	10.92	355.263	46935.2	0.00597198
SID1	10.92	391.284	428248	0.0544898
SID1	10.92	399.25	97958.3	0.0124641
SID1	10.97	335.125	67722.3	0.0086169
SID1	11.03	165.092	17954.8	0.00228454
SID1	11.03	395.276	27541.3	0.00350432
SID1	11.04	287.162	123348	0.0156947
SID1	11.06	275.162	2.02206e+06	0.257284
SID1	11.07	219.175	109009	0.0138701
SID1	11.07	293.211	117849	0.0149949
SID1	11.07	521.323	6509.32	0.000828237
SID1	11.07	961.568	13411.4	0.00170645
SID1	11.09	273.206	719811	0.0915878
SID1	11.11	199.134	19819.9	0.00252186
SID1	11.11	241.18	24074	0.00306315
SID1	11.11	268.083	21205.3	0.00269813
SID1	11.14	199.17	9595.05	0.00122086
SID1	11.18	287.221	162149	0.0206316
SID1	11.2	313.232	36695	0.00466902
SID1	11.21	281.209	24002.8	0.00305408
SID1	11.21	361.235	12960.5	0.00164908
SID1	11.27	357.272	9664.07	0.00122964
SID1	11.33	363.194	13310.3	0.00169358
SID1	11.35	609.345	20304.3	0.0025835
SID1	11.36	335.198	44615.3	0.0056768
SID1	11.38	257.151	28089.7	0.0035741
SID1	11.41	267.193	49922.5	0.00635208
SID1	11.41	295.188	48069.2	0.00611627
SID1	11.41	315.187	137483	0.0174931
SID1	11.5	289.239	56586.7	0.00720002
SID1	11.53	239.199	13790	0.00175463
SID1	11.53	277.214	50946.5	0.00648237
SID1	11.53	399.273	17249.2	0.00219476
SID1	11.53	443.298	12262.9	0.00156031
SID1	11.55	201.185	19973.3	0.00254137
SID1	11.59	261.243	140227	0.0178423
SID1	11.61	327.251	38826.1	0.00494019
SID1	11.63	515.253	4969.87	0.000632361
SID1	11.64	415.303	5574.83	0.000709335
SID1	11.66	331.224	54355.7	0.00691615
SID1	11.68	375.25	17669.6	0.00224826
SID1	11.7	257.188	13518.5	0.00172007
SID1	11.7	419.276	11925.1	0.00151734
SID1	11.73	507.329	11654.8	0.00148294
SID1	11.74	385.154	22668.4	0.0028843
SID1	11.76	353.186	4618.89	0.000587702
SID1	11.81	323.255	61961.3	0.00788388
SID1	11.82	303.253	42694.9	0.00543244
SID1	11.84	325.235	50999	0.00648905
SID1	11.86	250.087	17000.2	0.00216308
SID1	11.91	329.196	51352.3	0.00653401
SID1	11.93	253.215	50121.3	0.00637738
SID1	11.93	291.23	32958.3	0.00419357
SID1	11.97	275.258	229931	0.0292562
SID1	11.97	313.274	376658	0.0479255
SID1	11.99	341.266	52493.2	0.00667917
SID1	11.99	351.25	21804	0.00277432
SID1	12	429.318	16239.2	0.00206626
SID1	12.01	473.344	12892.2	0.00164038
SID1	12.04	403.305	64264.9	0.00817699
SID1	12.04	497.242	12533.2	0.0015947
SID1	12.07	277.214	50208.9	0.00638852
SID1	12.12	185.118	61825.4	0.00786659
SID1	12.12	259.191	235957	0.0300229
SID1	12.12	337.341	34472.6	0.00438624
SID1	12.12	337.37	35765.5	0.00455076
SID1	12.12	1105.55	6332.13	0.000805693
SID1	12.12	1345.81	20367.2	0.0025915
SID1	12.13	315.253	7.85924e+06	1
SID1	12.19	270.279	192059	0.0244374
SID1	12.23	321.239	17338.4	0.00220611
SID1	12.26	251.198	9882.21	0.0012574
SID1	12.26	1291.64	7700.02	0.00097974
SID1	12.27	267.23	16651.1	0.00211867
SID1	12.3	289.273	74434.8	0.00947099
SID1	12.34	271.274	169131	0.02152
SID1	12.39	365.266	24364.6	0.00310013
SID1	12.43	337.235	203797	0.0259309
SID1	12.46	343.21	19567.3	0.00248972
SID1	12.47	249.219	20535.5	0.00261291
SID1	12.51	421.329	17402.7	0.00221429
SID1	12.63	501.377	8423.15	0.00107175
SID1	12.67	357.147	30726.4	0.00390959
SID1	12.76	263.235	30089.5	0.00382855
SID1	12.77	323.256	29108.5	0.00370373
SID1	12.81	305.245	43647.4	0.00555365
SID1	12.82	271.264	19795.2	0.00251872
SID1	12.83	279.23	180714	0.0229938
SID1	12.83	505.173	11001.4	0.00139981
SID1	12.83	569.531	4865.5	0.00061908
SID1	12.9	1431.91	3902.06	0.000496493
SID1	12.94	1189.8	29245.7	0.00372118
SID1	12.95	359.322	274531	0.034931
SID1	12.96	1101.75	32954.6	0.0041931
SID1	12.97	1057.72	46685.5	0.00594021
SID1	12.98	1013.7	56987.8	0.00725105
SID1	12.99	925.642	5186.89	0.000659974
SID1	12.99	969.668	51084.7	0.00649996
SID1	13	277.251	33623.6	0.00427822
SID1	13	947.623	37888.4	0.00482088
SID1	13.01	353.285	719678	0.0915709
SID1	13.01	675.516	16471.5	0.00209582
SID1	13.02	859.571	24085.3	0.00306459
SID1	13.05	391.284	615012	0.0782533
SID1	13.05	705.512	9241.18	0.00117584
SID1	13.06	661.486	10955	0.0013939
SID1	13.06	783.574	5120.62	0.000651542
SID1	13.08	345.318	76574.8	0.00974328
SID1	13.08	371.316	437907	0.0557188
SID1	13.11	397.328	17152.3	0.00218244
SID1	13.14	765.476	6353.21	0.000808375
SID1	13.16	365.299	14979.6	0.00190599
SID1	13.17	317.245	31736.8	0.00403815
SID1	13.29	722.591	9776.95	0.00124401
SID1	13.3	736.61	7718.29	0.000982066
SID1	13.31	307.261	269221	0.0342553
SID1	13.31	375.248	36630.5	0.00466082
SID1	13.31	465.218	30067.7	0.00382578
SID1	13.31	533.205	16379.7	0.00208413
SID1	13.32	424.325	48213	0.00613456
SID1	13.32	613.514	11114.3	0.00141417
SID1	13.32	1349.91	28269.2	0.00359693
SID1	13.32	1437.9	15673.1	0.00199423
SID1	13.33	1305.88	49210.9	0.00626153
SID1	13.33	1393.87	15067.3	0.00191714
SID1	13.34	1261.86	67720	0.00861661
SID1	13.34	1349.84	12823.9	0.00163169
SID1	13.36	1217.83	83020.7	0.0105634
SID1	13.36	1307.8	4527.64	0.000576091
SID1	13.37	1173.8	79939	0.0101713
SID1	13.37	1263.77	4994.49	0.000635493
SID1	13.38	411.307	119132	0.0151582
SID1	13.38	1129.78	81251.3	0.0103383
SID1	13.39	338.342	311047	0.0395772
SID1	13.39	1085.75	95209.6	0.0121143
SID1	13.4	1041.73	133783	0.0170223
SID1	13.41	271.265	80419.8	0.0102325
SID1	13.41	997.699	143679	0.0182815
SID1	13.43	953.673	111739	0.0142176
SID1	13.44	909.646	63471.1	0.00807598
SID1	13.45	865.622	18188.6	0.00231429
SID1	13.45	887.602	59861.5	0.0076167
SID1	13.46	305.282	29245.7	0.00372119
SID1	13.47	410.31	51714.9	0.00658014
SID1	13.47	799.613	20140	0.00256259
SID1	13.47	843.576	30860.9	0.0039267
SID1	13.52	297.279	132274	0.0168304
SID1	13.53	645.491	20886	0.00265751
SID1	13.54	601.465	14046.8	0.0017873
SID1	13.57	513.412	19978.7	0.00254206
SID1	13.74	348.326	18538.1	0.00235877
SID1	13.81	321.276	20387.9	0.00259414
SID1	13.94	519.139	8104.27	0.00103118
SID1034	2.04	270.192	9055.26	0.00209662
SID1034	2.33	157.085	33812.7	0.00782888
SID1034	2.33	219.054	8862.65	0.00205203
SID1034	2.37	254.161	14605.2	0.00338165
SID1034	2.38	312.13	6466.53	0.00149724
SID1034	2.67	179.119	13756.6	0.00318516
SID1034	2.71	296.135	84899.9	0.0196574
SID1034	2.76	166.074	12447.3	0.00288201
SID1034	2.76	312.13	10011.3	0.00231798
SID1034	2.87	199.058	8452.45	0.00195705
SID1034	2.89	163.044	57362.2	0.0132815
SID1034	2.89	299.08	87218.7	0.0201943
SID1034	2.95	348.166	12238.5	0.00283367
SID1034	3.08	197.129	34286.2	0.00793852
SID1034	3.21	653.372	19448.7	0.00450309
SID1034	3.24	273.151	12947.3	0.00299778
SID1034	3.24	326.146	21138.2	0.00489427
SID1034	3.26	180.096	20202.6	0.00467764
SID1034	3.3	227.14	181473	0.0420177
SID1034	3.3	311.091	7751.27	0.0017947
SID1034	3.52	161.072	5564.63	0.00128842
SID1034	3.71	310.151	152610	0.0353349
SID1034	3.77	371.227	4017.79	0.000930265
SID1034	3.79	352.161	4390.29	0.00101651
SID1034	3.82	480.256	11829.4	0.00273894
SID1034	3.83	261.124	153853	0.0356225
SID1034	4	607.366	24482.5	0.0056686
SID1034	4.15	372.297	29093.5	0.00673622
SID1034	4.17	199.095	7507.41	0.00173824
SID1034	4.29	173.082	9935.44	0.00230042
SID1034	4.29	217.107	298271	0.0690608
SID1034	4.31	175.074	15000.4	0.00347314
SID1034	4.31	211.145	200344	0.0463869
SID1034	4.34	194.118	163663	0.0378941
SID1034	4.34	637.377	367269	0.0850363
SID1034	4.36	152.109	19005.5	0.00440047
SID1034	4.36	605.351	87171.4	0.0201834
SID1034	4.42	164.072	112825	0.0261232
SID1034	4.42	203.08	23403	0.00541866
SID1034	4.47	176.072	16121.1	0.00373262
SID1034	4.47	459.279	7069.15	0.00163677
SID1034	4.48	238.155	17008.1	0.00393801
SID1034	4.48	255.111	11649.3	0.00269723
SID1034	4.5	241.069	12291	0.00284582
SID1034	4.5	251.176	39156.9	0.00906625
SID1034	4.51	227.089	11209.4	0.00259538
SID1034	4.52	220.119	1879.21	0.000435107
SID1034	4.52	372.297	57540	0.0133226
SID1034	4.57	922.008	19940.1	0.00461686
SID1034	4.71	1037.49	55968.2	0.0129587
SID1034	4.74	447.234	15949.3	0.00369285
SID1034	4.75	645.345	6751.41	0.0015632
SID1034	4.76	503.305	5963.89	0.00138086
SID1034	4.82	605.351	38839.8	0.00899285
SID1034	4.86	300.134	11044	0.00255709
SID1034	4.89	245.129	115002	0.0266272
SID1034	4.93	215.119	3584.03	0.000829836
SID1034	4.93	261.124	26865.8	0.00622043
SID1034	4.96	659.361	31572.5	0.00731019
SID1034	5.12	209.079	10435.6	0.00241623
SID1034	5.2	677.357	2695.36	0.000624074
SID1034	5.24	164.108	1.65029e+06	0.382104
SID1034	5.24	479.144	8258.7	0.00191219
SID1034	5.26	299.183	14458.9	0.00334777
SID1034	5.26	502.209	19766.8	0.00457675
SID1034	5.27	434.254	1949.6	0.000451404
SID1034	5.29	419.247	22649	0.00524407
SID1034	5.41	185.113	75168.1	0.0174042
SID1034	5.46	265.082	22155.4	0.00512979
SID1034	5.49	239.089	18438.4	0.00426916
SID1034	5.51	705.366	10620.9	0.00245912
SID1034	5.53	213.111	9804.07	0.00227
SID1034	5.56	645.345	10006.2	0.0023168
SID1034	5.57	950.456	12114.3	0.0028049
SID1034	5.58	268.153	7214.44	0.00167041
SID1034	5.59	293.18	35936	0.0083205
SID1034	5.62	433.173	3530.12	0.000817354
SID1034	5.7	659.36	32835.2	0.00760255
SID1034	5.71	675.356	28890.5	0.0066892
SID1034	5.73	1265.6	10570.9	0.00244754
SID1034	5.75	226.142	16048.5	0.00371583
SID1034	5.77	1150.57	46172.6	0.0106907
SID1034	5.79	223.095	10544.5	0.00244144
SID1034	5.79	263.103	95270.1	0.0220585
SID1034	5.8	205.098	12209.7	0.00282699
SID1034	5.81	400.327	3164.1	0.000732606
SID1034	5.91	351.168	22023.4	0.00509923
SID1034	5.92	614.331	13296.4	0.00307861
SID1034	5.94	1221.99	19933.6	0.00461535
SID1034	6	249.087	559262	0.12949
SID1034	6.04	478.279	12370	0.00286412
SID1034	6.04	570.314	37178.4	0.00860816
SID1034	6.12	644.339	57378.7	0.0132853
SID1034	6.18	648.365	78096.7	0.0180822
SID1034	6.22	195.1	5606.3	0.00129806
SID1034	6.24	163.041	9723.41	0.00225133
SID1034	6.24	217.048	15987.1	0.0037016
SID1034	6.24	582.306	3883.39	0.000899147
SID1034	6.25	211.095	11559.5	0.00267645
SID1034	6.26	243.088	23967.8	0.00554942
SID1034	6.27	226.142	39197.7	0.00907571
SID1034	6.27	373.28	3421.64	0.000792235
SID1034	6.28	213.111	8388.71	0.00194229
SID1034	6.34	222.147	7411.98	0.00171615
SID1034	6.34	612.322	20795.7	0.00481498
SID1034	6.39	245.13	13278.1	0.00307436
SID1034	6.44	291.157	7683.35	0.00177898
SID1034	6.46	635.329	15231.4	0.00352663
SID1034	6.51	1162.57	3250.37	0.000752581
SID1034	6.59	350.183	6923.25	0.00160299
SID1034	6.65	422.289	7536.16	0.0017449
SID1034	6.68	209.116	8994.16	0.00208248
SID1034	6.83	195.101	6433.62	0.00148962
SID1034	6.85	533.321	3856.54	0.000892931
SID1034	6.87	614.329	18368.8	0.00425305
SID1034	6.97	637.345	7726.11	0.00178888
SID1034	6.99	644.339	82170	0.0190254
SID1034	7.01	656.347	43900.5	0.0101646
SID1034	7.05	284.144	2642.4	0.000611813
SID1034	7.05	667.362	9387.86	0.00217363
SID1034	7.06	237.11	10335.7	0.00239309
SID1034	7.07	1084.71	18286.6	0.00423403
SID1034	7.09	422.289	7379.78	0.00170869
SID1034	7.1	984.643	8247.25	0.00190954
SID1034	7.13	283.114	7392.83	0.00171171
SID1034	7.14	594.355	37945.1	0.00878569
SID1034	7.18	404.279	26217.1	0.00607023
SID1034	7.19	245.123	10480.5	0.00242662
SID1034	7.2	1055.68	13395.4	0.00310152
SID1034	7.22	598.332	142606	0.0330185
SID1034	7.23	596.318	255846	0.0592377
SID1034	7.26	611.335	90276.2	0.0209023
SID1034	7.29	197.116	10765.2	0.00249254
SID1034	7.29	628.345	1.22183e+06	0.282898
SID1034	7.3	150.093	9443.99	0.00218663
SID1034	7.3	431.24	8767.91	0.00203009
SID1034	7.31	166.088	6714.86	0.00155474
SID1034	7.32	406.295	10114.3	0.00234184
SID1034	7.36	249.149	26210.4	0.00606868
SID1034	7.37	348.173	31521.5	0.00729839
SID1034	7.4	253.179	130174	0.0301401
SID1034	7.42	217.159	12517.5	0.00289826
SID1034	7.43	225.11	14501.6	0.00335766
SID1034	7.46	699.327	9454.93	0.00218916
SID1034	7.46	853.433	6661.47	0.00154237
SID1034	7.48	247.131	6194.08	0.00143416
SID1034	7.6	390.201	1427.58	0.000330537
SID1034	7.64	614.33	70481.4	0.016319
SID1034	7.66	213.147	19172.9	0.00443923
SID1034	7.66	528.375	2958.88	0.00068509
SID1034	7.66	656.346	56100.3	0.0129893
SID1034	7.69	223.131	14205.5	0.00328909
SID1034	7.73	595.327	8517.26	0.00197206
SID1034	7.74	612.349	3150.85	0.000729537
SID1034	7.78	261.11	5272.39	0.00122075
SID1034	7.78	667.364	17807.5	0.0041231
SID1034	7.8	203.179	13813.2	0.00319825
SID1034	7.8	249.15	40027.6	0.00926785
SID1034	7.86	598.334	14833.1	0.0034344
SID1034	7.87	516.299	7241.45	0.00167666
SID1034	7.9	409.114	34803.1	0.0080582
SID1034	7.93	229.139	1.2773e+06	0.295742
SID1034	7.95	203.076	5693.22	0.00131819
SID1034	7.96	197.117	8108.76	0.00187748
SID1034	7.97	245.079	38460	0.0089049
SID1034	7.98	611.333	275231	0.0637262
SID1034	7.99	699.328	19792	0.00458257
SID1034	8.01	431.24	7610.56	0.00176212
SID1034	8.01	447.235	10152.1	0.00235058
SID1034	8.01	596.318	40483.9	0.00937351
SID1034	8.01	670.366	11269.1	0.00260922
SID1034	8.02	348.171	43615.5	0.0100986
SID1034	8.04	858.323	26325.9	0.00609541
SID1034	8.06	594.352	62264.9	0.0144166
SID1034	8.07	628.345	1.85398e+06	0.429265
SID1034	8.08	271.108	5059.74	0.00117152
SID1034	8.1	702.385	8054.26	0.00186486
SID1034	8.15	303.156	7462.57	0.00172786
SID1034	8.15	466.315	10407.8	0.00240978
SID1034	8.16	396.118	9103.31	0.00210775
SID1034	8.17	634.259	50034.8	0.0115849
SID1034	8.2	408.31	19437.3	0.00450045
SID1034	8.25	514.282	7740.06	0.00179211
SID1034	8.26	255.159	60158.7	0.013929
SID1034	8.29	247.068	8653.27	0.00200355
SID1034	8.29	273.11	9285.35	0.0021499
SID1034	8.31	239.126	14272.1	0.00330451
SID1034	8.31	508.296	14875.2	0.00344415
SID1034	8.32	185.098	16863.8	0.0039046
SID1034	8.32	221.191	21208.9	0.00491063
SID1034	8.38	245.115	15476.3	0.00358333
SID1034	8.39	211.132	10784.8	0.00249708
SID1034	8.45	275.089	10845.6	0.00251116
SID1034	8.45	528.215	2409.36	0.000557855
SID1034	8.5	247.131	4057.79	0.000939529
SID1034	8.52	244.191	18301.3	0.00423742
SID1034	8.53	237.147	11986.4	0.00277529
SID1034	8.55	335.183	5504.25	0.00127444
SID1034	8.57	464.3	10403.1	0.00240871
SID1034	8.59	251.164	32119.6	0.00743688
SID1034	8.59	277.177	6038.01	0.00139802
SID1034	8.6	406.295	184373	0.042689
SID1034	8.65	652.371	5650.24	0.00130824
SID1034	8.67	237.185	34903.4	0.00808143
SID1034	8.69	243.15	11230.6	0.0026003
SID1034	8.71	235.131	10380.1	0.00240338
SID1034	8.73	376.259	19728.9	0.00456796
SID1034	8.77	1287.62	7635.54	0.00176791
SID1034	8.85	327.008	40755	0.00943627
SID1034	8.89	373.273	13589.3	0.00314641
SID1034	8.89	815.467	25604	0.00592828
SID1034	8.9	409.294	25959.6	0.00601059
SID1034	8.92	229.144	14475.9	0.00335171
SID1034	8.93	951.621	24974.1	0.00578243
SID1034	8.95	209.154	12271.9	0.00284139
SID1034	8.95	510.324	5492.4	0.00127169
SID1034	8.96	299.183	3772.61	0.000873497
SID1034	8.96	1004.65	9218.97	0.00213453
SID1034	8.96	1054.69	3517.4	0.000814407
SID1034	8.96	1076.67	11501.8	0.00266309
SID1034	8.98	273.11	5499.46	0.00127333
SID1034	9.02	311.185	10415.3	0.00241153
SID1034	9.11	261.183	12152.9	0.00281384
SID1034	9.16	309.205	17519.8	0.00405648
SID1034	9.18	249.147	17312.4	0.00400846
SID1034	9.19	161.098	72734.5	0.0168407
SID1034	9.19	183.067	18495.8	0.00428247
SID1034	9.19	239.127	17041.2	0.00394565
SID1034	9.2	295.19	69650.2	0.0161266
SID1034	9.2	317.172	1.10383e+06	0.255578
SID1034	9.2	351.149	2518.86	0.000583208
SID1034	9.2	397.153	8579.66	0.00198651
SID1034	9.2	1139.74	3238.28	0.000749781
SID1034	9.21	504.329	2847.8	0.000659371
SID1034	9.23	225.147	6679.32	0.00154651
SID1034	9.25	409.122	18868.4	0.00436874
SID1034	9.27	339.178	14649.2	0.00339184
SID1034	9.29	288.29	76871.5	0.0177986
SID1034	9.31	301.285	5677.46	0.00131454
SID1034	9.35	167.072	8305.41	0.00192301
SID1034	9.35	195.102	8589.36	0.00198875
SID1034	9.39	237.149	105716	0.0244771
SID1034	9.41	239.162	42368.3	0.00980982
SID1034	9.41	472.269	2011.02	0.000465626
SID1034	9.42	253.142	24370.9	0.00564276
SID1034	9.45	223.168	4732.91	0.00109584
SID1034	9.45	407.279	60224.6	0.0139442
SID1034	9.47	537.353	17581.3	0.00407073
SID1034	9.48	337.104	25423	0.00588636
SID1034	9.53	437.214	4910.64	0.00113699
SID1034	9.55	1287.62	16223	0.00375621
SID1034	9.62	419.24	18569.9	0.00429962
SID1034	9.64	197.153	9655.6	0.00223563
SID1034	9.64	211.132	25027.4	0.00579477
SID1034	9.67	267.157	16268.2	0.00376669
SID1034	9.69	221.152	9647.46	0.00223374
SID1034	9.69	323.184	16945.4	0.00392347
SID1034	9.69	325.201	116914	0.0270699
SID1034	9.7	309.206	26827.3	0.00621151
SID1034	9.73	696.237	2703.42	0.000625942
SID1034	9.74	480.277	29476.7	0.00682494
SID1034	9.74	554.245	26197.3	0.00606565
SID1034	9.74	557.754	3212.64	0.000743845
SID1034	9.74	1203.49	1840.46	0.000426133
SID1034	9.74	1331.59	12102	0.00280205
SID1034	9.75	516.298	225701	0.0522581
SID1034	9.76	293.174	6246.47	0.00144629
SID1034	9.77	1265.61	9658.04	0.00223619
SID1034	9.8	273.146	6697.78	0.00155078
SID1034	9.8	466.316	708894	0.164135
SID1034	9.8	504.264	29245.5	0.00677141
SID1034	9.8	530.286	2756.61	0.000638256
SID1034	9.8	575.314	1676.28	0.000388119
SID1034	9.8	706.485	3152.05	0.000729815
SID1034	9.8	931.624	9099.68	0.00210691
SID1034	9.8	969.57	11790.3	0.00272988
SID1034	9.8	975.587	5333.36	0.00123487
SID1034	9.81	219.196	435992	0.100948
SID1034	9.83	347.125	12104.6	0.00280266
SID1034	9.87	249.183	191752	0.0443977
SID1034	9.89	283.188	20459.1	0.00473704
SID1034	9.92	271.188	6261.58	0.00144979
SID1034	9.93	406.219	35512.9	0.00822253
SID1034	9.97	333.167	32944.9	0.00762795
SID1034	9.99	450.872	12082.4	0.00279752
SID1034	10.04	307.189	21595.7	0.00500019
SID1034	10.12	317.173	85495.5	0.0197954
SID1034	10.13	161.098	7968.36	0.00184497
SID1034	10.14	240.233	8936.42	0.00206911
SID1034	10.14	343.295	30503.6	0.00706269
SID1034	10.14	347.183	17721.4	0.00410315
SID1034	10.15	309.206	78018.4	0.0180641
SID1034	10.21	235.169	19332.4	0.00447617
SID1034	10.25	521.356	55390.6	0.012825
SID1034	10.27	279.195	80057.5	0.0185363
SID1034	10.29	221.118	9392.1	0.00217462
SID1034	10.29	281.173	41199.7	0.00953925
SID1034	10.32	280.156	9525.89	0.00220559
SID1034	10.33	271.167	8712.83	0.00201734
SID1034	10.33	277.18	25763.3	0.00596516
SID1034	10.36	1271.63	11310.5	0.00261879
SID1034	10.37	1154.67	10456	0.00242095
SID1034	10.43	365.136	38883.2	0.00900288
SID1034	10.44	335.219	11612.2	0.00268864
SID1034	10.45	443.203	6160.49	0.00142638
SID1034	10.51	373.274	38651.6	0.00894927
SID1034	10.52	253.178	6645.88	0.00153876
SID1034	10.52	409.295	100336	0.0232315
SID1034	10.57	200.202	28128.5	0.00651277
SID1034	10.57	288.253	7736.16	0.0017912
SID1034	10.58	363.214	24303.5	0.00562715
SID1034	10.58	369.224	4410.33	0.00102115
SID1034	10.59	1168.69	37220.6	0.00861794
SID1034	10.61	450.321	75209	0.0174137
SID1034	10.63	247.169	13609.1	0.003151
SID1034	10.63	251.199	14530.7	0.0033644
SID1034	10.65	414.3	13392.1	0.00310077
SID1034	10.67	279.159	1.54522e+06	0.357776
SID1034	10.67	313.144	972187	0.225097
SID1034	10.67	1106.72	33380.2	0.00772874
SID1034	10.69	309.205	43621.4	0.0101
SID1034	10.7	188.06	73971.3	0.0171271
SID1034	10.71	279.232	6894.59	0.00159635
SID1034	10.72	363.111	5577.18	0.00129132
SID1034	10.73	1269.61	208363	0.0482436
SID1034	10.74	1121.73	5195.13	0.00120286
SID1034	10.74	1307.56	21947.1	0.00508156
SID1034	10.76	360.214	12585.7	0.00291405
SID1034	10.8	1182.71	126361	0.0292572
SID1034	10.82	538.25	1911.88	0.000442671
SID1034	10.83	500.303	70850.6	0.0164045
SID1034	10.9	237.185	278965	0.0645907
SID1034	10.9	1120.73	6949.1	0.00160897
SID1034	10.91	1255.63	49879.9	0.011549
SID1034	10.92	399.25	36151.5	0.00837039
SID1034	10.92	666.381	24606.8	0.00569738
SID1034	10.95	235.168	6297.61	0.00145813
SID1034	10.97	335.125	34802.4	0.00805803
SID1034	10.99	267.193	7282.77	0.00168623
SID1034	11	353.284	39719.9	0.00919662
SID1034	11.03	395.276	10632.2	0.00246175
SID1034	11.04	287.162	6576.44	0.00152269
SID1034	11.05	319.122	3664.06	0.000848365
SID1034	11.05	655.417	24989.6	0.00578601
SID1034	11.06	237.149	231488	0.0535979
SID1034	11.06	275.162	250063	0.0578989
SID1034	11.06	347.183	24594.6	0.00569455
SID1034	11.06	593.345	1977.88	0.000457953
SID1034	11.06	636.371	16582.8	0.00383953
SID1034	11.07	293.211	4.31897e+06	1
SID1034	11.08	253.143	13885.9	0.00321511
SID1034	11.08	339.21	24902.4	0.00576581
SID1034	11.09	273.206	333239	0.0771572
SID1034	11.11	199.134	9459.17	0.00219014
SID1034	11.11	268.083	7631.52	0.00176698
SID1034	11.13	269.209	36975.6	0.00856121
SID1034	11.13	363.214	568148	0.131547
SID1034	11.15	349.235	6186.19	0.00143233
SID1034	11.16	371.326	16823.7	0.0038953
SID1034	11.17	309.205	159996	0.0370451
SID1034	11.19	181.051	24957.9	0.00577867
SID1034	11.19	293.175	472547	0.109412
SID1034	11.21	281.209	36889.4	0.00854125
SID1034	11.26	650.387	5899.62	0.00136598
SID1034	11.33	351.25	7702.79	0.00178348
SID1034	11.35	313.179	40608.8	0.00940244
SID1034	11.36	335.198	36493.6	0.00844961
SID1034	11.36	634.365	365815	0.0846995
SID1034	11.37	1291.59	43688	0.0101154
SID1034	11.38	257.151	12440.1	0.00288034
SID1034	11.4	235.133	10202.7	0.00236229
SID1034	11.41	267.193	24998.8	0.00578814
SID1034	11.41	295.188	25726.6	0.00595665
SID1034	11.44	668.397	4775.59	0.00110573
SID1034	11.48	337.156	30031	0.00695328
SID1034	11.5	289.239	28483.1	0.00659488
SID1034	11.5	355.245	16524.7	0.00382608
SID1034	11.53	239.199	6875.32	0.00159189
SID1034	11.53	443.298	6723.96	0.00155684
SID1034	11.55	201.185	8643.46	0.00200128
SID1034	11.56	228.233	18597.8	0.00430607
SID1034	11.58	531.35	2191.99	0.000507526
SID1034	11.6	287.199	15397.3	0.00356504
SID1034	11.61	327.251	17917.6	0.00414859
SID1034	11.66	331.224	28511.8	0.00660153
SID1034	11.67	309.204	22443.4	0.00519647
SID1034	11.68	375.25	11784.2	0.00272849
SID1034	11.68	648.371	66463.8	0.0153888
SID1034	11.7	257.188	6072.11	0.00140592
SID1034	11.7	393.24	39323.8	0.0091049
SID1034	11.7	419.276	8875.13	0.00205492
SID1034	11.72	463.301	6922.65	0.00160285
SID1034	11.73	507.329	9790.07	0.00226676
SID1034	11.73	551.355	5536.45	0.00128189
SID1034	11.74	251.047	12009.7	0.00278069
SID1034	11.74	639.407	7006.03	0.00162215
SID1034	11.76	353.186	2110.49	0.000488656
SID1034	11.8	379.204	4721.88	0.00109329
SID1034	11.82	303.253	29273.8	0.00677797
SID1034	11.83	321.149	14729.5	0.00341042
SID1034	11.85	339.241	22928.6	0.00530881
SID1034	11.86	250.087	9683.39	0.00224206
SID1034	11.86	362.211	91133.4	0.0211007
SID1034	11.88	281.209	46108.5	0.0106758
SID1034	11.88	636.371	45181.9	0.0104613
SID1034	11.91	329.196	17357	0.00401879
SID1034	11.93	253.215	27170.5	0.00629098
SID1034	11.94	466.293	23761.4	0.00550164
SID1034	11.95	454.292	38216	0.00884841
SID1034	11.95	662.386	21524.2	0.00498365
SID1034	11.97	275.258	115513	0.0267455
SID1034	11.97	313.274	194980	0.0451451
SID1034	11.99	351.25	10549	0.00244249
SID1034	11.99	979.613	2149.6	0.000497711
SID1034	12	429.318	10573.6	0.00244818
SID1034	12.01	473.344	9456.48	0.00218952
SID1034	12.01	517.371	6783.48	0.00157063
SID1034	12.03	282.279	7320.41	0.00169494
SID1034	12.06	452.204	3693.08	0.000855084
SID1034	12.07	277.214	18628.7	0.00431322
SID1034	12.07	509.308	12295.1	0.00284676
SID1034	12.08	605.345	3964.54	0.000917936
SID1034	12.1	601.35	3010.77	0.000697104
SID1034	12.12	185.118	11716.6	0.00271282
SID1034	12.12	259.191	40919.1	0.00947428
SID1034	12.13	315.253	2.04155e+06	0.472694
SID1034	12.18	429.219	17014.2	0.00393941
SID1034	12.18	559.131	1812.46	0.00041965
SID1034	12.19	270.279	68779.7	0.015925
SID1034	12.21	213.222	4060.27	0.000940101
SID1034	12.22	273.243	613667	0.142087
SID1034	12.22	363.228	18891.4	0.00437405
SID1034	12.22	625.517	1894.22	0.000438582
SID1034	12.23	311.256	36233.7	0.00838943
SID1034	12.23	321.239	16726.5	0.0038728
SID1034	12.26	251.198	5206.9	0.00120559
SID1034	12.27	267.23	8429.97	0.00195185
SID1034	12.3	477.333	2352.92	0.000544787
SID1034	12.31	391.273	8508.46	0.00197002
SID1034	12.31	423.283	10906.2	0.00252519
SID1034	12.31	443.334	5708.02	0.00132162
SID1034	12.31	487.36	4536.13	0.00105028
SID1034	12.34	271.274	83570.1	0.0193496
SID1034	12.39	365.266	33179	0.00768215
SID1034	12.43	337.235	47288.5	0.010949
SID1034	12.43	351.251	7327.91	0.00169668
SID1034	12.45	644.01	16434.5	0.00380519
SID1034	12.46	343.21	8963.17	0.0020753
SID1034	12.47	282.279	67143.7	0.0155462
SID1034	12.51	309.24	38472.4	0.00890778
SID1034	12.51	421.329	7309.8	0.00169249
SID1034	12.56	589.43	2886.13	0.000668246
SID1034	12.58	379.281	7655.2	0.00177246
SID1034	12.59	291.268	46503.5	0.0107673
SID1034	12.6	341.267	17576	0.0040695
SID1034	12.69	425.134	7301.33	0.00169053
SID1034	12.7	449.302	7043.58	0.00163085
SID1034	12.77	421.248	5159.9	0.00119471
SID1034	12.81	305.245	17524.4	0.00405754
SID1034	12.81	656.368	2060.2	0.000477012
SID1034	12.82	311.167	4737.42	0.00109689
SID1034	12.83	279.23	79293.2	0.0183593
SID1034	12.83	437.186	10494.5	0.00242987
SID1034	12.84	471.364	1868.01	0.000432512
SID1034	12.85	257.248	22595.4	0.00523167
SID1034	12.86	289.25	15927.5	0.00368781
SID1034	12.87	707.168	2280.93	0.000528118
SID1034	12.92	1343.86	6529.87	0.0015119
SID1034	12.93	1299.83	9888.15	0.00228947
SID1034	12.94	1189.8	16064.8	0.00371959
SID1034	12.95	359.322	117403	0.027183
SID1034	12.96	1167.75	17947.9	0.00415559
SID1034	12.98	1013.7	24526.5	0.00567878
SID1034	12.99	255.269	17138.4	0.00396817
SID1034	12.99	969.668	6987.05	0.00161776
SID1034	13	947.623	16809.1	0.00389193
SID1034	13.01	675.516	8189.79	0.00189624
SID1034	13.01	903.597	12328.9	0.0028546
SID1034	13.02	859.571	9212.32	0.00213299
SID1034	13.03	793.564	5363.7	0.00124189
SID1034	13.04	757.574	1382.39	0.000320074
SID1034	13.05	279.159	7014.52	0.00162412
SID1034	13.05	391.284	854638	0.19788
SID1034	13.05	413.426	4558.55	0.00105547
SID1034	13.05	705.512	4859.66	0.00112519
SID1034	13.06	447.272	2323.31	0.000537932
SID1034	13.06	661.486	5237.65	0.00121271
SID1034	13.07	327.308	14783	0.00342281
SID1034	13.08	345.318	34379.5	0.00796011
SID1034	13.08	371.316	139565	0.0323144
SID1034	13.16	505.284	3550.27	0.000822017
SID1034	13.17	317.245	14738.5	0.00341251
SID1034	13.28	327.265	9402.72	0.00217707
SID1034	13.29	384.193	11484.2	0.002659
SID1034	13.29	393.297	13977	0.00323619
SID1034	13.29	722.591	5131.37	0.0011881
SID1034	13.3	659.538	1943.08	0.000449894
SID1034	13.3	1481.92	7116.34	0.00164769
SID1034	13.31	285.279	12768.3	0.00295633
SID1034	13.31	307.261	128383	0.0297253
SID1034	13.31	375.248	22517.4	0.00521361
SID1034	13.31	443.236	15847	0.00366917
SID1034	13.31	533.205	6476.82	0.00149962
SID1034	13.32	613.514	6541.98	0.00151471
SID1034	13.32	1437.9	7219.35	0.00167155
SID1034	13.33	1305.88	22769.9	0.00527207
SID1034	13.33	1393.87	7408.76	0.0017154
SID1034	13.34	1261.86	33152.4	0.007676
SID1034	13.36	1217.83	40620.3	0.00940508
SID1034	13.37	1173.8	46760.6	0.0108268
SID1034	13.38	411.307	62200.4	0.0144017
SID1034	13.38	1129.78	44053.5	0.0102
SID1034	13.38	1219.75	2854.34	0.000660886
SID1034	13.39	338.342	160942	0.037264
SID1034	13.39	1085.75	47799.9	0.0110674
SID1034	13.4	1041.73	56995.6	0.0131966
SID1034	13.41	997.699	61801.8	0.0143094
SID1034	13.43	953.673	52936.5	0.0122567
SID1034	13.44	419.315	107082	0.0247934
SID1034	13.44	909.646	22370.6	0.00517962
SID1034	13.46	305.282	12810.4	0.00296608
SID1034	13.47	799.613	11803.9	0.00273304
SID1034	13.47	843.576	13266.7	0.00307173
SID1034	13.51	689.517	8886.6	0.00205757
SID1034	13.52	319.261	34160	0.00790929
SID1034	13.53	645.491	9628.64	0.00222938
SID1034	13.54	601.465	6804.06	0.00157539
SID1034	13.57	513.412	7747.38	0.0017938
SID1034	13.85	469.329	9752.64	0.00225809
SID1034	13.94	519.139	6352.12	0.00147075
SID1046	2.04	270.192	13370.2	0.00207683
SID1046	2.14	252.182	78015.9	0.0121184
SID1046	2.26	195.114	16018.1	0.00248814
SID1046	2.33	157.085	40568.2	0.00630158
SID1046	2.33	219.054	10669.1	0.00165726
SID1046	2.57	268.166	37556.2	0.00583371
SID1046	2.67	238.167	73902.4	0.0114795
SID1046	2.71	296.135	160839	0.0249836
SID1046	2.76	312.13	11629	0.00180637
SID1046	2.82	193.134	43743.9	0.00679487
SID1046	3.08	197.129	46477.1	0.00721943
SID1046	3.24	326.146	32623.3	0.00506748
SID1046	3.26	180.096	30814.1	0.00478644
SID1046	3.3	227.14	283460	0.0440306
SID1046	3.3	311.091	12418.5	0.00192901
SID1046	3.5	252.182	456652	0.0709331
SID1046	3.64	315.134	12504.5	0.00194235
SID1046	3.71	310.151	146143	0.0227008
SID1046	3.82	259.115	32186.1	0.00499956
SID1046	3.83	261.124	224809	0.0349202
SID1046	3.83	345.075	9537.77	0.00148153
SID1046	3.86	280.213	11616.4	0.0018044
SID1046	3.86	446.25	3623.23	0.000562806
SID1046	3.97	656.281	6636.39	0.00103085
SID1046	4.14	415.253	9807.48	0.00152342
SID1046	4.17	199.095	18403.3	0.00285864
SID1046	4.29	173.082	16496.7	0.00256248
SID1046	4.29	217.107	495909	0.077031
SID1046	4.31	211.145	338187	0.0525316
SID1046	4.32	846.455	51942	0.0080683
SID1046	4.33	295.096	7843.54	0.00121836
SID1046	4.34	194.118	13035.4	0.00202483
SID1046	4.35	293.153	9040.13	0.00140423
SID1046	4.48	238.155	8917.68	0.00138521
SID1046	4.5	241.069	15730.1	0.0024434
SID1046	4.51	227.089	17080.1	0.0026531
SID1046	4.51	294.179	18457.6	0.00286707
SID1046	4.57	922.008	30119.9	0.00467861
SID1046	4.63	943.99	19996.5	0.00310611
SID1046	4.67	459.328	19957.2	0.00310001
SID1046	4.74	447.234	32125.4	0.00499013
SID1046	4.76	503.305	8550.47	0.00132817
SID1046	4.8	239.08	23784.6	0.00369453
SID1046	4.89	245.129	253705	0.0394088
SID1046	4.91	329.08	5008.98	0.000778059
SID1046	4.95	344.11	5650.74	0.000877746
SID1046	5.01	284.139	39486.1	0.0061335
SID1046	5.03	547.331	5393.43	0.000837778
SID1046	5.12	209.079	16604.4	0.00257921
SID1046	5.21	464.264	419728	0.0651975
SID1046	5.22	308.191	7726.51	0.00120018
SID1046	5.26	348.166	7644.77	0.00118748
SID1046	5.26	591.357	5694.79	0.000884588
SID1046	5.36	252.17	355878	0.0552796
SID1046	5.39	193.131	10365.3	0.00161007
SID1046	5.41	185.113	95642.2	0.0148564
SID1046	5.49	239.089	21581.1	0.00335225
SID1046	5.53	213.111	15933.9	0.00247507
SID1046	5.63	388.255	14577.3	0.00226434
SID1046	5.65	257.126	86833.8	0.0134882
SID1046	5.67	308.192	36703.3	0.00570123
SID1046	5.79	223.095	18039.5	0.00280212
SID1046	5.94	1221.99	30226.8	0.00469522
SID1046	6.04	570.314	6600.48	0.00102527
SID1046	6.16	740.278	3338.5	0.000518578
SID1046	6.24	217.048	20289.6	0.00315164
SID1046	6.25	211.095	17513.4	0.00272041
SID1046	6.26	243.088	19990.5	0.00310518
SID1046	6.5	232.095	72672.4	0.0112884
SID1046	6.58	402.268	28753.3	0.00446633
SID1046	6.59	350.183	31202.4	0.00484677
SID1046	6.68	209.116	9929.83	0.00154243
SID1046	6.88	419.178	12588.7	0.00195544
SID1046	6.93	321.13	89330	0.0138759
SID1046	6.94	249.11	9322.02	0.00144802
SID1046	6.97	412.164	25563.1	0.0039708
SID1046	7.01	656.347	14727.1	0.00228761
SID1046	7.02	261.11	8739.94	0.0013576
SID1046	7.06	237.11	18425.2	0.00286204
SID1046	7.1	536.19	10194.1	0.00158349
SID1046	7.11	227.126	12640.5	0.00196348
SID1046	7.13	269.136	6131.46	0.000952418
SID1046	7.13	283.114	9145.81	0.00142065
SID1046	7.19	245.123	22565.1	0.0035051
SID1046	7.22	598.332	124316	0.0193103
SID1046	7.29	197.116	17361.1	0.00269675
SID1046	7.29	628.345	170354	0.0264616
SID1046	7.35	650.329	11886.5	0.00184636
SID1046	7.36	967.497	10250.2	0.0015922
SID1046	7.42	334.274	15780.2	0.00245118
SID1046	7.43	225.11	22459.6	0.00348872
SID1046	7.47	289.177	4448.06	0.00069093
SID1046	7.48	247.131	7846.25	0.00121878
SID1046	7.57	796.308	9185.39	0.00142679
SID1046	7.62	581.162	2754.4	0.00042785
SID1046	7.64	614.33	20832	0.00323589
SID1046	7.66	213.147	29753.6	0.00462171
SID1046	7.66	656.346	47414.9	0.00736509
SID1046	7.69	223.131	11101.9	0.00172449
SID1046	7.72	728.374	3598.42	0.000558954
SID1046	7.78	261.11	7254.92	0.00112693
SID1046	7.79	261.183	20502.5	0.00318471
SID1046	7.92	265.142	5496.51	0.000853788
SID1046	7.93	229.139	241900	0.037575
SID1046	7.97	245.079	57402.2	0.00891646
SID1046	7.97	612.313	101569	0.0157771
SID1046	7.98	177.056	9539.41	0.00148178
SID1046	8	650.257	6446.99	0.00100143
SID1046	8.01	596.318	14726.8	0.00228756
SID1046	8.02	348.171	20451.8	0.00317684
SID1046	8.07	628.345	607475	0.0943609
SID1046	8.08	158.156	9153.8	0.00142189
SID1046	8.15	303.156	9916.2	0.00154031
SID1046	8.15	466.315	5530.61	0.000859085
SID1046	8.17	634.259	19403.2	0.00301396
SID1046	8.25	514.282	9258.46	0.00143814
SID1046	8.26	255.159	92039.8	0.0142968
SID1046	8.27	195.139	8195.16	0.00127298
SID1046	8.29	247.068	13529.3	0.00210155
SID1046	8.29	273.11	16425.2	0.00255138
SID1046	8.31	239.126	24422.6	0.00379363
SID1046	8.32	177.132	19907.8	0.00309234
SID1046	8.32	185.098	32053.8	0.00497901
SID1046	8.38	245.115	24886.3	0.00386567
SID1046	8.39	211.132	15714	0.00244089
SID1046	8.45	275.089	16971.4	0.00263622
SID1046	8.52	244.191	35641	0.00553622
SID1046	8.53	237.147	13941.1	0.00216551
SID1046	8.55	335.183	8028.75	0.00124713
SID1046	8.57	464.3	16525.7	0.00256698
SID1046	8.58	282.204	23096.5	0.00358764
SID1046	8.71	235.131	10368.4	0.00161055
SID1046	8.73	376.259	31309.3	0.00486337
SID1046	8.8	325.162	10409	0.00161687
SID1046	8.85	327.008	59235.8	0.00920127
SID1046	8.89	373.273	16450.5	0.00255531
SID1046	8.9	409.294	34132.4	0.00530188
SID1046	8.93	317.136	7433.08	0.0011546
SID1046	8.95	209.154	18677.9	0.00290129
SID1046	8.96	299.183	5188.01	0.000805869
SID1046	8.98	273.11	8458.07	0.00131382
SID1046	8.99	1003.56	3507.35	0.000544806
SID1046	9.16	309.205	23674.6	0.00367744
SID1046	9.18	249.147	13660.1	0.00212187
SID1046	9.19	161.098	56459.8	0.00877007
SID1046	9.19	221.118	20746.5	0.00322261
SID1046	9.19	239.127	11457.2	0.00177968
SID1046	9.19	357.162	11608.8	0.00180323
SID1046	9.2	295.19	32288.5	0.00501546
SID1046	9.2	317.172	883942	0.137305
SID1046	9.23	225.147	10319.9	0.00160302
SID1046	9.27	339.178	22451.1	0.0034874
SID1046	9.28	347.183	14013.7	0.00217678
SID1046	9.29	288.29	115793	0.0179865
SID1046	9.29	373.273	54164.7	0.00841355
SID1046	9.29	409.294	117141	0.0181959
SID1046	9.29	493.246	3101.89	0.000481826
SID1046	9.31	301.285	8328.2	0.00129364
SID1046	9.35	167.072	12401.9	0.00192642
SID1046	9.35	195.102	13145.9	0.00204199
SID1046	9.4	181.087	8091.32	0.00125685
SID1046	9.4	259.131	145794	0.0226466
SID1046	9.41	239.162	70742.8	0.0109887
SID1046	9.42	253.142	39561.1	0.00614514
SID1046	9.45	223.168	7598.25	0.00118026
SID1046	9.45	407.279	61125.8	0.00949485
SID1046	9.48	337.104	38338.4	0.00595521
SID1046	9.57	273.11	11138.2	0.00173013
SID1046	9.62	419.24	29286.9	0.00454922
SID1046	9.64	197.153	17240.8	0.00267806
SID1046	9.64	211.132	25346.4	0.00393714
SID1046	9.67	267.157	24284.6	0.0037722
SID1046	9.69	221.152	16587.1	0.00257652
SID1046	9.69	323.184	24196.6	0.00375853
SID1046	9.69	325.201	100215	0.0155667
SID1046	9.7	309.206	51683	0.00802807
SID1046	9.73	1187.5	6658.47	0.00103428
SID1046	9.74	480.277	44615.7	0.00693028
SID1046	9.74	554.245	38877	0.00603888
SID1046	9.75	516.298	325728	0.0505963
SID1046	9.76	293.174	12139.6	0.00188567
SID1046	9.78	1025.57	2444.36	0.00037969
SID1046	9.8	255.157	17961.6	0.00279003
SID1046	9.8	430.295	106190	0.0164948
SID1046	9.8	466.316	1.1173e+06	0.173554
SID1046	9.8	504.264	47501	0.00737846
SID1046	9.8	530.286	4712.28	0.000731973
SID1046	9.8	575.314	2962.07	0.000460107
SID1046	9.8	706.485	3984.14	0.000618869
SID1046	9.8	931.624	13595.1	0.00211177
SID1046	9.8	969.57	18424.6	0.00286194
SID1046	9.8	975.587	7652.81	0.00118873
SID1046	9.83	347.125	19180.1	0.00297929
SID1046	9.84	198.186	9109.25	0.00141497
SID1046	9.84	408.31	7015.41	0.00108972
SID1046	9.87	249.183	47537	0.00738406
SID1046	9.89	283.188	25220.6	0.00391759
SID1046	9.89	359.24	25117.1	0.0039015
SID1046	9.93	406.219	47752.1	0.00741747
SID1046	9.97	333.167	63438.5	0.00985408
SID1046	9.98	371.257	3326.93	0.000516781
SID1046	9.99	450.872	19338.7	0.00300394
SID1046	10.04	307.189	28972.5	0.00450038
SID1046	10.08	480.331	5851.18	0.000908881
SID1046	10.09	389.268	10486.4	0.00162888
SID1046	10.1	363.214	8527.03	0.00132453
SID1046	10.12	317.173	110399	0.0171485
SID1046	10.13	161.098	10114.3	0.00157108
SID1046	10.14	240.233	14831.7	0.00230386
SID1046	10.14	343.295	45008.1	0.00699123
SID1046	10.14	347.183	26233.6	0.00407495
SID1046	10.15	309.206	103666	0.0161027
SID1046	10.15	327.078	16003.2	0.00248583
SID1046	10.18	307.094	7760.51	0.00120546
SID1046	10.21	235.169	40213.6	0.00624649
SID1046	10.21	316.321	15179.1	0.00235781
SID1046	10.27	279.195	126057	0.0195808
SID1046	10.29	221.118	12482.9	0.001939
SID1046	10.29	281.173	58015.9	0.00901178
SID1046	10.31	333.145	21903.5	0.00340233
SID1046	10.33	271.167	16759.6	0.00260332
SID1046	10.33	277.18	50065.9	0.00777689
SID1046	10.43	361.162	13989	0.00217296
SID1046	10.43	365.136	60092.8	0.00933439
SID1046	10.44	335.219	16667.7	0.00258904
SID1046	10.51	373.274	367049	0.0570148
SID1046	10.51	509.309	4270.96	0.000663421
SID1046	10.51	817.581	12304.3	0.00191126
SID1046	10.51	880.59	4926.93	0.000765315
SID1046	10.52	409.295	1.01488e+06	0.157644
SID1046	10.52	471.266	11662.7	0.0018116
SID1046	10.52	475.284	5013.25	0.000778723
SID1046	10.55	357.278	3163.75	0.000491434
SID1046	10.57	200.202	29352.8	0.00455946
SID1046	10.58	301.141	405578	0.0629996
SID1046	10.58	363.214	33866.1	0.00526053
SID1046	10.61	450.321	306237	0.0475687
SID1046	10.63	247.169	19798.9	0.00307542
SID1046	10.63	494.284	17603	0.00273433
SID1046	10.64	315.157	239930	0.037269
SID1046	10.65	414.3	54615.2	0.00848354
SID1046	10.66	627.292	2785.36	0.000432658
SID1046	10.67	279.159	2.27688e+06	0.353675
SID1046	10.67	313.144	1.55091e+06	0.240908
SID1046	10.67	784.438	5913.6	0.000918577
SID1046	10.69	337.237	151617	0.0235511
SID1046	10.7	188.06	120798	0.0187638
SID1046	10.71	279.232	11273.8	0.00175119
SID1046	10.72	217.157	8453.96	0.00131318
SID1046	10.76	360.214	18964	0.00294573
SID1046	10.77	331.188	56687.2	0.00880539
SID1046	10.82	329.17	8599.82	0.00133583
SID1046	10.83	464.282	19078.2	0.00296348
SID1046	10.83	500.303	132152	0.0205275
SID1046	10.86	271.167	6647.96	0.00103265
SID1046	10.88	544.267	45542	0.00707417
SID1046	10.9	237.185	444495	0.0690447
SID1046	10.92	399.25	59195.4	0.00919499
SID1046	10.97	274.142	5770.04	0.000896276
SID1046	11	353.284	63636.7	0.00988487
SID1046	11	377.195	10384.1	0.00161299
SID1046	11.03	395.276	16026	0.00248937
SID1046	11.04	287.162	9641.13	0.00149759
SID1046	11.04	553.349	18081.6	0.00280867
SID1046	11.05	565.318	9700.77	0.00150685
SID1046	11.05	655.417	29435.6	0.00457232
SID1046	11.06	237.149	375980	0.058402
SID1046	11.06	347.183	40400.9	0.0062756
SID1046	11.06	593.345	3065.69	0.000476202
SID1046	11.07	293.211	6.43779e+06	1
SID1046	11.08	253.143	11631.6	0.00180676
SID1046	11.09	273.206	492284	0.0764678
SID1046	11.11	199.134	13569.2	0.00210775
SID1046	11.11	241.18	15770.7	0.00244972
SID1046	11.11	268.083	11769	0.00182811
SID1046	11.13	269.209	55502	0.00862129
SID1046	11.13	363.214	743247	0.115451
SID1046	11.15	349.235	7777.33	0.00120808
SID1046	11.16	268.264	6272.22	0.000974283
SID1046	11.16	371.326	26851.3	0.00417089
SID1046	11.16	535.099	4230.73	0.000657172
SID1046	11.17	309.205	226473	0.0351788
SID1046	11.19	181.051	35542.3	0.00552088
SID1046	11.19	293.175	635980	0.0987886
SID1046	11.21	281.209	36397.5	0.00565374
SID1046	11.21	361.235	8350.68	0.00129714
SID1046	11.33	283.167	11469.9	0.00178166
SID1046	11.4	235.133	11121.1	0.00172748
SID1046	11.41	267.193	40855.3	0.00634618
SID1046	11.41	295.188	29484.8	0.00457996
SID1046	11.48	337.156	40960	0.00636243
SID1046	11.5	289.239	42837.4	0.00665406
SID1046	11.52	487.325	5660.75	0.000879301
SID1046	11.53	239.199	10759.8	0.00167135
SID1046	11.53	399.273	13533.2	0.00210215
SID1046	11.53	443.298	8858.33	0.00137599
SID1046	11.55	201.185	11716.4	0.00181995
SID1046	11.56	228.233	15125.8	0.00234953
SID1046	11.56	245.149	8862.24	0.0013766
SID1046	11.59	261.243	107737	0.016735
SID1046	11.6	287.199	19843.5	0.00308235
SID1046	11.61	327.251	27316.1	0.00424308
SID1046	11.67	309.204	33838.9	0.0052563
SID1046	11.68	375.25	16581.2	0.0025756
SID1046	11.69	485.112	2981.52	0.000463128
SID1046	11.7	257.188	10278.7	0.00159661
SID1046	11.7	393.24	43594.8	0.0067717
SID1046	11.7	419.276	13790.7	0.00214215
SID1046	11.72	463.301	10793.4	0.00167657
SID1046	11.73	507.329	13304.5	0.00206663
SID1046	11.73	551.355	6996.41	0.00108677
SID1046	11.74	251.047	15959.7	0.00247907
SID1046	11.74	385.154	69209.6	0.0107505
SID1046	11.74	639.407	9044.88	0.00140497
SID1046	11.74	683.433	5311.68	0.000825079
SID1046	11.76	267.23	64139.4	0.00996297
SID1046	11.8	321.24	34985.9	0.00543446
SID1046	11.8	379.204	3304.61	0.000513314
SID1046	11.81	323.219	7707.52	0.00119723
SID1046	11.84	325.235	54466.5	0.00846043
SID1046	11.86	250.087	15510.3	0.00240926
SID1046	11.91	329.196	41171.9	0.00639535
SID1046	11.93	253.215	41182.1	0.00639694
SID1046	11.97	275.258	174034	0.0270332
SID1046	11.98	333.24	8026.3	0.00124675
SID1046	12	429.318	15383.4	0.00238955
SID1046	12.01	473.344	13580.4	0.00210948
SID1046	12.01	517.371	9238.74	0.00143508
SID1046	12.03	282.279	11887.5	0.00184651
SID1046	12.04	403.305	67456.1	0.0104782
SID1046	12.06	452.204	3693.52	0.000573725
SID1046	12.07	277.214	24672.7	0.00383248
SID1046	12.07	509.308	10951.7	0.00170117
SID1046	12.08	605.345	3393.63	0.000527143
SID1046	12.11	335.256	291763	0.0453204
SID1046	12.12	185.118	16658.2	0.00258757
SID1046	12.12	259.191	60965.6	0.00946997
SID1046	12.12	337.37	13111.7	0.00203668
SID1046	12.13	315.253	3.03193e+06	0.470958
SID1046	12.13	419.255	10664.6	0.00165657
SID1046	12.14	399.21	5594.94	0.000869078
SID1046	12.15	311.164	68869	0.0106976
SID1046	12.19	270.279	105958	0.0164587
SID1046	12.22	363.228	21171.3	0.00328859
SID1046	12.23	311.256	52825.6	0.00820555
SID1046	12.23	321.239	18016.4	0.00279854
SID1046	12.27	267.23	12329.5	0.00191518
SID1046	12.31	391.273	12850.8	0.00199615
SID1046	12.31	443.334	6837.65	0.00106211
SID1046	12.32	278.246	27316.5	0.00424315
SID1046	12.34	271.274	127348	0.0197814
SID1046	12.43	337.235	66747.9	0.0103681
SID1046	12.43	943.99	27879	0.00433053
SID1046	12.45	644.01	25451.2	0.00395341
SID1046	12.46	343.21	12720.8	0.00197597
SID1046	12.47	282.279	69824.5	0.010846
SID1046	12.51	421.329	12144.4	0.00188642
SID1046	12.57	633.454	2570.37	0.000399263
SID1046	12.58	281.246	12737.8	0.0019786
SID1046	12.59	545.401	3435.4	0.000533631
SID1046	12.7	449.302	5699.83	0.000885372
SID1046	12.73	335.165	52483.1	0.00815236
SID1046	12.76	263.235	16768.7	0.00260473
SID1046	12.77	421.248	4038.09	0.000627248
SID1046	12.78	365.267	10428.8	0.00161994
SID1046	12.82	271.264	9974.54	0.00154937
SID1046	12.82	311.167	7713.83	0.00119821
SID1046	12.83	279.23	124142	0.0192833
SID1046	12.83	437.186	17096.5	0.00265565
SID1046	12.85	257.248	34460.1	0.00535279
SID1046	12.87	707.168	2369.61	0.000368079
SID1046	12.9	1497.92	3306.08	0.000513543
SID1046	12.93	1299.83	14898.3	0.0023142
SID1046	12.94	1189.8	24018.7	0.0037309
SID1046	12.94	1233.82	19932.5	0.00309617
SID1046	12.96	1101.75	24401.4	0.00379034
SID1046	12.97	1057.72	30616.7	0.00475578
SID1046	12.98	1013.7	36572.9	0.00568097
SID1046	12.99	255.269	25245	0.00392137
SID1046	13	947.623	26916.6	0.00418103
SID1046	13.01	675.516	12565.1	0.00195178
SID1046	13.01	903.597	18762.2	0.00291439
SID1046	13.02	837.59	6684.64	0.00103834
SID1046	13.02	859.571	13393	0.00208037
SID1046	13.05	279.159	6980.43	0.00108429
SID1046	13.05	391.284	887066	0.137791
SID1046	13.05	705.512	6855.23	0.00106484
SID1046	13.06	661.486	6917.26	0.00107448
SID1046	13.06	783.574	5000.62	0.000776761
SID1046	13.07	617.46	6700.81	0.00104086
SID1046	13.08	345.318	51722.2	0.00803415
SID1046	13.08	357.147	18941.9	0.00294229
SID1046	13.08	647.458	97274.2	0.0151099
SID1046	13.09	647.165	1854.8	0.000288112
SID1046	13.15	781.187	2358.84	0.000366405
SID1046	13.17	317.245	12576.4	0.00195354
SID1046	13.23	291.266	21599.9	0.00335518
SID1046	13.29	384.193	17625.9	0.00273788
SID1046	13.29	393.297	75971	0.0118008
SID1046	13.3	299.295	5571.78	0.000865481
SID1046	13.3	341.198	10152.7	0.00157705
SID1046	13.3	597.563	3662.83	0.000568959
SID1046	13.3	659.538	3069.79	0.00047684
SID1046	13.3	1459.94	8286.31	0.00128714
SID1046	13.3	1481.92	9795.68	0.00152159
SID1046	13.31	285.279	20769.2	0.00322614
SID1046	13.31	307.261	202805	0.0315023
SID1046	13.31	375.248	34999.7	0.00543661
SID1046	13.31	443.236	23573.7	0.00366177
SID1046	13.31	533.205	9626.52	0.00149532
SID1046	13.31	601.192	7367.75	0.00114445
SID1046	13.31	1393.93	12896.8	0.00200331
SID1046	13.32	424.325	29833.4	0.00463411
SID1046	13.32	613.514	9842.21	0.00152882
SID1046	13.32	1349.91	21677.9	0.00336729
SID1046	13.33	1305.88	32330.8	0.00502204
SID1046	13.33	1393.87	10353.3	0.0016082
SID1046	13.34	1261.86	49414.8	0.00767575
SID1046	13.34	1349.84	9267.08	0.00143948
SID1046	13.35	1351.83	2896.62	0.000449941
SID1046	13.36	1217.83	60884.2	0.00945731
SID1046	13.37	1173.8	70307.4	0.0109211
SID1046	13.38	1129.78	69818.2	0.0108451
SID1046	13.39	338.342	264273	0.0410503
SID1046	13.39	1085.75	69951.9	0.0108658
SID1046	13.4	1041.73	86193.1	0.0133886
SID1046	13.41	271.265	26186.2	0.00406758
SID1046	13.41	997.699	89633.2	0.013923
SID1046	13.43	953.673	81007.5	0.0125831
SID1046	13.44	419.315	88138.8	0.0136909
SID1046	13.44	909.646	29004.2	0.00450531
SID1046	13.45	887.602	37566.6	0.00583533
SID1046	13.46	305.282	17892	0.00277922
SID1046	13.47	799.613	17536.6	0.00272401
SID1046	13.47	843.576	19661.4	0.00305406
SID1046	13.48	755.587	18385.2	0.00285582
SID1046	13.51	689.517	14174	0.00220168
SID1046	13.52	319.261	38409.4	0.00596625
SID1046	13.53	645.491	14283.4	0.00221868
SID1046	13.54	601.465	11236	0.00174532
SID1046	13.57	513.412	11610.9	0.00180356
SID1046	13.58	469.386	9221.93	0.00143247
SID1046	13.72	929.224	1582.97	0.000245887
SID1046	13.94	519.139	8538.59	0.00132632
SID1328	2.01	304.223	20312.8	0.00462974
SID1328	2.04	270.192	8863.48	0.00202019
SID1328	2.09	317.218	13810.9	0.00314782
SID1328	2.14	178.11	15377.6	0.00350491
SID1328	2.15	285.135	6275.77	0.00143039
SID1328	2.17	585.318	59358.8	0.0135292
SID1328	2.18	230.079	7290.14	0.00166159
SID1328	2.29	614.271	48835.8	0.0111308
SID1328	2.32	181.098	17697.2	0.00403359
SID1328	2.33	157.085	10282.1	0.00234353
SID1328	2.62	361.244	33051	0.00753307
SID1328	2.71	296.135	76604.7	0.0174599
SID1328	2.78	174.092	11823.5	0.00269485
SID1328	2.78	230.096	10459	0.00238385
SID1328	2.78	403.18	62410.3	0.0142247
SID1328	2.89	261.123	23047.3	0.005253
SID1328	2.9	255.12	23363	0.00532496
SID1328	3.05	279.134	19799.8	0.00451281
SID1328	3.08	197.129	298152	0.0679555
SID1328	3.15	401.239	18785.5	0.00428163
SID1328	3.3	192.103	11122.1	0.00253499
SID1328	3.3	227.14	182361	0.0415642
SID1328	3.36	349.183	4667.15	0.00106375
SID1328	3.41	234.135	11858.5	0.00270281
SID1328	3.41	235.098	5935.52	0.00135284
SID1328	3.42	243.132	1.01445e+06	0.231216
SID1328	3.43	165.104	13493.6	0.00307549
SID1328	3.43	201.124	106509	0.0242758
SID1328	3.44	461.225	4706.07	0.00107262
SID1328	3.45	161.097	7545.25	0.00171973
SID1328	3.58	200.093	7298	0.00166338
SID1328	3.59	237.085	10114.6	0.00230535
SID1328	3.62	239.134	12308.2	0.00280532
SID1328	3.62	255.131	399423	0.0910375
SID1328	3.62	301.14	31541.2	0.00718894
SID1328	3.64	237.11	7431.57	0.00169382
SID1328	3.64	319.234	17249.2	0.00393148
SID1328	3.66	654.264	75819.1	0.0172809
SID1328	3.67	517.333	10720.9	0.00244352
SID1328	3.75	545.365	14920.5	0.00340072
SID1328	3.8	215.125	7464.96	0.00170143
SID1328	3.82	259.115	56066.8	0.0127789
SID1328	3.82	385.082	4517.02	0.00102953
SID1328	3.83	233.136	874973	0.199426
SID1328	3.83	261.124	153582	0.0350049
SID1328	3.84	305.218	6369.36	0.00145172
SID1328	3.88	197.118	46037.2	0.0104929
SID1328	3.88	503.216	25522.4	0.00581713
SID1328	3.88	735.346	9583.64	0.00218433
SID1328	3.89	330.124	3548.31	0.000808739
SID1328	3.89	335.101	52159.1	0.0118882
SID1328	3.97	243.135	114814	0.0261687
SID1328	3.97	313.175	16602.9	0.00378418
SID1328	3.97	625.312	5449.31	0.00124202
SID1328	4.01	201.124	28455.8	0.00648573
SID1328	4.06	561.359	173633	0.0395748
SID1328	4.06	599.306	3881.84	0.000884758
SID1328	4.07	319.234	130595	0.0297655
SID1328	4.26	811.398	5110.17	0.00116472
SID1328	4.28	411.212	7095.54	0.00161723
SID1328	4.29	217.107	254710	0.0580541
SID1328	4.29	654.38	11242.1	0.00256234
SID1328	4.31	211.145	274474	0.0625589
SID1328	4.33	257.149	14913.6	0.00339915
SID1328	4.33	295.096	7489.87	0.00170711
SID1328	4.34	194.118	10102.2	0.00230251
SID1328	4.36	244.095	13102	0.00298625
SID1328	4.38	601.355	58605.8	0.0133576
SID1328	4.42	401.239	43213.1	0.00984923
SID1328	4.43	201.124	24425.2	0.00556706
SID1328	4.43	381.212	14896.4	0.00339523
SID1328	4.45	354.181	5063.54	0.0011541
SID1328	4.46	174.092	10910.7	0.0024868
SID1328	4.46	210.113	117786	0.026846
SID1328	4.5	241.069	7863.67	0.00179231
SID1328	4.5	484.311	3939.41	0.000897881
SID1328	4.51	227.089	11103.2	0.00253066
SID1328	4.51	384.257	5823.34	0.00132727
SID1328	4.51	400.207	24054.5	0.00548256
SID1328	4.56	384.212	10640.1	0.00242513
SID1328	4.56	438.22	27111.1	0.00617924
SID1328	4.57	922.008	20035.1	0.00456646
SID1328	4.59	399.223	55553.8	0.012662
SID1328	4.61	636.37	22234.4	0.00506771
SID1328	4.63	461.26	23515.4	0.00535968
SID1328	4.68	427.255	22297.8	0.00508218
SID1328	4.72	478.301	41443.6	0.00944592
SID1328	4.89	245.129	188550	0.0429748
SID1328	5.03	547.331	2377.03	0.000541779
SID1328	5.05	481.197	45420.9	0.0103525
SID1328	5.05	923.437	4722.69	0.00107641
SID1328	5.06	261.147	41079.1	0.00936285
SID1328	5.06	443.249	759649	0.173141
SID1328	5.1	201.122	34624.2	0.00789164
SID1328	5.12	209.079	64354	0.0146677
SID1328	5.16	492.317	99701.3	0.0227242
SID1328	5.21	490.304	9237.13	0.00210535
SID1328	5.22	263.088	10369.3	0.0023634
SID1328	5.22	617.348	10906.7	0.00248589
SID1328	5.23	335.163	29948.9	0.00682603
SID1328	5.28	478.301	25258.6	0.005757
SID1328	5.28	602.34	6829.14	0.00155651
SID1328	5.29	337.124	145460	0.0331537
SID1328	5.29	587.337	128222	0.0292247
SID1328	5.33	415.218	17085	0.00389405
SID1328	5.36	347.107	15484	0.00352915
SID1328	5.41	185.113	33950.8	0.00773815
SID1328	5.44	312.156	23980.7	0.00546575
SID1328	5.44	585.358	38890	0.0088639
SID1328	5.49	239.089	5928.07	0.00135114
SID1328	5.52	581.328	11268.3	0.0025683
SID1328	5.55	492.317	16220	0.00369689
SID1328	5.58	584.328	39914.7	0.00909745
SID1328	5.61	315.167	13166.4	0.00300091
SID1328	5.61	622.276	8900.17	0.00202855
SID1328	5.61	638.336	98753.5	0.0225082
SID1328	5.63	399.223	5188.17	0.0011825
SID1328	5.63	599.338	197893	0.0451042
SID1328	5.64	152.108	2486.6	0.000566752
SID1328	5.64	199.109	15085	0.00343822
SID1328	5.64	261.143	19731.5	0.00449725
SID1328	5.64	603.369	39843.7	0.00908128
SID1328	5.66	218.141	13270.9	0.00302474
SID1328	5.66	457.265	8623.22	0.00196543
SID1328	5.73	201.124	191214	0.0435819
SID1328	5.74	401.239	105661	0.0240826
SID1328	5.78	601.352	2.11166e+06	0.481295
SID1328	5.78	753.294	23198.5	0.00528745
SID1328	5.79	223.095	7279.35	0.00165913
SID1328	5.79	633.344	12134.2	0.00276566
SID1328	5.79	759.311	3213.2	0.00073236
SID1328	5.82	490.301	33865.7	0.00771875
SID1328	5.93	445.199	9136.93	0.00208251
SID1328	5.94	1221.99	19594.4	0.004466
SID1328	5.96	255.12	6187.11	0.00141018
SID1328	5.96	355.165	12747.7	0.00290548
SID1328	6.02	337.173	10421.8	0.00237537
SID1328	6.03	396.191	95709.7	0.0218144
SID1328	6.03	412.186	1876.79	0.000427763
SID1328	6.09	713.406	14387.5	0.00327925
SID1328	6.14	420.21	18212.8	0.0041511
SID1328	6.21	615.333	34905.9	0.00795585
SID1328	6.22	195.1	7256.49	0.00165392
SID1328	6.24	217.048	10890.3	0.00248215
SID1328	6.25	211.095	12632.7	0.00287927
SID1328	6.26	243.088	31586	0.00719917
SID1328	6.28	275.164	10351.5	0.00235935
SID1328	6.47	319.165	24381.9	0.00555718
SID1328	6.48	221.115	8931	0.00203558
SID1328	6.5	168.067	10451.2	0.00238206
SID1328	6.5	232.095	92987.1	0.0211938
SID1328	6.64	325.154	6059.22	0.00138103
SID1328	6.67	452.228	6213.97	0.0014163
SID1328	6.68	209.116	7765.37	0.0017699
SID1328	6.69	255.077	6818.69	0.00155413
SID1328	6.8	537.291	13490.5	0.00307479
SID1328	6.81	275.162	5439.02	0.00123967
SID1328	6.87	483.245	13332.2	0.00303872
SID1328	6.88	566.317	12518.8	0.00285332
SID1328	6.88	620.325	53573.4	0.0122106
SID1328	6.9	382.154	4935.79	0.00112498
SID1328	6.93	311.139	87168.4	0.0198676
SID1328	7.06	237.11	10060.9	0.0022931
SID1328	7.11	227.126	5255.26	0.00119779
SID1328	7.13	280.123	66430.8	0.0151411
SID1328	7.14	484.153	2237.31	0.000509933
SID1328	7.24	285.084	89060.4	0.0202989
SID1328	7.29	197.116	11791.1	0.00268745
SID1328	7.39	275.162	15047.1	0.00342957
SID1328	7.43	225.11	17017	0.00387857
SID1328	7.52	364.151	5113.54	0.00116549
SID1328	7.55	774.437	7083.52	0.00161449
SID1328	7.61	335.106	24125.1	0.00549864
SID1328	7.66	213.147	12727.1	0.0029008
SID1328	7.66	327.136	37679.5	0.00858802
SID1328	7.77	253.18	27536.5	0.00627619
SID1328	7.79	261.183	11348.2	0.00258651
SID1328	7.81	208.08	83582.8	0.0190504
SID1328	7.81	337.122	1.19049e+06	0.271339
SID1328	7.82	251.126	19765.8	0.00450508
SID1328	7.97	245.079	35129.5	0.00800681
SID1328	7.99	430.101	18396.9	0.00419308
SID1328	8.14	764.38	3210.03	0.000731638
SID1328	8.15	303.156	7464.76	0.00170139
SID1328	8.25	514.282	7998.79	0.0018231
SID1328	8.26	255.159	64782.1	0.0147653
SID1328	8.27	195.139	5692.19	0.00129738
SID1328	8.29	273.11	14493.4	0.00330337
SID1328	8.31	159.122	17688.2	0.00403154
SID1328	8.31	239.126	15255.9	0.00347715
SID1328	8.32	185.098	16075.7	0.00366401
SID1328	8.38	245.115	15726.9	0.00358451
SID1328	8.39	211.132	10516.9	0.00239705
SID1328	8.4	174.093	68197.7	0.0155438
SID1328	8.45	275.089	10675.2	0.00243312
SID1328	8.51	311.144	553452	0.126144
SID1328	8.52	244.191	19349.4	0.00441016
SID1328	8.52	345.245	29393.7	0.00669949
SID1328	8.53	237.147	12193.5	0.00277918
SID1328	8.54	643.256	1845.65	0.000420666
SID1328	8.55	335.183	5134.36	0.00117024
SID1328	8.57	464.3	14774.7	0.00336749
SID1328	8.71	235.131	6711.4	0.00152968
SID1328	8.73	376.259	25059.6	0.00571164
SID1328	8.74	239.126	5775.37	0.00131634
SID1328	8.87	545.354	10773.9	0.00245561
SID1328	8.89	373.273	14805.5	0.00337451
SID1328	8.9	409.294	30135.8	0.00686864
SID1328	8.91	266.173	10651.1	0.00242763
SID1328	8.95	209.154	11903.7	0.00271312
SID1328	8.95	258.074	27505.2	0.00626905
SID1328	8.98	241.143	14371.1	0.0032755
SID1328	9.16	309.205	17196.6	0.0039195
SID1328	9.18	249.147	9422.06	0.0021475
SID1328	9.19	161.098	37625.7	0.00857575
SID1328	9.19	183.067	9714.75	0.00221421
SID1328	9.19	221.118	14401.6	0.00328244
SID1328	9.19	239.127	7902.11	0.00180107
SID1328	9.19	357.162	7208.27	0.00164293
SID1328	9.2	295.19	18810	0.00428721
SID1328	9.2	317.172	609012	0.138808
SID1328	9.22	221.152	10903.8	0.00248523
SID1328	9.23	225.147	10435.6	0.0023785
SID1328	9.24	251.201	7913.47	0.00180366
SID1328	9.27	339.178	15481.4	0.00352856
SID1328	9.29	288.29	94743.7	0.0215942
SID1328	9.29	373.273	46446	0.0105861
SID1328	9.29	409.294	102638	0.0233934
SID1328	9.29	493.246	2591.04	0.000590556
SID1328	9.31	301.285	5690.96	0.0012971
SID1328	9.35	167.072	9243.4	0.00210678
SID1328	9.35	195.102	9339.91	0.00212878
SID1328	9.39	237.149	109089	0.0248639
SID1328	9.4	181.087	5397.27	0.00123016
SID1328	9.4	335.236	2555.23	0.000582395
SID1328	9.41	239.162	38112.6	0.00868672
SID1328	9.41	371.257	12504.3	0.00285002
SID1328	9.42	253.142	26772	0.00610195
SID1328	9.45	223.168	5412.77	0.00123369
SID1328	9.45	407.279	54162.7	0.0123449
SID1328	9.48	337.104	27909.1	0.00636112
SID1328	9.53	437.214	5004.04	0.00114053
SID1328	9.55	216.196	55910.7	0.0127433
SID1328	9.55	258.207	18942.8	0.0043175
SID1328	9.57	273.11	10793.9	0.00246017
SID1328	9.59	244.104	12794.6	0.00291617
SID1328	9.62	419.24	20282.9	0.00462293
SID1328	9.64	197.153	12233.5	0.00278828
SID1328	9.64	211.132	189671	0.0432303
SID1328	9.67	267.157	21263.1	0.00484633
SID1328	9.69	221.152	6394.79	0.00145752
SID1328	9.69	323.184	20679	0.00471321
SID1328	9.69	325.201	108372	0.0247004
SID1328	9.7	309.206	27276.8	0.00621699
SID1328	9.74	480.277	33416.5	0.00761636
SID1328	9.74	554.245	29001.3	0.00661004
SID1328	9.74	1203.49	1984.97	0.000452419
SID1328	9.75	516.298	252729	0.0576025
SID1328	9.78	1025.57	2101.8	0.000479047
SID1328	9.8	255.157	13900.6	0.00316827
SID1328	9.8	466.316	870882	0.198494
SID1328	9.8	504.264	34514.4	0.00786662
SID1328	9.8	706.485	3160.35	0.000720314
SID1328	9.8	931.624	12110.3	0.00276021
SID1328	9.8	969.57	14435.2	0.00329011
SID1328	9.81	578.266	1911.15	0.000435594
SID1328	9.84	198.186	6878.12	0.00156768
SID1328	9.85	251.162	7828.54	0.0017843
SID1328	9.87	227.201	335308	0.0764242
SID1328	9.89	359.24	17382.3	0.00396182
SID1328	9.91	853.515	2419.95	0.000551561
SID1328	9.92	261.183	4569.64	0.00104152
SID1328	9.93	406.219	34600	0.00788611
SID1328	9.97	333.167	39250.4	0.00894605
SID1328	9.99	429.26	7182.24	0.00163699
SID1328	9.99	450.872	13294.6	0.00303015
SID1328	10.04	307.189	21300	0.00485476
SID1328	10.04	883.525	7789.46	0.00177539
SID1328	10.07	609.409	9591.1	0.00218603
SID1328	10.08	480.331	4311.24	0.000982629
SID1328	10.09	259.168	12446.5	0.00283684
SID1328	10.09	389.268	23921.4	0.00545223
SID1328	10.1	363.214	6052.49	0.0013795
SID1328	10.12	317.173	80568.3	0.0183633
SID1328	10.13	161.098	6679.85	0.00152249
SID1328	10.14	343.295	31627	0.0072085
SID1328	10.14	347.183	12898.8	0.00293993
SID1328	10.15	309.206	50895	0.0116001
SID1328	10.15	327.078	10904.2	0.00248532
SID1328	10.18	307.094	5114.46	0.0011657
SID1328	10.21	235.169	21812.9	0.00497165
SID1328	10.21	316.321	14772.8	0.00336706
SID1328	10.24	326.15	1559.3	0.0003554
SID1328	10.27	279.195	87654.4	0.0199784
SID1328	10.29	221.118	9973.68	0.00227323
SID1328	10.29	281.173	44808.4	0.0102129
SID1328	10.3	843.532	4891.98	0.00111499
SID1328	10.3	919.522	15693.9	0.00357698
SID1328	10.31	415.078	7754.43	0.00176741
SID1328	10.33	277.18	33997.3	0.00774875
SID1328	10.36	897.535	23033.6	0.00524987
SID1328	10.41	319.188	5117.95	0.0011665
SID1328	10.43	365.136	39804	0.00907222
SID1328	10.44	335.219	11473.5	0.00261507
SID1328	10.51	373.274	294283	0.0670737
SID1328	10.51	817.581	12213	0.00278361
SID1328	10.51	855.527	4462.76	0.00101716
SID1328	10.51	880.59	5725.3	0.00130492
SID1328	10.52	409.295	808496	0.184274
SID1328	10.54	505.282	2621.29	0.000597452
SID1328	10.57	200.202	21905	0.00499264
SID1328	10.57	288.253	12762.9	0.00290896
SID1328	10.58	301.141	305460	0.0696212
SID1328	10.58	363.214	25367.7	0.00578186
SID1328	10.61	450.321	272462	0.0621002
SID1328	10.63	494.284	9860.16	0.00224735
SID1328	10.65	414.3	40775.2	0.00929359
SID1328	10.67	279.159	1.68688e+06	0.384477
SID1328	10.67	313.144	1.04035e+06	0.237119
SID1328	10.67	784.438	4851.23	0.0011057
SID1328	10.69	309.205	34994.1	0.00797595
SID1328	10.7	188.06	85733.3	0.0195406
SID1328	10.7	613.276	14557.9	0.00331807
SID1328	10.71	279.232	8214.4	0.00187225
SID1328	10.72	217.157	5242.31	0.00119484
SID1328	10.76	360.214	14467.9	0.00329755
SID1328	10.82	393.224	3214.83	0.000732731
SID1328	10.82	538.25	4311.37	0.000982658
SID1328	10.83	464.282	13218.3	0.00301274
SID1328	10.83	500.303	104795	0.0238851
SID1328	10.86	271.167	4147.19	0.000945239
SID1328	10.9	237.185	308927	0.0704115
SID1328	10.91	680.242	2309.24	0.000526328
SID1328	10.92	399.25	38881.9	0.00886205
SID1328	10.95	235.168	6736.57	0.00153542
SID1328	10.97	335.125	32349.2	0.00737311
SID1328	11	377.195	6426.41	0.00146472
SID1328	11.03	395.276	10884.1	0.00248073
SID1328	11.04	553.349	11140.4	0.00253915
SID1328	11.05	181.087	99233.6	0.0226176
SID1328	11.05	565.318	5821.5	0.00132685
SID1328	11.05	655.417	24333.6	0.00554617
SID1328	11.06	237.149	249920	0.0569625
SID1328	11.06	275.162	263036	0.0599519
SID1328	11.06	347.183	26972.1	0.00614754
SID1328	11.07	293.211	4.38746e+06	1
SID1328	11.08	253.143	12277.7	0.00279837
SID1328	11.08	339.21	38215.4	0.00871015
SID1328	11.09	273.206	346970	0.0790822
SID1328	11.11	199.134	9107.7	0.00207585
SID1328	11.11	241.18	10974.7	0.00250138
SID1328	11.11	268.083	7706.72	0.00175653
SID1328	11.13	269.209	38537.3	0.00878351
SID1328	11.13	341.231	402728	0.0917907
SID1328	11.15	349.235	6195.93	0.00141219
SID1328	11.16	268.264	4859.93	0.00110769
SID1328	11.16	371.326	17640.4	0.00402064
SID1328	11.17	309.205	65879.7	0.0150155
SID1328	11.19	181.051	24136.8	0.00550132
SID1328	11.19	293.175	468432	0.106766
SID1328	11.21	281.209	21701.7	0.00494632
SID1328	11.25	426.261	9623.21	0.00219335
SID1328	11.26	331.188	19000	0.00433053
SID1328	11.27	291.196	117664	0.0268183
SID1328	11.33	283.167	6592.02	0.00150247
SID1328	11.33	325.159	10646.4	0.00242656
SID1328	11.33	351.25	7773.2	0.00177169
SID1328	11.34	265.214	5616.07	0.00128003
SID1328	11.38	257.151	12092.9	0.00275624
SID1328	11.4	235.133	7008.32	0.00159735
SID1328	11.41	267.193	25240.5	0.00575288
SID1328	11.41	295.188	23341.9	0.00532016
SID1328	11.48	337.156	39656.8	0.00903868
SID1328	11.5	289.239	21670.8	0.00493926
SID1328	11.53	239.199	6980.28	0.00159096
SID1328	11.53	443.298	6486.56	0.00147843
SID1328	11.55	201.185	11665.9	0.00265892
SID1328	11.55	215.202	4652.05	0.00106031
SID1328	11.56	228.233	7012.41	0.00159829
SID1328	11.59	261.243	74651.2	0.0170147
SID1328	11.6	287.199	12748.2	0.0029056
SID1328	11.61	327.251	18012.9	0.00410554
SID1328	11.62	484.241	2972.54	0.00067751
SID1328	11.63	440.277	34717.9	0.00791299
SID1328	11.66	250.215	9775.18	0.00222798
SID1328	11.66	331.224	28733.3	0.00654898
SID1328	11.67	309.204	26233.1	0.0059791
SID1328	11.68	375.25	11655.3	0.0026565
SID1328	11.69	293.209	11498.1	0.00262068
SID1328	11.7	257.188	6381.8	0.00145456
SID1328	11.7	393.24	42064	0.00958733
SID1328	11.7	419.276	8216.28	0.00187268
SID1328	11.72	463.301	6575.32	0.00149866
SID1328	11.73	507.329	8452.95	0.00192662
SID1328	11.74	251.047	11572.7	0.00263769
SID1328	11.74	385.154	47668.9	0.0108648
SID1328	11.74	639.407	6068.56	0.00138316
SID1328	11.81	323.219	4761.2	0.00108519
SID1328	11.82	303.253	228284	0.0520311
SID1328	11.83	321.149	13166.2	0.00300087
SID1328	11.85	339.241	67704.3	0.0154313
SID1328	11.86	250.087	10951.4	0.00249608
SID1328	11.86	362.211	103855	0.0236708
SID1328	11.91	510.256	3142.01	0.000716135
SID1328	11.93	253.215	27693.6	0.00631199
SID1328	11.93	291.23	13369	0.0030471
SID1328	11.94	466.293	30853.7	0.00703225
SID1328	11.95	454.292	25851.1	0.00589206
SID1328	11.97	275.258	118862	0.0270913
SID1328	11.99	263.237	5573.96	0.00127043
SID1328	12	429.318	9833.08	0.00224118
SID1328	12.01	473.344	8385.98	0.00191135
SID1328	12.01	517.371	6094.12	0.00138899
SID1328	12.04	581.366	5556.81	0.00126652
SID1328	12.07	277.214	17963.1	0.00409419
SID1328	12.08	605.345	3979.23	0.000906955
SID1328	12.1	601.35	2747.4	0.000626195
SID1328	12.12	185.118	10710.1	0.00244107
SID1328	12.12	259.191	38893.7	0.00886474
SID1328	12.12	317.269	667048	0.152035
SID1328	12.13	315.253	2.04444e+06	0.465973
SID1328	12.14	399.21	4056.58	0.000924586
SID1328	12.15	311.164	45786.8	0.0104358
SID1328	12.15	315.157	7249.72	0.00165238
SID1328	12.17	480.308	5842.98	0.00133175
SID1328	12.19	270.279	72850.2	0.0166042
SID1328	12.22	363.228	24955.7	0.00568797
SID1328	12.23	311.256	37624	0.00857536
SID1328	12.24	309.277	8954.27	0.00204088
SID1328	12.24	413.185	5838.52	0.00133073
SID1328	12.31	391.273	9769.81	0.00222676
SID1328	12.32	278.246	20496.2	0.00467154
SID1328	12.34	271.274	89848.6	0.0204785
SID1328	12.43	337.235	41397.4	0.0094354
SID1328	12.43	351.251	7706.43	0.00175647
SID1328	12.43	943.99	19207.7	0.00437787
SID1328	12.44	331.285	512304	0.116766
SID1328	12.45	644.01	16935.2	0.00385991
SID1328	12.46	265.214	8048.64	0.00183447
SID1328	12.46	343.21	8801.08	0.00200597
SID1328	12.47	282.279	63490.1	0.0144708
SID1328	12.51	421.329	8251.12	0.00188062
SID1328	12.56	589.43	2214.57	0.00050475
SID1328	12.57	633.454	2042.95	0.000465635
SID1328	12.58	281.246	13086.3	0.00298267
SID1328	12.58	379.281	35381.6	0.00806426
SID1328	12.6	413.323	8616.57	0.00196391
SID1328	12.63	501.377	5429.85	0.00123759
SID1328	12.69	425.134	7212.83	0.00164397
SID1328	12.78	383.288	5459.53	0.00124435
SID1328	12.81	305.245	18049.3	0.00411384
SID1328	12.82	311.167	5581.79	0.00127221
SID1328	12.83	279.23	97009	0.0221105
SID1328	12.83	437.186	11867.5	0.00270487
SID1328	12.83	569.531	2160.93	0.000492525
SID1328	12.85	257.248	26889.7	0.00612878
SID1328	12.85	347.216	13942.2	0.00317774
SID1328	12.86	289.25	15940.1	0.00363312
SID1328	12.9	1475.94	1901.46	0.000433385
SID1328	12.92	1343.86	6943.87	0.00158266
SID1328	12.93	1299.83	11591.9	0.00264206
SID1328	12.94	1189.8	18281.1	0.00416668
SID1328	12.94	1233.82	15524.4	0.00353835
SID1328	12.95	359.322	105889	0.0241344
SID1328	12.96	1167.75	17594.8	0.00401025
SID1328	12.97	291.23	16799.4	0.00382897
SID1328	12.97	1057.72	21422.9	0.00488277
SID1328	12.98	1013.7	26388	0.00601442
SID1328	12.99	255.269	17917.1	0.00408371
SID1328	13	947.623	18403	0.00419446
SID1328	13.01	675.516	8392.07	0.00191274
SID1328	13.01	903.597	13117.5	0.00298976
SID1328	13.02	859.571	10008.5	0.00228116
SID1328	13.05	279.159	6818.29	0.00155404
SID1328	13.05	391.284	884465	0.201589
SID1328	13.06	783.574	5030.13	0.00114648
SID1328	13.08	345.318	35028	0.00798367
SID1328	13.16	365.299	4017.58	0.000915697
SID1328	13.16	505.284	3410.35	0.000777295
SID1328	13.17	317.245	15306.4	0.00348866
SID1328	13.29	384.193	12846.1	0.00292791
SID1328	13.29	393.297	63512.6	0.014476
SID1328	13.3	341.198	7124.22	0.00162377
SID1328	13.3	366.222	2357.15	0.000537248
SID1328	13.3	597.563	3168.88	0.000722258
SID1328	13.3	839.458	2831.71	0.00064541
SID1328	13.3	1481.92	7250.3	0.00165251
SID1328	13.31	285.279	15191.2	0.00346242
SID1328	13.31	307.261	165737	0.0377752
SID1328	13.31	375.248	23664.6	0.0053937
SID1328	13.31	439.218	6457.36	0.00147178
SID1328	13.31	443.236	17016.5	0.00387844
SID1328	13.31	533.205	6496.11	0.00148061
SID1328	13.31	669.179	3890.37	0.000886703
SID1328	13.31	1415.92	8817.18	0.00200963
SID1328	13.32	1349.91	14396.3	0.00328124
SID1328	13.32	1437.9	7655.78	0.00174493
SID1328	13.33	1305.88	23321.7	0.00531553
SID1328	13.33	1393.87	7661.5	0.00174623
SID1328	13.34	1261.86	35240.9	0.0080322
SID1328	13.34	1349.84	6139.51	0.00139933
SID1328	13.36	1217.83	41300	0.00941321
SID1328	13.37	1173.8	47507.1	0.0108279
SID1328	13.38	778.631	1641.23	0.000374073
SID1328	13.38	1129.78	48396.7	0.0110307
SID1328	13.39	338.342	177090	0.0403628
SID1328	13.39	1085.75	48613.2	0.01108
SID1328	13.4	1041.73	60922.1	0.0138855
SID1328	13.41	271.265	23869.7	0.00544045
SID1328	13.41	997.699	64162.5	0.0146241
SID1328	13.42	367.3	610215	0.139082
SID1328	13.43	953.673	56665	0.0129152
SID1328	13.44	419.315	84173.5	0.019185
SID1328	13.44	909.646	45586.4	0.0103902
SID1328	13.46	305.282	13214	0.00301176
SID1328	13.47	410.31	35416.6	0.00807225
SID1328	13.47	799.613	13135.3	0.00299383
SID1328	13.47	843.576	13761.1	0.00313646
SID1328	13.48	755.587	14061.8	0.003205
SID1328	13.51	689.517	9912.56	0.00225929
SID1328	13.52	319.261	34138	0.00778081
SID1328	13.53	645.491	10222.9	0.00233003
SID1328	13.57	513.412	8065.59	0.00183833
SID1328	13.7	319.297	7410.81	0.00168909
SID1328	13.89	587.548	12897.7	0.00293967
SID1328	13.94	519.139	16096.3	0.00366871
SID161	2.04	270.192	9758.41	0.00208897
SID161	2.09	317.218	23949.4	0.00512681
SID161	2.17	585.318	43436	0.00929826
SID161	2.18	230.079	9565.96	0.00204777
SID161	2.26	345.249	8726.09	0.00186798
SID161	2.29	614.271	41063.2	0.00879032
SID161	2.32	181.098	25124.4	0.00537834
SID161	2.33	157.085	19597.7	0.00419524
SID161	2.57	268.166	6422.71	0.0013749
SID161	2.57	298.097	10706.6	0.00229194
SID161	2.62	361.244	31464	0.00673545
SID161	2.77	199.108	54006.5	0.0115611
SID161	2.77	259.115	7852.82	0.00168104
SID161	2.88	227.139	43672	0.00934878
SID161	2.89	185.13	101881	0.0218095
SID161	3.05	279.134	18663.1	0.00399517
SID161	3.08	197.129	53233.2	0.0113955
SID161	3.16	231.075	19801.5	0.00423887
SID161	3.3	227.14	183906	0.0393685
SID161	3.42	243.132	640852	0.137186
SID161	3.43	165.104	10522.1	0.00225245
SID161	3.43	201.124	77986.7	0.0166945
SID161	3.52	414.14	25659.8	0.00549296
SID161	3.58	200.093	16150.7	0.00345735
SID161	3.58	518.318	35808.9	0.00766554
SID161	3.64	319.234	20254	0.00433574
SID161	3.66	652.27	3059.32	0.000654903
SID161	3.66	654.264	64756.6	0.0138623
SID161	3.83	261.124	150922	0.0323075
SID161	3.83	345.075	3275.03	0.00070108
SID161	3.97	243.135	38781.4	0.00830187
SID161	4.06	337.245	37276.8	0.00797978
SID161	4.06	561.359	26121.1	0.00559169
SID161	4.07	583.342	17443.3	0.00373406
SID161	4.14	415.253	6729	0.00144047
SID161	4.17	199.095	11059.2	0.00236742
SID161	4.25	500.307	2329.82	0.00049874
SID161	4.29	217.107	224672	0.0480952
SID161	4.31	211.145	265536	0.0568429
SID161	4.38	601.355	10061.8	0.00215391
SID161	4.43	381.212	30380.6	0.00650353
SID161	4.47	459.279	6191.34	0.00132537
SID161	4.48	498.291	2367.11	0.000506723
SID161	4.5	241.069	15560.1	0.00333093
SID161	4.51	227.089	12086.2	0.00258727
SID161	4.51	400.207	25179.3	0.0053901
SID161	4.56	438.22	18197	0.00389541
SID161	4.57	482.296	25387.4	0.00543463
SID161	4.59	283.129	19829.1	0.00424477
SID161	4.59	399.223	170363	0.0364692
SID161	4.63	461.26	9366.16	0.002005
SID161	4.68	427.255	22203.9	0.00475315
SID161	4.8	239.08	14143.5	0.00302768
SID161	4.86	439.204	32254.1	0.00690458
SID161	4.87	191.083	134112	0.0287092
SID161	4.87	500.307	19205.4	0.00411127
SID161	4.89	245.129	151271	0.0323824
SID161	4.94	223.132	5535.4	0.00118495
SID161	5.03	547.331	3403.36	0.000728552
SID161	5.05	481.197	20131.9	0.00430961
SID161	5.06	443.249	328709	0.0703661
SID161	5.08	243.134	23546.2	0.0050405
SID161	5.09	223.095	11590.2	0.00248109
SID161	5.1	201.122	12039.9	0.00257736
SID161	5.12	209.079	10708.6	0.00229238
SID161	5.14	496.162	2071.74	0.000443493
SID161	5.22	617.348	9965.26	0.00213325
SID161	5.28	299.11	12673.7	0.00271305
SID161	5.3	739.278	2436.16	0.000521504
SID161	5.33	415.218	9908.87	0.00212117
SID161	5.36	298.165	3855.51	0.000825341
SID161	5.37	412.207	18282.5	0.00391371
SID161	5.41	185.113	56565.2	0.0121088
SID161	5.49	239.089	17471	0.00374
SID161	5.52	581.328	13733.9	0.00293998
SID161	5.52	619.276	3231	0.000691655
SID161	5.55	200.093	13525.2	0.00289531
SID161	5.58	584.328	22630.5	0.00484447
SID161	5.59	576.322	16186.1	0.00346492
SID161	5.61	637.286	33206.2	0.0071084
SID161	5.61	638.336	42233.7	0.00904089
SID161	5.62	379.256	39583.7	0.00847362
SID161	5.63	399.223	8638.8	0.00184929
SID161	5.63	664.33	7372.32	0.00157818
SID161	5.64	199.109	28998.7	0.00620769
SID161	5.64	261.143	15870.4	0.00339735
SID161	5.73	201.124	124241	0.026596
SID161	5.74	401.239	65708.8	0.0140662
SID161	5.75	226.142	44526.6	0.00953173
SID161	5.78	601.352	1.1526e+06	0.246734
SID161	5.78	639.301	110723	0.0237024
SID161	5.78	753.294	28065.2	0.00600787
SID161	5.79	223.095	9054.12	0.0019382
SID161	5.79	633.344	7222.18	0.00154604
SID161	5.79	654.267	5603.65	0.00119956
SID161	5.79	759.311	2915.45	0.000624105
SID161	5.86	191.105	8649.9	0.00185167
SID161	5.94	1221.99	19537.8	0.00418242
SID161	5.96	255.12	5485.66	0.00117431
SID161	5.98	971.622	13945.1	0.00298519
SID161	6.19	209.115	12314.9	0.00263623
SID161	6.21	615.333	12248.2	0.00262196
SID161	6.23	619.344	7984.32	0.00170919
SID161	6.24	163.041	9146.31	0.00195793
SID161	6.24	217.048	14805.8	0.00316945
SID161	6.25	211.095	12684.3	0.00271531
SID161	6.26	243.088	19654.8	0.00420747
SID161	6.46	247.093	14894.6	0.00318846
SID161	6.46	482.296	16605.4	0.00355468
SID161	6.47	319.165	10530	0.00225413
SID161	6.5	168.067	11886.4	0.00254451
SID161	6.5	232.095	93588.2	0.0200343
SID161	6.52	421.193	107572	0.0230279
SID161	6.7	435.173	4674.68	0.0010007
SID161	6.81	275.162	23348.6	0.00499819
SID161	6.84	642.317	4480.19	0.000959067
SID161	6.92	421.192	29530.7	0.00632158
SID161	6.96	424.305	18394.5	0.00393768
SID161	6.98	261.16	5363.46	0.00114815
SID161	7.06	237.11	10031.8	0.00214748
SID161	7.07	1084.71	13629.6	0.00291767
SID161	7.11	227.126	6805.98	0.00145694
SID161	7.13	269.136	4726.57	0.00101181
SID161	7.13	280.123	39538.9	0.00846402
SID161	7.29	197.116	13286.9	0.0028443
SID161	7.39	725.334	4420.87	0.000946367
SID161	7.43	225.11	17339.4	0.00371182
SID161	7.5	209.115	6499.47	0.00139133
SID161	7.54	424.305	25750.6	0.00551238
SID161	7.58	219.136	15836.9	0.00339017
SID161	7.66	213.147	18105.1	0.00387573
SID161	7.66	370.268	5068.86	0.00108508
SID161	7.69	223.131	8859.9	0.00189662
SID161	7.75	275.162	7925.12	0.00169652
SID161	7.79	261.183	10350.2	0.00221565
SID161	7.97	245.079	38526	0.00824719
SID161	8.04	485.198	9753.12	0.00208783
SID161	8.08	158.156	6430.05	0.00137647
SID161	8.16	396.118	8522.96	0.0018245
SID161	8.19	372.289	7828.42	0.00167582
SID161	8.2	408.31	38148.1	0.00816629
SID161	8.25	909.574	27663	0.00592178
SID161	8.26	255.159	61363.6	0.013136
SID161	8.27	195.139	6463.16	0.00138356
SID161	8.28	404.277	10613.8	0.00227207
SID161	8.29	247.068	8996.65	0.0019259
SID161	8.29	326.207	13714.5	0.00293584
SID161	8.3	239.201	16942.9	0.00362694
SID161	8.31	239.126	14756.5	0.00315891
SID161	8.32	185.098	23121.4	0.00494955
SID161	8.32	221.191	26103.3	0.0055879
SID161	8.35	199.113	6089.05	0.00130347
SID161	8.38	245.115	16084.9	0.00344326
SID161	8.39	211.132	11633.9	0.00249044
SID161	8.39	482.253	29173.1	0.00624504
SID161	8.45	225.147	12095	0.00258916
SID161	8.45	275.089	11863.3	0.00253956
SID161	8.52	244.191	18002.9	0.00385384
SID161	8.56	675.297	20447.8	0.00437723
SID161	8.57	464.3	8340.46	0.00178543
SID161	8.58	282.204	5873.14	0.00125725
SID161	8.6	406.295	10311	0.00220727
SID161	8.61	291.121	4760.18	0.001019
SID161	8.71	235.131	8675.43	0.00185713
SID161	8.73	376.259	20841.4	0.00446148
SID161	8.77	1066.69	5033.65	0.00107754
SID161	8.77	1243.63	11636.6	0.00249103
SID161	8.8	482.253	9931.41	0.002126
SID161	8.83	584.376	16131.6	0.00345327
SID161	8.84	1022.66	39317.9	0.00841671
SID161	8.88	253.141	8233.42	0.00176251
[truncated: 51,256 more rows]
